# Supplementary material for: Bradyrhizobium diazoefficiens USDA110 Nodulation of Aeschynomene afraspera Is Associated with Atypical Terminal Bacteroid Differentiation and Suboptimal Symbiotic Efficiency
Source: mSystems. 2021 May 11;6(3):e01237-20. doi: 10.1128/mSystems.01237-20 (PMC8125078; doi:10.1128/mSystems.01237-20)
Supplement: TABLE S1 [file mSystems.01237-20-st001.xlsx]

## Sheet: Table S1
gene description											transcriptomic data									Proteomic data
NC_number	Label	gene_name_EugenePP	gene_name_MAGE	type	start	end	Length	strand	EugenePP_annotation	COG family	AA reads	GM reads	YM reads	AA_vs_GM_FDR	AA_vs_YM_FDR	GM_vs_YM_FDR	AA_vs_GM_LFC	AA_vs_YM_LFC	GM_vs_YM_LFC	AA_SC	GM_SC	YM_SC	padj_condition	AA_SC_Tukey	GM_SC_Tukey	YM_SC_Tukey	AA_vs_GM_pval	AA_vs_YM_pval	GM_vs_YM_pval	Fig. 3 panel
NC_004463.1	blr0001	blr0001	blr0001	CDS	102	428	326	+	hypothetical protein		8.81579	12.4001	9.20341	0.646667	0.979338	0.508903	-0.434868	0.0230724	0.45794	NA	NA	NA	NA	NA	NA	NA	NA	NA	NA
NC_004463.2	blr0002	blr0002	blr0002	CDS	220	1023	803	+	hypothetical protein		3078.02	7083.16	58.3949	0.00273069	3.87413e-58	3.65292e-85	-1.20155	5.72148	6.92302	3	1.25	0	0.00177871	a	b	b	0.0285	0.0014	0.0843
NC_004463.3	Bd110_00001	Bd110_00001	Bd110_00001	CDS	1544	1795	251	+	NA		55.59	198.954	16.1916	3.20006e-05	2.75104e-05	2.94315e-21	-1.80908	1.8134	3.62248	2.33333	3	0	0.000679963	a	a	b	0.0813	0.0001	0	induced_in_planta
NC_004463.4	Bd110_00002	Bd110_00002	Bd110_00002	CDS	2946	3194	248	+	NA		1166.11	1534.93	1.43454	0.274976	4.77763e-76	1.06807e-82	-0.392413	9.61685	10.0093	NA	NA	NA	NA	NA	NA	NA	NA	NA	NA
NC_004463.5	blr0003	blr0003	blr0003	CDS	3089	3682	593	+	IPR011250:Outer membrane protein/outer membrane enzyme PagP , beta-barrel	S	1089.64	1281.31	12.8602	0.506701	7.56206e-108	4.15923e-117	-0.230512	6.42883	6.65935	NA	NA	NA	NA	NA	NA	NA	NA	NA	NA
NC_004463.6	bsr0004	bsr0004	bsr0004	CDS	4239	4391	152	+	hypothetical protein		37.4674	9.73199	6.14787	0.000205053	1.54364e-08	0.25746	1.97283	2.63109	0.658268	NA	NA	NA	NA	NA	NA	NA	NA	NA	NA
NC_004463.7	bll0005	bll0005	bll0005	CDS	4427	4750	323	-	hypothetical protein		46.5788	19.2979	49.3621	0.0406293	0.798841	0.00708805	1.20577	-0.152093	-1.35786	NA	NA	NA	NA	NA	NA	NA	NA	NA	NA
NC_004463.8	Bd110_00003	Bd110_00003	Bd110_00003	ncRNA	4768	4861	93	+	NA		17.0439	11.7725	187.024	0.456962	1.32599e-13	1.93131e-21	0.525775	-3.45738	-3.98316	NA	NA	NA	NA	NA	NA	NA	NA	NA	NA
NC_004463.9	bll0006	nrdF	nrdF	CDS	4972	6045	1073	-	IPR000358:Ribonucleotide reductase small subunit; IPR009078:Ferritin-like superfamily	F	125.935	303.476	518.832	5.7549e-08	3.87873e-21	0.000123364	-1.29058	-2.06435	-0.773774	NA	NA	NA	NA	NA	NA	NA	NA	NA	NA
NC_004463.10	bll0007	nrdF	bll0007	CDS	6036	8207	2171	-	IPR000788:Ribonucleotide reductase large subunit, C-terminal; IPR008926:Ribonucleotide reductase R1 subunit, N-terminal; IPR013509:Ribonucleotide reductase large subunit, N-terminal	F	211.905	488.355	808.476	1.93683e-06	9.51837e-17	0.00168149	-1.20319	-1.93283	-0.729636	NA	NA	NA	NA	NA	NA	NA	NA	NA	NA
NC_004463.11	bll0008	bll0008	bll0008	CDS	8380	8688	308	-	hypothetical protein	L	12.291	41.7901	9.64191	0.00693731	0.67097	2.41547e-05	-1.7882	0.314079	2.10228	NA	NA	NA	NA	NA	NA	NA	NA	NA	NA
NC_004463.12	bll0009	bll0009	bll0009	CDS	8962	9714	752	-	IPR016181:Acyl-CoA N-acyltransferase	K	1184.42	3211.84	108.216	4.05669e-05	7.53935e-27	8.15548e-54	-1.43744	3.45492	4.89236	2.33333	3.25	0	0.000418825	a	a	b	0.117	0.001	0.0001	induced_in_planta
NC_004463.13	Bd110_00004	Bd110_00004	Bd110_00004	ncRNA	9914	10002	88	-	NA		150.596	626.694	5.26297	6.11441e-06	7.68934e-24	8.06339e-50	-2.06265	4.87056	6.93321	NA	NA	NA	NA	NA	NA	NA	NA	NA	NA
NC_004463.14	bll0010	bll0010	bll0010	CDS	10345	10755	410	-	hypothetical protein		1964.74	6406.93	76.1789	9.91953e-07	4.26077e-47	1.11355e-87	-1.70498	4.68959	6.39457	NA	NA	NA	NA	NA	NA	NA	NA	NA	NA
NC_004463.15	bll0011	bll0011	bll0011	CDS	10872	11588	716	-	hypothetical protein	L	30.933	42.2336	11.5456	0.485873	0.00458288	3.53139e-05	-0.436499	1.4226	1.8591	NA	NA	NA	NA	NA	NA	NA	NA	NA	NA
NC_004463.16	blr0012	blr0012	blr0012	CDS	11482	11955	473	+	hypothetical protein	L	32.9516	42.7024	36.7606	0.541215	0.810175	0.624801	-0.320862	-0.114459	0.206403	NA	NA	NA	NA	NA	NA	NA	NA	NA	NA
NC_004463.17	Bd110_00005	Bd110_00005	Bd110_00005	CDS	11789	12160	371	+	IPR011109:Recombinase	L	5.0774	15.511	3.6675	0.0879517	0.791981	0.00420192	-1.7355	0.291799	2.0273	NA	NA	NA	NA	NA	NA	NA	NA	NA	NA
NC_004463.18	blr0013	blr0013	blr0013	CDS	12282	12815	533	+	transposase	L	12.2844	6.25347	5.76241	0.419885	0.210954	0.831041	0.77414	0.962013	0.187873	NA	NA	NA	NA	NA	NA	NA	NA	NA	NA
NC_004463.19	Bd110_00006	Bd110_00006	Bd110_00006	CDS	13098	13421	323	-	NA		NA	NA	NA	NA	NA	NA	NA	NA	NA	NA	NA	NA	NA	NA	NA	NA	NA	NA	NA
NC_004463.20	bll0014	bll0014	bll0014	CDS	13421	13804	383	-	hypothetical protein		NA	NA	NA	NA	NA	NA	NA	NA	NA	NA	NA	NA	NA	NA	NA	NA	NA	NA	NA
NC_004463.21	bll0015	bll0015	bll0015	CDS	13680	14069	389	-	IPR012337:Ribonuclease H-like domain	L	NA	NA	NA	NA	NA	NA	NA	NA	NA	NA	NA	NA	NA	NA	NA	NA	NA	NA	NA
NC_004463.22	bsl0016	bsl0016	bsl0016	CDS	14066	14329	263	-	hypothetical protein	L	NA	NA	NA	NA	NA	NA	NA	NA	NA	NA	NA	NA	NA	NA	NA	NA	NA	NA	NA
NC_004463.23	Bd110_00007	Bd110_00007	Bd110_00007	CDS	14305	14514	209	-	NA		NA	NA	NA	NA	NA	NA	NA	NA	NA	NA	NA	NA	NA	NA	NA	NA	NA	NA	NA
NC_004463.24	blr0017	blr0017	blr0017	CDS	14685	15044	359	+	IPR002514:Transposase IS3/IS911family; IPR010921:Trp repressor/replication initiator	L	NA	NA	NA	NA	NA	NA	NA	NA	NA	NA	NA	NA	NA	NA	NA	NA	NA	NA	NA
NC_004463.25	Bd110_00008	Bd110_00008	Bd110_00008	CDS	14727	14915	188	-	NA		NA	NA	NA	NA	NA	NA	NA	NA	NA	NA	NA	NA	NA	NA	NA	NA	NA	NA	NA
NC_004463.26	blr0018	blr0018	blr0018	CDS	15041	15868	827	+	IPR012337:Ribonuclease H-like domain; IPR025948:HTH-like domain	L	NA	NA	NA	NA	NA	NA	NA	NA	NA	NA	NA	NA	NA	NA	NA	NA	NA	NA	NA
NC_004463.27	Bd110_00009	Bd110_00009	Bd110_00009	CDS	15904	15996	92	-	NA		NA	NA	NA	NA	NA	NA	NA	NA	NA	NA	NA	NA	NA	NA	NA	NA	NA	NA	NA
NC_004463.28	Bd110_00010	Bd110_00010	Bd110_00010	CDS	16092	16814	722	+	NA		59.3189	104.365	21.811	0.0600642	0.000443503	3.45749e-10	-0.837358	1.41026	2.24762	NA	NA	NA	NA	NA	NA	NA	NA	NA	NA
NC_004463.29	blr0019	blr0019	blr0019	CDS	16189	16518	329	+	hypothetical protein		NA	NA	NA	NA	NA	NA	NA	NA	NA	NA	NA	NA	NA	NA	NA	NA	NA	NA	NA
NC_004463.30	bll0020	bll0020	bll0020	CDS	17139	18371	1232	-	IPR001128:Cytochrome P450	Q	1591.25	1921.85	56.63	0.451928	4.71241e-71	5.48895e-80	-0.270218	4.82148	5.0917	12.6667	11.75	0	6.08e-16	a	a	b	0.0646	0	0	induced_in_planta
NC_004463.31	bll0021	bll0021	bll0021	CDS	18497	20497	2000	-	IPR009056:Cytochrome c-like domain		2599.98	4154.76	27.7468	0.0315683	7.53097e-121	1.0764e-147	-0.674575	6.55082	7.22539	0.666667	1.5	0	0.0363073	a	a	a	0.628	0.7378	0.2174
NC_004463.32	Bd110_00011	Bd110_00011	Bd110_00011	CDS	21346	21912	566	-	NA		4.97265	10.1581	2.62993	0.271913	0.590467	0.0203358	-1.31634	0.633355	1.94969	NA	NA	NA	NA	NA	NA	NA	NA	NA	NA
NC_004463.33	bsr0022	bsr0022	bsr0022	CDS	21525	21815	290	+	hypothetical protein		NA	NA	NA	NA	NA	NA	NA	NA	NA	NA	NA	NA	NA	NA	NA	NA	NA	NA	NA
NC_004463.34	blr0023	blr0023	blr0023	CDS	21972	23081	1109	+	IPR009057:Homeodomain-like; IPR011991:Winged helix-turn-helix DNA-binding domain; IPR012337:Ribonuclease H-like domain	L	3.06945	11.931	5.86212	0.115787	0.378295	0.337272	-2.30939	-1.24362	1.06577	NA	NA	NA	NA	NA	NA	NA	NA	NA	NA
NC_004463.35	blr0024	blr0024	blr0024	CDS	23634	24011	377	+	hypothetical protein		13.7818	6.81662	2.54784	0.456072	0.0146261	0.152151	0.880727	2.32394	1.44321	NA	NA	NA	NA	NA	NA	NA	NA	NA	NA
NC_004463.36	Bd110_00012	Bd110_00012	Bd110_00012	CDS	23742	23984	242	-	IPR002611:IstB-like ATP-binding protein; IPR027417:P-loop containing nucleoside triphosphate hydrolase	L	NA	NA	NA	NA	NA	NA	NA	NA	NA	NA	NA	NA	NA	NA	NA	NA	NA	NA	NA
NC_004463.37	bll0025	bll0025	bll0025	CDS	24726	26486	1760	-	IPR010354:Oleate hydratase	S	939.583	2721.3	67.5636	2.5534e-06	1.61933e-35	1.5529e-70	-1.53314	3.80104	5.33418	NA	NA	NA	NA	NA	NA	NA	NA	NA	NA
NC_004463.38	bll0026	bll0026	bll0026	CDS	26532	27290	758	-	IPR002347:Glucose/ribitol dehydrogenase; IPR013968:Polyketide synthase, ketoreductase domain	S	842.095	1952.61	27.8004	0.00327478	9.08568e-40	3.94119e-62	-1.21089	4.93182	6.14271	4.33333	11.25	0	4.86e-13	b	a	c	0.0002	0.0035	0	induced_in_planta
NC_004463.39	bsr0027	bsr0027	bsr0027	CDS	27698	27958	260	+	hypothetical protein		53.8831	119.901	3.9775	0.0282426	3.07446e-13	6.72741e-24	-1.13839	3.8049	4.94329	NA	NA	NA	NA	NA	NA	NA	NA	NA	NA
NC_004463.40	blr0028	blr0028	blr0028	CDS	28473	29315	842	+	IPR010451:Acetoacetate decarboxylase; IPR023375:Acetoacetate decarboxylase beta barrel domain	Q	3585.32	5527.5	123.726	0.0491923	3.77596e-74	8.98244e-95	-0.6244	4.8578	5.4822	13	12.75	0	7.78e-17	a	a	b	0.7281	0	0	induced_in_planta
NC_004463.41	bsr0029	bsr0029	bsr0029	CDS	29412	29699	287	+	hypothetical protein		379.892	767.683	13.7303	0.0268549	4.11928e-31	2.63719e-46	-1.0115	4.79298	5.80448	NA	NA	NA	NA	NA	NA	NA	NA	NA	NA
NC_004463.42	blr0030	blr0030	blr0030	CDS	29792	31372	1580	+	IPR006119:Resolvase, N-terminal; IPR011109:Recombinase	L	586.725	714.355	166.038	0.612962	8.55445e-06	2.09452e-07	-0.282122	1.82497	2.10709	NA	NA	NA	NA	NA	NA	NA	NA	NA	NA
NC_004463.43	bll0031	bll0031	bll0031	CDS	31338	31715	377	-	hypothetical protein		180.919	84.1573	187.825	0.00263526	0.903341	0.000486144	1.10186	-0.0509352	-1.15279	NA	NA	NA	NA	NA	NA	NA	NA	NA	NA
NC_004463.44	bsl0032	bsl0032	bsl0032	CDS	31759	31944	185	-	hypothetical protein		17.8109	18.306	562.829	0.943172	1.24906e-29	6.8308e-41	0.0573877	-4.91138	-4.96877	NA	NA	NA	NA	NA	NA	NA	NA	NA	NA
NC_004463.45	bsr0033	bsr0033	bsr0033	CDS	32227	32472	245	+	IPR011330:Glycoside hydrolase/deacetylase, beta/alpha-barrel	G	3.27895	11.3071	206.981	0.0933881	1.34435e-14	1.29758e-23	-1.60847	-5.82647	-4.21799	NA	NA	NA	NA	NA	NA	NA	NA	NA	NA
NC_004463.46	Bd110_00013	Bd110_00013	Bd110_00013	CDS	32563	32655	92	-	NA		NA	NA	NA	NA	NA	NA	NA	NA	NA	NA	NA	NA	NA	NA	NA	NA	NA	NA	NA
NC_004463.47	blr0034	blr0034	blr0034	CDS	32885	33310	425	+	IPR002514:Transposase IS3/IS911family; IPR010921:Trp repressor/replication initiator; IPR011991:Winged helix-turn-helix DNA-binding domain	L	4.67162	5.19927	28.4376	0.841223	0.00173128	0.00040234	-0.276126	-2.67083	-2.39471	NA	NA	NA	NA	NA	NA	NA	NA	NA	NA
NC_004463.48	blr0035	blr0035	blr0035	CDS	33307	33663	356	+	IPR008878:Transposase IS66, Orf2	L	51.4822	2.6972	10.7779	2.12859e-10	1.27657e-07	0.00416966	4.21433	2.26997	-1.94435	NA	NA	NA	NA	NA	NA	NA	NA	NA	NA
NC_004463.49	bsr0036	bsr0036	bsr0036	CDS	33650	33952	302	+	hypothetical protein	E	2.86656	9.33832	10.593	0.0885817	0.0350591	0.804207	-2.04876	-2.23073	-0.18197	NA	NA	NA	NA	NA	NA	NA	NA	NA	NA
NC_004463.50	blr0037	blr0037	blr0037	CDS	33965	34321	356	+	IPR000515:ABC transporter type 1, transmembrane domain MetI-like; IPR030202:Glutamate/aspartate transport system permease protein GltJ/AatQ	E	2.00795	10.0377	10.9015	0.0678306	0.033836	0.92486	-2.23885	-2.31467	-0.0758153	NA	NA	NA	NA	NA	NA	NA	NA	NA	NA
NC_004463.51	bsr0038	bsr0038	bsr0038	CDS	34579	34860	281	+	IPR010982:Lambda repressor-like, DNA-binding domain	K	5.82095	11.9083	10.5109	0.337557	0.389754	0.792153	-0.90636	-0.712209	0.194152	NA	NA	NA	NA	NA	NA	NA	NA	NA	NA
NC_004463.52	bsr0039	bsr0039	bsr0039	CDS	35259	35498	239	+	IPR027417:P-loop containing nucleoside triphosphate hydrolase	S	9.53953	11.7781	6.45476	0.582142	0.709547	0.215457	-0.562358	0.337597	0.899955	NA	NA	NA	NA	NA	NA	NA	NA	NA	NA
NC_004463.53	bll0040	bll0040	bll0040	CDS	35827	36222	395	-	IPR011057:Mss4-like	S	9.09329	22.4862	22.2863	0.0660209	0.0373894	0.993303	-1.32239	-1.32702	-0.0046355	NA	NA	NA	NA	NA	NA	NA	NA	NA	NA
NC_004463.54	bsl0041	bsl0041	bsl0041	CDS	36259	36432	173	-	hypothetical protein		NA	NA	NA	NA	NA	NA	NA	NA	NA	NA	NA	NA	NA	NA	NA	NA	NA	NA	NA
NC_004463.55	bll0042	bll0042	bll0042	CDS	36857	37297	440	-	hypothetical protein		4.13756	8.83708	3.59848	0.303708	0.954732	0.0987137	-1.19015	0.070146	1.2603	NA	NA	NA	NA	NA	NA	NA	NA	NA	NA
NC_004463.56	bll0043	traG	traG	CDS	37305	39332	2027	-	IPR003688:Ti-type conjugative transfer system, TraG-like; IPR027417:P-loop containing nucleoside triphosphate hydrolase	U	63.6631	24.8508	12.5545	0.0333114	2.27003e-05	0.104009	1.32145	2.29611	0.974661	NA	NA	NA	NA	NA	NA	NA	NA	NA	NA
NC_004463.57	bll0044	traG	bll0044	CDS	39329	41203	1874	-	IPR021795:Protein of unknown function DUF3363	U	9.31971	7.16123	3.55188	0.730378	0.108516	0.250489	0.388908	1.32868	0.939773	NA	NA	NA	NA	NA	NA	NA	NA	NA	NA
NC_004463.58	bll0045	bll0045	bll0045	CDS	41537	42445	908	-	IPR008258:Lytic transglycosylase-like SLT domain; IPR023346:Lysozyme-like domain	M	NA	NA	NA	NA	NA	NA	NA	NA	NA	NA	NA	NA	NA	NA	NA	NA	NA	NA	NA
NC_004463.59	bll0046	bll0046	bll0046	CDS	42450	42785	335	-	IPR007948:Protein of unknown function DUF736	S	NA	NA	NA	NA	NA	NA	NA	NA	NA	NA	NA	NA	NA	NA	NA	NA	NA	NA	NA
NC_004463.60	bll0047	traF	traF	CDS	42820	43365	545	-	IPR015927:Peptidase S24/S26A/S26B/S26C; IPR019533:Peptidase S26; IPR028360:Peptidase S24/S26, beta-ribbon domain	U	NA	NA	NA	NA	NA	NA	NA	NA	NA	NA	NA	NA	NA	NA	NA	NA	NA	NA	NA
NC_004463.61	bll0048	traF	bll0048	CDS	43362	43880	518	-	IPR021263:Protein of unknown function DUF2840	S	NA	NA	NA	NA	NA	NA	NA	NA	NA	NA	NA	NA	NA	NA	NA	NA	NA	NA	NA
NC_004463.62	bsl0049	bsl0049	bsl0049	CDS	43867	44133	266	-	IPR010985:Ribbon-helix-helix		NA	NA	NA	NA	NA	NA	NA	NA	NA	NA	NA	NA	NA	NA	NA	NA	NA	NA	NA
NC_004463.63	bll0050	bll0050	bll0050	CDS	44130	44768	638	-	IPR002586:CobQ/CobB/MinD/ParA nucleotide binding domain; IPR027417:P-loop containing nucleoside triphosphate hydrolase	D	NA	NA	NA	NA	NA	NA	NA	NA	NA	NA	NA	NA	NA	NA	NA	NA	NA	NA	NA
NC_004463.64	bll0051	repA	repA	CDS	44765	45880	1115	-	IPR018777:Replication initiator protein A	L	NA	NA	NA	NA	NA	NA	NA	NA	NA	NA	NA	NA	NA	NA	NA	NA	NA	NA	NA
NC_004463.65	bll0052	repA	bll0052	CDS	45894	46265	371	-	IPR009061:DNA binding domain, putative; IPR011991:Winged helix-turn-helix DNA-binding domain	K	NA	NA	NA	NA	NA	NA	NA	NA	NA	NA	NA	NA	NA	NA	NA	NA	NA	NA	NA
NC_004463.66	bll0053	bll0053	bll0053	CDS	46349	47044	695	-	IPR018754:Protein of unknown function DUF2285	S	9.62075	20.1702	11.9104	0.158492	0.577699	0.264009	-1.19047	-0.459681	0.730792	NA	NA	NA	NA	NA	NA	NA	NA	NA	NA
NC_004463.67	Bd110_00014	Bd110_00014	Bd110_00014	CDS	46926	47135	209	-	NA		1.9032	10.9753	4.97207	0.0461404	0.205907	0.152013	-2.8298	-1.71615	1.11365	NA	NA	NA	NA	NA	NA	NA	NA	NA	NA
NC_004463.68	bsl0054	bsl0054	bsl0054	CDS	47255	47518	263	-	hypothetical protein		9.65088	52.4668	64.708	5.76188e-05	1.14322e-06	0.553029	-2.4657	-2.75556	-0.289862	NA	NA	NA	NA	NA	NA	NA	NA	NA	NA
NC_004463.69	bsr0055	bsr0055	bsr0055	CDS	47750	47983	233	+	IPR010982:Lambda repressor-like, DNA-binding domain	K	14.9547	43.6732	17.9746	0.0210896	0.660391	0.0220187	-1.60717	-0.32731	1.27986	NA	NA	NA	NA	NA	NA	NA	NA	NA	NA
NC_004463.70	blr0056	blr0056	blr0056	CDS	48147	48557	410	+	hypothetical protein		15.8945	28.0044	16.3045	0.178772	0.873568	0.117959	-0.876839	-0.107933	0.768906	NA	NA	NA	NA	NA	NA	NA	NA	NA	NA
NC_004463.71	bll0057	bll0057	bll0057	CDS	48674	49000	326	-	IPR007948:Protein of unknown function DUF736	S	NA	NA	NA	NA	NA	NA	NA	NA	NA	NA	NA	NA	NA	NA	NA	NA	NA	NA	NA
NC_004463.72	Bd110_00015	Bd110_00015	Bd110_00015	CDS	49049	49348	299	+	NA		6.47007	6.80379	4.60415	0.827571	0.809006	0.539055	-0.286532	0.253681	0.540214	NA	NA	NA	NA	NA	NA	NA	NA	NA	NA
NC_004463.73	blr0058	blr0058	blr0058	CDS	49708	50049	341	+	hypothetical protein		46.3552	134.88	96.6183	2.12286e-05	0.00228837	0.135469	-1.54703	-1.06622	0.48081	NA	NA	NA	NA	NA	NA	NA	NA	NA	NA
NC_004463.74	bsl0059	cspA	cspA	CDS	50081	50314	233	-	IPR011129:Cold shock protein; IPR012156:Cold shock, CspA	K	16.6616	43.0874	29.3424	0.0465706	0.214802	0.357002	-1.37043	-0.810413	0.560018	1	2.25	0.5	0.148485	NA	NA	NA	NA	NA	NA
NC_004463.75	blr0060	blr0060	blr0060	CDS	50722	51495	773	+	IPR029063:S-adenosyl-L-methionine-dependent methyltransferase	Q	39.6716	107.771	53.6351	0.000122888	0.265384	0.000750543	-1.44219	-0.433515	1.00867	NA	NA	NA	NA	NA	NA	NA	NA	NA	NA
NC_004463.76	bll0061	bll0061	bll0061	CDS	51544	52068	524	-	hypothetical protein		16.9457	45.9171	23.416	0.00789111	0.440083	0.0120839	-1.38098	-0.414977	0.966002	NA	NA	NA	NA	NA	NA	NA	NA	NA	NA
NC_004463.77	blr0062	atc1	atc1	CDS	52262	52930	668	+	Atc1 protein		17.9837	65.0908	67.259	0.000205285	4.25596e-05	0.939467	-1.87254	-1.90953	-0.0369938	NA	NA	NA	NA	NA	NA	NA	NA	NA	NA
NC_004463.78	bll0063	bll0063	bll0063	CDS	53006	53935	929	-	IPR019627:Mycobacteriophage D29, Gp61	S	26.3871	38.4437	28.1549	0.338713	0.849172	0.337272	-0.566959	-0.110057	0.456902	NA	NA	NA	NA	NA	NA	NA	NA	NA	NA
NC_004463.79	bll0064	bll0064	bll0064	CDS	54262	55314	1052	-	hypothetical protein		NA	NA	NA	NA	NA	NA	NA	NA	NA	NA	NA	NA	NA	NA	NA	NA	NA	NA	NA
NC_004463.80	bll0065	bll0065	bll0065	CDS	55377	57515	2138	-	IPR003115:ParB/Sulfiredoxin	K	18.7611	4.43797	3.21783	0.00879657	0.000128992	0.59696	2.01672	2.48074	0.464015	NA	NA	NA	NA	NA	NA	NA	NA	NA	NA
NC_004463.81	bll0066	bll0066	bll0066	CDS	57643	58884	1241	-	hypothetical protein		11.338	4.79919	3.08589	0.399586	0.102245	0.606687	1.07285	1.69216	0.619314	NA	NA	NA	NA	NA	NA	NA	NA	NA	NA
NC_004463.82	Bd110_00016	Bd110_00016	Bd110_00016	CDS	59222	59380	158	+	NA		2.33251	10.3469	5.04935	0.069881	0.235444	0.255873	-2.68297	-1.66446	1.01851	NA	NA	NA	NA	NA	NA	NA	NA	NA	NA
NC_004463.83	Bd110_00017	Bd110_00017	Bd110_00017	CDS	59396	59614	218	+	NA		3.49876	2.63229	3.56624	0.981725	0.752724	0.76284	-0.0577465	-0.475855	-0.418108	NA	NA	NA	NA	NA	NA	NA	NA	NA	NA
NC_004463.84	bsr0067	bsr0067	bsr0067	CDS	59742	59957	215	+	IPR010906:Bacteriophage lambda, Nu1, terminase small subunit		NA	NA	NA	NA	NA	NA	NA	NA	NA	NA	NA	NA	NA	NA	NA	NA	NA	NA	NA
NC_004463.85	bll0068	bll0068	bll0068	CDS	60225	61631	1406	-	IPR006055:Exonuclease; IPR012337:Ribonuclease H-like domain; IPR023607:Exodeoxyribonuclease I	L	49.0255	99.4804	151.019	0.00699553	8.40855e-07	0.047599	-1.00776	-1.61317	-0.605411	NA	NA	NA	NA	NA	NA	NA	NA	NA	NA
NC_004463.86	bll0069	bll0069	bll0069	CDS	61639	62160	521	-	IPR010359:Protein of unknown function DUF955	S	37.5799	62.1709	85.6269	0.0965464	0.00216485	0.257365	-0.793726	-1.24724	-0.453511	NA	NA	NA	NA	NA	NA	NA	NA	NA	NA
NC_004463.87	bll0070	bll0070	bll0070	CDS	62157	62552	395	-	IPR010982:Lambda repressor-like, DNA-binding domain	K	48.4782	75.2908	73.2381	0.224872	0.206354	0.92962	-0.672055	-0.62174	0.0503148	NA	NA	NA	NA	NA	NA	NA	NA	NA	NA
NC_004463.88	bsr0071	bsr0071	bsr0071	CDS	62687	62908	221	+	IPR018691:Protein of unknown function DUF2188		7.52126	7.86742	10.1013	0.974464	0.688143	0.708647	-0.0466418	-0.372553	-0.325911	NA	NA	NA	NA	NA	NA	NA	NA	NA	NA
NC_004463.89	blr0072	blr0072	blr0072	CDS	62984	64234	1250	+	hypothetical protein		22.8281	29.3779	20.4328	0.604797	0.889169	0.420168	-0.424271	0.105604	0.529875	NA	NA	NA	NA	NA	NA	NA	NA	NA	NA
NC_004463.90	blr0073	blr0073	blr0073	CDS	64235	64690	455	+	hypothetical protein		9.65088	6.77057	6.02115	0.632626	0.442783	0.878195	0.52382	0.671123	0.147303	NA	NA	NA	NA	NA	NA	NA	NA	NA	NA
NC_004463.91	blr0074	blr0074	blr0074	CDS	64683	65810	1127	+	hypothetical protein		14.7283	28.0587	21.7439	0.180301	0.380804	0.546885	-0.981837	-0.597898	0.383939	NA	NA	NA	NA	NA	NA	NA	NA	NA	NA
NC_004463.92	bll0075	bll0075	bll0075	CDS	66173	66727	554	-	IPR011335:Restriction endonuclease type II-like		8.2582	18.055	32.8045	0.133578	0.000977435	0.0517846	-1.05745	-1.90438	-0.846927	NA	NA	NA	NA	NA	NA	NA	NA	NA	NA
NC_004463.93	bll0076	bll0076	bll0076	CDS	66843	68696	1853	-	hypothetical protein		42.6771	98.6572	517.918	0.00335401	8.21644e-25	2.6892e-15	-1.19419	-3.58291	-2.38872	NA	NA	NA	NA	NA	NA	NA	NA	NA	NA
NC_004463.94	blr0077	blr0077	blr0077	CDS	68941	70365	1424	+	IPR018017:Nucleoside phosphorylase		44.1613	136.293	379.314	4.1523e-06	6.93701e-22	1.08728e-07	-1.66578	-3.14133	-1.47555	NA	NA	NA	NA	NA	NA	NA	NA	NA	NA
NC_004463.95	bsr0078	bsr0078	bsr0078	CDS	70615	70776	161	+	IPR020891:Uncharacterised protein family UPF0758, conserved site; IPR025657:RadC-like JAB domain	L	6.77771	9.8592	12.124	0.510954	0.217717	0.652975	-0.664676	-0.991177	-0.326501	NA	NA	NA	NA	NA	NA	NA	NA	NA	NA
NC_004463.96	bll0079	bll0079	bll0079	CDS	70897	71925	1028	-	hypothetical protein		26.0625	105.926	75.981	1.91317e-07	3.82303e-05	0.114716	-2.00874	-1.52668	0.482062	NA	NA	NA	NA	NA	NA	NA	NA	NA	NA
NC_004463.97	Bd110_00018	Bd110_00018	Bd110_00018	CDS	71942	72061	119	-	NA		1.9032	6.24744	5.07007	0.188557	0.214264	0.756475	-2.03327	-1.72061	0.312666	NA	NA	NA	NA	NA	NA	NA	NA	NA	NA
NC_004463.98	blr0080	blr0080	blr0080	CDS	72485	74734	2249	+	IPR000709:Leu/Ile/Val-binding protein; IPR006202:Neurotransmitter-gated ion-channel ligand-binding domain; IPR028082:Periplasmic binding protein-like I	E	27.8544	83.3564	73.9077	5.77457e-05	0.000135202	0.623872	-1.66624	-1.48049	0.185756	NA	NA	NA	NA	NA	NA	NA	NA	NA	NA
NC_004463.99	bll0081	bll0081	bll0081	CDS	74948	75811	863	-	IPR010838:Protein of unknown unction DUF1444	S	34.3075	13.4189	29.6891	0.0261137	0.760012	0.0263673	1.30758	0.176608	-1.13097	NA	NA	NA	NA	NA	NA	NA	NA	NA	NA
NC_004463.100	bll0082	bll0082	bll0082	CDS	75915	76235	320	-	IPR027367:YMGG-like Gly-zipper		27.124	22.6164	19.3322	0.673888	0.320363	0.664987	0.255244	0.461573	0.206329	NA	NA	NA	NA	NA	NA	NA	NA	NA	NA
NC_004463.101	bll0083	bll0083	bll0083	CDS	76401	76964	563	-	hypothetical protein		30.9342	9.00957	9.77067	0.0172299	0.00973389	0.89362	1.66764	1.55872	-0.108926	NA	NA	NA	NA	NA	NA	NA	NA	NA	NA
NC_004463.102	blr0084	blr0084	blr0084	CDS	77065	78453	1388	+	IPR002477:Peptidoglycan binding-like	M	14.9415	3.18864	3.17597	0.0478746	0.0176857	0.995791	2.07699	2.0712	-0.00578691	NA	NA	NA	NA	NA	NA	NA	NA	NA	NA
NC_004463.103	bll0085	bll0085	bll0085	CDS	78511	79797	1286	-	IPR012845:RNA polymerase sigma factor, FliA/WhiG; IPR014326:RNA polymerase sigma-70 factor, Planctomycetaceae	K	9.8839	6.86871	6.57682	0.487011	0.379785	0.985326	0.65127	0.666413	0.0151434	NA	NA	NA	NA	NA	NA	NA	NA	NA	NA
NC_004463.104	Bd110_00019	Bd110_00019	Bd110_00019	CDS	79794	79931	137	-	NA		37.6335	41.9	29.318	0.813051	0.54454	0.326766	-0.169341	0.335793	0.505134	NA	NA	NA	NA	NA	NA	NA	NA	NA	NA
NC_004463.105	bll0086	bll0086	bll0086	CDS	79931	80338	407	-	IPR011008:Dimeric alpha-beta barrel	S	9.44138	11.6286	7.65177	0.697973	0.859466	0.448638	-0.406648	0.161612	0.568259	NA	NA	NA	NA	NA	NA	NA	NA	NA	NA
NC_004463.106	bll0087	bll0087	bll0087	CDS	80457	81149	692	-	IPR016085:Protease inhibitor, beta-barrel domain	S	86.0125	176.864	128.981	9.74448e-05	0.0271413	0.0381928	-1.01303	-0.557435	0.455593	NA	NA	NA	NA	NA	NA	NA	NA	NA	NA
NC_004463.107	bll0088	bll0088	bll0088	CDS	81149	82138	989	-	IPR006236:D-3-phosphoglycerate dehydrogenase; IPR016040:NAD(P)-binding domain; IPR029752:D-isomer specific 2-hydroxyacid dehydrogenase, NAD-binding domain conserved site 1	C	124.941	382.572	274.668	2.11644e-09	1.79336e-05	0.0583137	-1.59008	-1.11	0.480086	7.66667	10.5	8.75	0.601295	NA	NA	NA	NA	NA	NA
NC_004463.108	bll0089	bll0089	bll0089	CDS	82138	82956	818	-	IPR000515:ABC transporter type 1, transmembrane domain MetI-like	P	25.3046	32.3778	36.4164	0.688561	0.415636	0.766887	-0.286684	-0.459445	-0.172761	NA	NA	NA	NA	NA	NA	NA	NA	NA	NA
NC_004463.109	bll0090	bll0090	bll0090	CDS	82953	83768	815	-	IPR003439:ABC transporter-like; IPR027417:P-loop containing nucleoside triphosphate hydrolase	P	54.5859	47.445	31.7092	0.680791	0.0352339	0.116121	0.211885	0.796495	0.58461	NA	NA	NA	NA	NA	NA	NA	NA	NA	NA
NC_004463.110	bll0091	bll0091	bll0091	CDS	83779	84801	1022	-	IPR015168:SsuA/THI5-like; IPR027939:NMT1/THI5 family	P	192.197	202.872	232.091	0.847095	0.357356	0.532887	-0.077958	-0.271541	-0.193583	2	5.25	6	0.0518813	NA	NA	NA	NA	NA	NA
NC_004463.111	blr0092	blr0092	blr0092	CDS	84955	85761	806	+	IPR003785:Creatininase/formamide hydrolase; IPR024087:Creatininase-like domain	S	77.5761	76.0555	54.0402	0.982721	0.116479	0.0824562	-0.0119865	0.485471	0.497458	NA	NA	NA	NA	NA	NA	NA	NA	NA	NA
NC_004463.112	bsr0093	bsr0093	bsr0093	CDS	85901	86164	263	+	hypothetical protein		10.2897	11.0108	25.7487	0.995334	0.0279877	0.00747885	0.00625607	-1.24689	-1.25314	NA	NA	NA	NA	NA	NA	NA	NA	NA	NA
NC_004463.113	Bd110_00020	Bd110_00020	Bd110_00020	ncRNA	86175	86226	51	+	NA		NA	NA	NA	NA	NA	NA	NA	NA	NA	NA	NA	NA	NA	NA	NA	NA	NA	NA	NA
NC_004463.114	blr0094	blr0094	blr0094	CDS	86228	87328	1100	+	IPR010607:Protein of unknown function DUF1194	S	44.1234	50.0399	111.959	0.765571	7.69611e-05	8.13659e-05	-0.152472	-1.31711	-1.16464	NA	NA	NA	NA	NA	NA	NA	NA	NA	NA
NC_004463.115	blr0095	blr0095	blr0095	CDS	87667	89694	2027	+	IPR007049:Carbohydrate-selective porin OprB; IPR011250:Outer membrane protein/outer membrane enzyme PagP , beta-barrel	M	959.136	123.032	22188.2	6.72876e-35	3.55417e-92	1.54636e-233	2.97594	-4.52655	-7.50249	0	0	7	9.95e-12	b	b	a	1	0	0	induced_in_planta
NC_004463.117	bll0096	bll0096	Bd110_00021	CDS	89896	91971	2075	-	IPR000727:Target SNARE coiled-coil domain; IPR003660:HAMP linker domain; IPR004090:Chemotaxis methyl-accepting receptor	S	94.3556	69.4046	184.446	0.179401	0.000208137	3.16219e-09	0.444792	-0.968407	-1.4132	NA	NA	NA	NA	NA	NA	NA	NA	NA	NA
NC_004463.116	Bd110_00021	Bd110_00021	bll0096	CDS	89939	90439	500	+	NA		104.652	17.0038	742.868	2.50037e-13	1.9457e-24	1.51599e-67	2.61184	-2.81701	-5.42885	NA	NA	NA	NA	NA	NA	NA	NA	NA	NA
NC_004463.118	blr0097	blr0097	blr0097	CDS	92215	93513	1298	+	IPR016166:FAD-binding, type 2; IPR019862:Gliding motility-associated protein GldE	P	47.6523	35.8043	90.3316	0.306187	0.0059506	4.48497e-06	0.440295	-0.900759	-1.34105	NA	NA	NA	NA	NA	NA	NA	NA	NA	NA
NC_004463.119	bsl0098	bsl0098	bsl0098	CDS	93761	94000	239	-	IPR009875:PilZ domain	U	21.3909	15.1294	80.7723	0.386529	4.57114e-06	4.01774e-11	0.514997	-1.88033	-2.39533	NA	NA	NA	NA	NA	NA	NA	NA	NA	NA
NC_004463.120	bll0099	glt	glt	CDS	94103	95728	1625	-	IPR013785:Aldolase-type TIM barrel; IPR024188:Glutamate synthase large subunit-like protein	E	148.872	86.2974	88.2774	0.0454288	0.0299217	0.95979	0.782781	0.760434	-0.0223468	NA	NA	NA	NA	NA	NA	NA	NA	NA	NA
NC_004463.121	bll0100	bll0100	bll0100	CDS	96219	97073	854	-	IPR001221:Phenol hydroxylase reductase	C	735.057	647.532	195.066	0.575942	1.9247e-15	5.51653e-13	0.186759	1.91964	1.73288	NA	NA	NA	NA	NA	NA	NA	NA	NA	NA
NC_004463.122	blr0101	blr0101	blr0101	CDS	97367	98296	929	+	IPR011761:ATP-grasp fold; IPR013816:ATP-grasp fold, subdomain 2		44.6104	58.9664	61.9843	0.380797	0.214802	0.863085	-0.373842	-0.437435	-0.0635929	NA	NA	NA	NA	NA	NA	NA	NA	NA	NA
NC_004463.123	Bd110_00022	Bd110_00022	Bd110_00022	ncRNA	98352	98401	49	-	NA		18.277	20.06	92.1836	0.989625	0.00301337	0.00213343	-0.0169037	-2.24498	-2.22808	NA	NA	NA	NA	NA	NA	NA	NA	NA	NA
NC_004463.124	bll0102	gltI	gltI	CDS	98503	99429	926	-	IPR001638:Solute-binding protein family 3/N-terminal domain of MltF	P	59.9709	121.015	155.017	0.00322936	9.61114e-06	0.258622	-1.01454	-1.3627	-0.348165	NA	NA	NA	NA	NA	NA	NA	NA	NA	NA
NC_004463.125	bll0104	gltP	gltP	CDS	99439	100737	1298	-	IPR001991:Sodium:dicarboxylate symporter	C	69.3888	170.463	247.421	5.21486e-05	4.16505e-10	0.0622658	-1.31096	-1.84169	-0.530734	NA	NA	NA	NA	NA	NA	NA	NA	NA	NA
NC_004463.126	blr0103	blr0103	blr0103	CDS	100948	101949	1001	+	IPR002085:Alcohol dehydrogenase superfamily, zinc-type; IPR016040:NAD(P)-binding domain; IPR020843:Polyketide synthase, enoylreductase domain	S	18.4733	63.7697	72.8208	0.000179477	5.42103e-06	0.631033	-1.68205	-1.86674	-0.184689	0.666667	0.5	7.75	1.19e-08	b	b	a	0.9766	0.0001	0
NC_004463.127	blr0105	blr0105	blr0105	CDS	102210	103061	851	+	hypothetical protein		3.813	20.1494	31.6199	0.0148289	0.000347348	0.258832	-2.21178	-2.87408	-0.662293	NA	NA	NA	NA	NA	NA	NA	NA	NA	NA
NC_004463.128	Bd110_00023	Bd110_00023	Bd110_00023	CDS	103191	103406	215	+	NA		12.3212	9.77426	12.4536	0.719161	0.954732	0.690537	0.342962	0.0476046	-0.295357	NA	NA	NA	NA	NA	NA	NA	NA	NA	NA
NC_004463.129	blr0106	blr0106	blr0106	CDS	103597	104751	1154	+	IPR003042:Aromatic-ring hydroxylase-like	C, H	53.9772	69.984	115.547	0.422737	0.00108551	0.0173049	-0.351416	-1.08578	-0.734364	NA	NA	NA	NA	NA	NA	NA	NA	NA	NA
NC_004463.130	blr0107	blr0107	blr0107	CDS	104748	106361	1613	+	IPR011957:Benzoate-CoA ligase family; IPR025110:AMP-binding enzyme C-terminal domain	Q	48.3525	41.7973	110.682	0.708111	8.18227e-05	2.98808e-07	0.17641	-1.22056	-1.39697	NA	NA	NA	NA	NA	NA	NA	NA	NA	NA
NC_004463.131	bll0108	bll0108	bll0108	CDS	106542	107054	512	-	IPR011991:Winged helix-turn-helix DNA-binding domain	K	15.5634	13.0637	18.0519	0.896685	0.640233	0.474126	0.12046	-0.311457	-0.431917	NA	NA	NA	NA	NA	NA	NA	NA	NA	NA
NC_004463.132	bll0109	bll0109	bll0109	CDS	107044	107676	632	-	IPR003083:S-crystallin; IPR005955:Maleylacetoacetate isomerase	Q	13.3525	16.0794	10.6286	0.656494	0.785275	0.340016	-0.384717	0.205601	0.590318	1	1.5	2.5	0.442535	NA	NA	NA	NA	NA	NA
NC_004463.133	blr0110	blr0110	blr0110	CDS	107881	108921	1040	+	IPR011960:Gentisate 1,2-dioxygenase; IPR013096:Cupin 2, conserved barrel	Q	36.6294	38.7637	38.588	0.854982	0.841717	0.978712	-0.153408	-0.134559	0.0188491	0	0	2	0.00117117	b	b	a	1	0.0002	0.0001
NC_004463.134	Bd110_00024	Bd110_00024	Bd110_00024	CDS	109026	109118	92	-	NA		17.6146	15.8326	5.05056	0.790987	0.0106104	0.026296	0.275291	1.88578	1.61049	NA	NA	NA	NA	NA	NA	NA	NA	NA	NA
NC_004463.135	bll0111	bll0111	bll0111	CDS	109150	109977	827	-	IPR000515:ABC transporter type 1, transmembrane domain MetI-like	P	46.99	50.2007	40.9473	0.922612	0.709012	0.607175	-0.070659	0.201859	0.272518	NA	NA	NA	NA	NA	NA	NA	NA	NA	NA
NC_004463.136	bll0112	bll0112	bll0112	CDS	109970	110743	773	-	IPR003439:ABC transporter-like; IPR027417:P-loop containing nucleoside triphosphate hydrolase	P	59.3556	30.5491	45.2222	0.0174601	0.301049	0.110347	0.947147	0.380513	-0.566634	NA	NA	NA	NA	NA	NA	NA	NA	NA	NA
NC_004463.137	bll0113	bll0113	bll0113	CDS	110855	111859	1004	-	IPR015168:SsuA/THI5-like	P	81.8789	86.8417	76.5607	0.918069	0.765755	0.656211	-0.0539075	0.117493	0.171401	0.666667	3.5	4.25	0.0163048	b	a	a	0.0016	0.0003	0.3219
NC_004463.138	bll0114	bll0114	bll0114	CDS	111903	113267	1364	-	IPR003042:Aromatic-ring hydroxylase-like	S	80.0908	46.2454	37.2237	0.0476637	0.00110696	0.401999	0.789117	1.11768	0.328564	NA	NA	NA	NA	NA	NA	NA	NA	NA	NA
NC_004463.139	blr0115	blr0115	blr0115	CDS	113381	114265	884	+	IPR020890:Transcription regulator HTH, HdfR	K	12.9467	7.99424	11.9874	0.515819	0.996946	0.402803	0.567948	0.00311335	-0.564835	NA	NA	NA	NA	NA	NA	NA	NA	NA	NA
NC_004463.140	Bd110_00025	Bd110_00025	Bd110_00025	CDS	114333	114605	272	+	NA		25.6097	21.82	8.5929	0.824757	0.0313762	0.0663918	0.235089	1.59056	1.35548	NA	NA	NA	NA	NA	NA	NA	NA	NA	NA
NC_004463.141	bll0116	bll0116	bll0116	CDS	114617	115468	851	-	IPR001753:Crotonase superfamily; IPR029045:ClpP/crotonase-like domain	I	32.5627	28.2878	19.4206	0.736814	0.0694622	0.158567	0.195812	0.755461	0.559649	NA	NA	NA	NA	NA	NA	NA	NA	NA	NA
NC_004463.142	blr0117	blr0117	blr0117	CDS	115578	116552	974	+	IPR003710:Ketopantoate reductase ApbA/PanE; IPR022694:3-hydroxyacyl-CoA dehydrogenase	H	33.7669	43.6252	14.775	0.465908	0.0240474	0.00039499	-0.45197	1.1329	1.58487	NA	NA	NA	NA	NA	NA	NA	NA	NA	NA
NC_004463.143	bll0118	bll0118	bll0118	CDS	116555	117280	725	-	IPR026555:KAT8 regulatory NSL complex subunit 3/Testis-expressed sequence 30 protein; IPR029058:Alpha/Beta hydrolase fold	S	82.1183	105.81	47.5993	0.364571	0.0112872	4.4159e-05	-0.34821	0.791997	1.14021	NA	NA	NA	NA	NA	NA	NA	NA	NA	NA
NC_004463.144	blr0119	blr0119	blr0119	CDS	117359	117913	554	+	IPR009100:Acyl-CoA dehydrogenase/oxidase, N-terminal and middle domain; IPR013786:Acyl-CoA dehydrogenase/oxidase, N-terminal	I	22.8174	62.8197	12.2125	0.00264441	0.153872	1.09684e-08	-1.59228	0.773916	2.36619	NA	NA	NA	NA	NA	NA	NA	NA	NA	NA
NC_004463.145	blr0120	blr0120	blr0120	CDS	117868	118503	635	+	IPR009075:Acyl-CoA dehydrogenase/oxidase C-terminal; IPR009100:Acyl-CoA dehydrogenase/oxidase, N-terminal and middle domain	I	39.8444	53.1496	13.6981	0.382028	0.00039264	1.77924e-07	-0.452706	1.49182	1.94452	NA	NA	NA	NA	NA	NA	NA	NA	NA	NA
NC_004463.146	bll0121	bll0121	bll0121	CDS	118513	119397	884	-	IPR011991:Winged helix-turn-helix DNA-binding domain; IPR017724:Aminoethylphosphonate utilisation-associated transcription regulator, LysR-type	K	21.4314	15.2212	13.5247	0.491293	0.251348	0.792717	0.462857	0.616516	0.153659	NA	NA	NA	NA	NA	NA	NA	NA	NA	NA
NC_004463.147	blr0122	blr0122	blr0122	CDS	119378	119929	551	+	hypothetical protein	S	6.99753	3.78425	3.29477	0.738459	0.576992	0.901643	0.664834	0.881669	0.216835	NA	NA	NA	NA	NA	NA	NA	NA	NA	NA
NC_004463.148	blr0123	blr0123	blr0123	CDS	119884	120408	524	+	IPR027396:DsrEFH-like	S	NA	NA	NA	NA	NA	NA	NA	NA	NA	NA	NA	NA	NA	NA	NA	NA	NA	NA	NA
NC_004463.149	blr0124	blr0124	blr0124	CDS	120401	121006	605	+	IPR005746:Thioredoxin; IPR012336:Thioredoxin-like fold	O	18.7206	35.055	7.93434	0.120442	0.0220767	9.88702e-07	-0.915024	1.24274	2.15776	NA	NA	NA	NA	NA	NA	NA	NA	NA	NA
NC_004463.150	bll0125	bll0125	bll0125	CDS	121012	122151	1139	-	IPR011059:Metal-dependent hydrolase, composite domain; IPR020043:Amidohydrolase EF0837/AHA3915, putative	F	105.41	145.42	30.322	0.197688	1.92806e-09	2.67174e-16	-0.461008	1.80431	2.26532	3.66667	4.25	1.5	0.103559	NA	NA	NA	NA	NA	NA
NC_004463.151	Bjat01	Bjat01	Bjat01	tRNA	122281	122357	76	-	tRNA-Arg		22789.2	16003.8	41678.4	0.472254	0.13806	0.0166247	0.510107	-0.870809	-1.38092	NA	NA	NA	NA	NA	NA	NA	NA	NA	NA
NC_004463.152	blr0126	blr0126	blr0126	CDS	122437	122871	434	+	IPR029068:Glyoxalase/Bleomycin resistance protein/Dihydroxybiphenyl dioxygenase	S	21.6475	9.70255	14.447	0.0438395	0.205907	0.307373	1.20854	0.651158	-0.557382	NA	NA	NA	NA	NA	NA	NA	NA	NA	NA
NC_004463.153	bsr0127	bsr0127	bsr0127	CDS	122996	123289	293	+	IPR014845:Uncharacterised protein GYD	S	30.3964	29.3428	27.6439	0.995941	0.869937	0.873258	0.00408221	0.103935	0.0998526	NA	NA	NA	NA	NA	NA	NA	NA	NA	NA
NC_004463.154	bll0128	bll0128	bll0128	CDS	123347	124303	956	-	IPR005064:Bordetella uptake gene; IPR006311:Twin-arginine translocation pathway, signal sequence	S	34.2461	26.9955	64.2983	0.464781	0.0271413	0.000348597	0.386153	-0.868186	-1.25434	0.666667	0	4.75	2.02e-06	b	b	a	0.2742	0	0
NC_004463.155	bll0129	bll0129	bll0129	CDS	124350	124721	371	-	IPR014710:RmlC-like jelly roll fold	S	17.4967	23.6472	22.8027	0.490397	0.487666	0.910138	-0.477856	-0.411581	0.0662748	NA	NA	NA	NA	NA	NA	NA	NA	NA	NA
NC_004463.156	bll0130	bll0130	bll0130	CDS	124750	125388	638	-	IPR005493:Ribonuclease E inhibitor RraA/Dimethylmenaquinone methyltransferase	H	20.15	40.3909	31.1668	0.10542	0.289939	0.455629	-0.906912	-0.551484	0.355428	3.33333	3.75	4.5	0.840765	NA	NA	NA	NA	NA	NA
NC_004463.157	bll0131	bll0131	bll0131	CDS	125415	126932	1517	-	IPR000873:AMP-dependent synthetase/ligase; IPR025110:AMP-binding enzyme C-terminal domain	Q	50.9011	62.5653	92.3038	0.496075	0.00709555	0.049535	-0.285311	-0.847582	-0.562271	NA	NA	NA	NA	NA	NA	NA	NA	NA	NA
NC_004463.158	bll0132	bll0132	bll0132	CDS	127029	128066	1037	-	IPR029058:Alpha/Beta hydrolase fold		37.5486	50.0229	43.3121	0.428174	0.718333	0.568128	-0.37523	-0.155414	0.219816	NA	NA	NA	NA	NA	NA	NA	NA	NA	NA
NC_004463.159	bll0133	bll0133	bll0133	CDS	128227	128973	746	-	hypothetical protein		7.41651	21.3704	39.4344	0.0248763	3.21808e-05	0.0224918	-1.5322	-2.42155	-0.889342	NA	NA	NA	NA	NA	NA	NA	NA	NA	NA
NC_004463.160	Bd110_00026	Bd110_00026	Bd110_00026	CDS	128266	128886	620	+	NA		NA	NA	NA	NA	NA	NA	NA	NA	NA	NA	NA	NA	NA	NA	NA	NA	NA	NA	NA
NC_004463.161	Bd110_00027	Bd110_00027	Bd110_00027	CDS	128999	129211	212	-	NA		26.522	33.9804	27.5369	0.624713	0.976302	0.567325	-0.333609	-0.0198196	0.31379	NA	NA	NA	NA	NA	NA	NA	NA	NA	NA
NC_004463.162	bll0134	bll0134	bll0134	CDS	129248	130249	1001	-	IPR003710:Ketopantoate reductase ApbA/PanE; IPR022694:3-hydroxyacyl-CoA dehydrogenase	H	39.7083	51.7335	49.3838	0.504103	0.539218	0.878311	-0.338741	-0.269587	0.0691546	NA	NA	NA	NA	NA	NA	NA	NA	NA	NA
NC_004463.163	blr0135	blr0135	blr0135	CDS	130346	131029	683	+	IPR027405:YidB-like	S	118.971	132.243	134.735	0.75887	0.664715	0.959674	-0.1368	-0.156287	-0.0194866	7.66667	7.75	10.5	0.477692	NA	NA	NA	NA	NA	NA
NC_004463.164	bsr0136	bsr0136	bsr0136	CDS	131071	131343	272	+	IPR007341:Transglycosylase-associated protein	S	79.8104	45.8831	52.7766	0.0581579	0.112553	0.641535	0.756838	0.566762	-0.190076	NA	NA	NA	NA	NA	NA	NA	NA	NA	NA
NC_004463.165	bll0137	bll0137	bll0137	CDS	131439	132224	785	-	IPR002347:Glucose/ribitol dehydrogenase; IPR013968:Polyketide synthase, ketoreductase domain	S	141.771	117.392	130.773	0.394828	0.664839	0.614777	0.287519	0.133133	-0.154386	5.66667	6.75	6.75	0.895511	NA	NA	NA	NA	NA	NA
NC_004463.166	blr0138	blr0138	blr0138	CDS	132485	133549	1064	+	IPR009075:Acyl-CoA dehydrogenase/oxidase C-terminal; IPR009100:Acyl-CoA dehydrogenase/oxidase, N-terminal and middle domain; IPR013786:Acyl-CoA dehydrogenase/oxidase, N-terminal	I	25.0246	42.3046	44.5367	0.154519	0.0634379	0.842396	-0.690217	-0.774793	-0.0845761	1	0.75	2.25	0.280686	NA	NA	NA	NA	NA	NA
NC_004463.167	blr0139	blr0139	blr0139	CDS	133566	134726	1160	+	IPR009075:Acyl-CoA dehydrogenase/oxidase C-terminal; IPR009100:Acyl-CoA dehydrogenase/oxidase, N-terminal and middle domain; IPR013786:Acyl-CoA dehydrogenase/oxidase, N-terminal	I	103.313	60.6819	108.866	0.0140003	0.87681	0.0017735	0.778829	-0.0523653	-0.831195	0	0	2.75	8.08e-05	b	b	a	1	0.0007	0.0004
NC_004463.168	blr0140	blr0140	blr0140	CDS	134744	135556	812	+	IPR001753:Crotonase superfamily; IPR018376:Enoyl-CoA hydratase/isomerase, conserved site; IPR029045:ClpP/crotonase-like domain	I	54.802	56.8391	73.2267	0.999321	0.316281	0.289675	-0.000272985	-0.36941	-0.369137	2	2.5	5.25	0.0804548	NA	NA	NA	NA	NA	NA
NC_004463.169	bll0141	bll0141	bll0141	CDS	135717	137831	2114	-	IPR011761:ATP-grasp fold; IPR014089:Acetate-CoA ligase [ADP-forming], alpha domain; IPR016040:NAD(P)-binding domain	C	27.5637	24.0288	19.4621	0.911298	0.503821	0.604136	0.0878094	0.376486	0.288676	NA	NA	NA	NA	NA	NA	NA	NA	NA	NA
NC_004463.170	bll0142	bll0142	bll0142	CDS	138071	138826	755	-	IPR029068:Glyoxalase/Bleomycin resistance protein/Dihydroxybiphenyl dioxygenase		25.2547	25.5552	17.4703	0.872938	0.480355	0.314141	-0.130747	0.425261	0.556008	NA	NA	NA	NA	NA	NA	NA	NA	NA	NA
NC_004463.171	bll0143	bll0143	bll0143	CDS	138823	139614	791	-	IPR001753:Crotonase superfamily; IPR014748:Crontonase, C-terminal; IPR018376:Enoyl-CoA hydratase/isomerase, conserved site; IPR029045:ClpP/crotonase-like domain	I	21.2285	31.6097	22.0056	0.280878	0.872805	0.224435	-0.62441	-0.0926893	0.531721	0	0.75	2	0.0227775	b	ab	a	0.5506	0.048	0.1876
NC_004463.172	bll0144	bll0144	bll0144	CDS	139769	140974	1205	-	IPR000709:Leu/Ile/Val-binding protein; IPR028082:Periplasmic binding protein-like I	E	62.7691	103.88	85.424	0.0858687	0.249337	0.503855	-0.748733	-0.470218	0.278515	0	3	1.5	0.00377806	b	a	ab	0.0072	0.1482	0.1161
NC_004463.173	blr0145	blr0145	blr0145	CDS	141060	142121	1061	+	IPR016071:Staphylococcal nuclease (SNase-like), OB-fold	S	152.611	224.185	201.684	0.226518	0.343515	0.73811	-0.535677	-0.385254	0.150422	NA	NA	NA	NA	NA	NA	NA	NA	NA	NA
NC_004463.174	blr0146	blr0146	blr0146	CDS	142147	143739	1592	+	IPR001915:Peptidase M48	O	44.0554	31.4334	31.9127	0.301041	0.23698	0.975562	0.538304	0.521822	-0.0164819	NA	NA	NA	NA	NA	NA	NA	NA	NA	NA
NC_004463.175	Bd110_00028	Bd110_00028	Bd110_00028	CDS	142213	142962	749	-	NA		NA	NA	NA	NA	NA	NA	NA	NA	NA	NA	NA	NA	NA	NA	NA	NA	NA	NA	NA
NC_004463.176	blr0147	blr0147	blr0147	CDS	142931	143647	716	+	hypothetical protein	O	NA	NA	NA	NA	NA	NA	NA	NA	NA	NA	NA	NA	NA	NA	NA	NA	NA	NA	NA
NC_004463.177	bll0148	bll0148	bll0148	CDS	143826	145250	1424	-	IPR011701:Major facilitator superfamily; IPR020846:Major facilitator superfamily domain	G	525.842	147.326	29.2222	2.86031e-10	1.8549e-49	8.70946e-16	1.83005	4.16319	2.33314	NA	NA	NA	NA	NA	NA	NA	NA	NA	NA
NC_004463.178	blr0149	cyoA	cyoA	CDS	145336	146496	1160	+	IPR006333:Cytochrome o ubiquinol oxidase subunit II; IPR008972:Cupredoxin; IPR014222:Cytochrome c oxidase, subunit II	C	94.9904	57.1278	24.0027	0.174446	7.46821e-06	0.00580411	0.720363	1.98011	1.25974	NA	NA	NA	NA	NA	NA	NA	NA	NA	NA
NC_004463.179	blr0150	cyoB	cyoB	CDS	146508	148505	1997	+	IPR000883:Cytochrome c oxidase subunit I; IPR023615:Cytochrome c oxidase, subunit I, copper-binding site; IPR023616:Cytochrome c oxidase, subunit I domain	C	801.486	189.384	45.4923	3.47871e-14	6.00615e-55	6.21635e-14	2.07858	4.14062	2.06204	NA	NA	NA	NA	NA	NA	NA	NA	NA	NA
NC_004463.180	blr0151	cyoC	cyoC	CDS	148506	149135	629	+	IPR000298:Cytochrome c oxidase subunit III domain; IPR013833:Cytochrome c oxidase, subunit III, 4-helical bundle; IPR024791:Cytochrome c oxidase subunit III	C	226.25	58.875	13.4189	1.67064e-10	6.3377e-42	7.702e-12	1.92261	4.08712	2.16451	NA	NA	NA	NA	NA	NA	NA	NA	NA	NA
NC_004463.181	blr0152	cyoD	cyoD	CDS	149132	149512	380	+	IPR005171:Cytochrome C oxidase subunit IV, prokaryotes	C	87.7768	40.7223	15.318	0.0144727	2.28016e-10	0.000583673	1.09808	2.5176	1.41952	NA	NA	NA	NA	NA	NA	NA	NA	NA	NA
NC_004463.182	blr0153	cyoD	blr0153	CDS	149509	150369	860	+	IPR002994:Surfeit locus 1/Shy1	S	52.2978	57.1483	13.594	0.844911	2.03607e-06	6.19335e-08	-0.117732	1.93872	2.05645	NA	NA	NA	NA	NA	NA	NA	NA	NA	NA
NC_004463.183	blr0154	blr0154	blr0154	CDS	150341	151738	1397	+	IPR005467:Signal transduction histidine kinase, core; IPR014265:Signal transduction histidine kinase, PEP-CTERM system, putative; IPR022510:Sortase system, histidine kinase	T	154.049	90.9075	29.4222	0.0134388	2.9419e-18	3.05469e-09	0.766735	2.38244	1.61571	NA	NA	NA	NA	NA	NA	NA	NA	NA	NA
NC_004463.184	blr0155	blr0155	blr0155	CDS	151728	152261	533	+	IPR010114:Signal transduction response regulator, nitrogen regulation NR(I); IPR011006:CheY-like superfamily	T	65.3585	42.0694	21.8817	0.154691	2.19653e-05	0.0131133	0.640553	1.58656	0.94601	NA	NA	NA	NA	NA	NA	NA	NA	NA	NA
NC_004463.185	bll0156	bll0156	bll0156	CDS	152504	153490	986	-	IPR003711:CarD-like/TRCF domain	K	2651.84	2643.52	2117.6	0.991477	0.270096	0.301628	0.00505349	0.325348	0.320294	4.66667	4.75	3.25	0.654861	NA	NA	NA	NA	NA	NA
NC_004463.186	bll0157	bll0157	bll0157	CDS	153637	153975	338	-	IPR000813:7Fe ferredoxin; IPR017896:4Fe-4S ferredoxin-type, iron-sulphur binding domain; IPR022569:Ferredoxin, C-terminal	C	290.368	251.944	145.129	0.640966	0.00178074	0.0146055	0.202431	1.00102	0.798588	3.66667	3.5	2	0.470519	NA	NA	NA	NA	NA	NA
NC_004463.187	bsl0158	bsl0158	bsl0158	CDS	154108	154338	230	-	IPR002942:RNA-binding S4 domain	J	69.6375	40.5057	23.1738	0.0489359	4.99634e-06	0.0311203	0.824259	1.63219	0.807931	NA	NA	NA	NA	NA	NA	NA	NA	NA	NA
NC_004463.188	bll0159	mgpS	mgpS	CDS	154387	157758	3371	-	IPR010225:RNA helicase, ATP-dependent DEAH box, HrpB-type; IPR027417:P-loop containing nucleoside triphosphate hydrolase	L	880.683	703.238	566.06	0.211807	0.00396089	0.20296	0.330465	0.642325	0.31186	9	6.5	9.25	0.468202	NA	NA	NA	NA	NA	NA
NC_004463.189	bsl0160	bsl0160	bsl0160	CDS	158129	158317	188	-	hypothetical protein		NA	NA	NA	NA	NA	NA	NA	NA	NA	NA	NA	NA	NA	NA	NA	NA	NA	NA	NA
NC_004463.190	bll0161	bll0161	bll0161	CDS	158536	159414	878	-	IPR021457:Protein of unknown function DUF3108	S	370.682	190.743	209.716	0.00209941	0.00444011	0.709782	0.971471	0.835057	-0.136413	NA	NA	NA	NA	NA	NA	NA	NA	NA	NA
NC_004463.191	blr0162	rpmB	rpmB	CDS	159877	160185	308	+	IPR001383:Ribosomal protein L28; IPR026569:Ribosomal protein L28/L24	J	486.212	586.247	449.775	0.421529	0.679365	0.161967	-0.257988	0.123315	0.381303	2	3.25	3	0.716937	NA	NA	NA	NA	NA	NA
NC_004463.192	bll0163	bll0163	bll0163	CDS	160425	161147	722	-	hypothetical protein		11.6522	14.772	23.5556	0.524085	0.0557292	0.211791	-0.50377	-1.14601	-0.642236	NA	NA	NA	NA	NA	NA	NA	NA	NA	NA
NC_004463.193	blr0164	blr0164	blr0164	CDS	161169	161486	317	+	hypothetical protein		NA	NA	NA	NA	NA	NA	NA	NA	NA	NA	NA	NA	NA	NA	NA	NA	NA	NA	NA
NC_004463.194	blr0165	blr0165	blr0165	CDS	161672	162289	617	+	hypothetical protein		31.1503	77.5702	195.653	0.000612552	3.37881e-14	7.06212e-06	-1.41887	-2.75186	-1.33299	NA	NA	NA	NA	NA	NA	NA	NA	NA	NA
NC_004463.195	blr0166	ftsZ	ftsZ	CDS	162379	163638	1259	+	IPR000158:Cell division protein FtsZ	D	55.8635	76.6073	232.569	0.282151	3.24267e-11	4.41465e-09	-0.434868	-2.02659	-1.59173	NA	NA	NA	NA	NA	NA	NA	NA	NA	NA
NC_004463.196	bll0167	bll0167	bll0167	CDS	163852	164532	680	-	hypothetical protein		190.947	372.64	233.419	0.00110547	0.328213	0.0147374	-0.980735	-0.303407	0.677328	NA	NA	NA	NA	NA	NA	NA	NA	NA	NA
NC_004463.197	Bd110_00029	Bd110_00029	Bd110_00029	CDS	164566	164706	140	+	NA		5.41517	3.19165	5.10712	0.529868	0.83071	0.600713	0.884637	0.261015	-0.623622	NA	NA	NA	NA	NA	NA	NA	NA	NA	NA
NC_004463.198	bsl0168	bsl0168	bsl0168	CDS	164717	164995	278	-	IPR009962:Protein of unknown function DUF1488		6.78431	2.13784	8.96548	0.143538	0.743032	0.0288385	1.71833	-0.325977	-2.04431	NA	NA	NA	NA	NA	NA	NA	NA	NA	NA
NC_004463.199	bsl0169	bsl0169	bsl0169	CDS	165281	165577	296	-	hypothetical protein		32.7421	29.9535	21.4417	0.841677	0.294339	0.45473	0.164696	0.62535	0.460654	NA	NA	NA	NA	NA	NA	NA	NA	NA	NA
NC_004463.200	bsl0170	bsl0170	bsl0170	CDS	165570	165866	296	-	hypothetical protein		95.2013	106.767	98.9039	0.814739	0.932154	0.851305	-0.15789	-0.0502525	0.107638	NA	NA	NA	NA	NA	NA	NA	NA	NA	NA
NC_004463.201	blr0171	blr0171	blr0171	CDS	166150	166620	470	+	hypothetical protein		78.3159	101.45	82.4986	0.539689	0.911211	0.570522	-0.36163	-0.0632511	0.298379	NA	NA	NA	NA	NA	NA	NA	NA	NA	NA
NC_004463.202	Bd110_00030	Bd110_00030	Bd110_00030	CDS	166182	166280	98	+	NA		NA	NA	NA	NA	NA	NA	NA	NA	NA	NA	NA	NA	NA	NA	NA	NA	NA	NA	NA
NC_004463.203	blr0172	blr0172	blr0172	CDS	166662	168188	1526	+	IPR029058:Alpha/Beta hydrolase fold	S	123.85	92.7385	150.95	0.29864	0.357562	0.0198845	0.394091	-0.305379	-0.69947	NA	NA	NA	NA	NA	NA	NA	NA	NA	NA
NC_004463.204	bsr0173	bsr0173	bsr0173	CDS	168374	168619	245	+	IPR009875:PilZ domain		13.9233	51.3443	84.0553	0.000928046	2.02609e-07	0.0677008	-1.77513	-2.49163	-0.716503	NA	NA	NA	NA	NA	NA	NA	NA	NA	NA
NC_004463.205	Bd110_00031	Bd110_00031	Bd110_00031	CDS	168713	169060	347	+	NA		55.4301	85.4777	124.465	0.256003	0.00804482	0.215997	-0.59252	-1.14038	-0.547862	NA	NA	NA	NA	NA	NA	NA	NA	NA	NA
NC_004463.206	bll0174	bll0174	bll0174	CDS	168820	169227	407	-	hypothetical protein		21.6409	18.6766	24.3219	0.758758	0.802446	0.476085	0.224808	-0.146673	-0.371481	NA	NA	NA	NA	NA	NA	NA	NA	NA	NA
NC_004463.207	bll0175	bll0175	bll0175	CDS	169397	170509	1112	-	IPR013785:Aldolase-type TIM barrel	C	51.422	55.3026	42.5571	0.789415	0.542118	0.283283	-0.137951	0.243328	0.381278	0	4.25	3	0.000298644	c	a	b	0	0.0003	0.0343
NC_004463.208	bll0176	bll0176	bll0176	CDS	170660	171361	701	-	hypothetical protein		11.02	4.61046	9.07514	0.244047	0.786999	0.265523	1.09277	0.228438	-0.864327	NA	NA	NA	NA	NA	NA	NA	NA	NA	NA
NC_004463.209	bll0177	bll0177	bll0177	CDS	171405	172475	1070	-	IPR006311:Twin-arginine translocation pathway, signal sequence; IPR014567:Uncharacterised conserved protein UCP031900; IPR027372:Phytase-like domain		15.2859	38.6441	41.4919	0.0144719	0.00284298	0.797015	-1.36419	-1.48804	-0.123856	NA	NA	NA	NA	NA	NA	NA	NA	NA	NA
NC_004463.210	bll0178	cobT	cobT	CDS	172472	174379	1907	-	IPR006538:Cobalt chelatase, CobT subunit; IPR025861:Cobalamin biosynthesis protein CobT VWA domain	H	757.814	528.955	483.149	0.0315683	0.00258804	0.621121	0.522584	0.6539	0.131316	7.33333	9.5	4.75	0.0821465	NA	NA	NA	NA	NA	NA
NC_004463.211	bll0179	cobT	bll0179	CDS	174376	174786	410	-	IPR016181:Acyl-CoA N-acyltransferase	S	101.363	210.282	165.118	0.0150355	0.0919599	0.414592	-1.04116	-0.687063	0.354099	NA	NA	NA	NA	NA	NA	NA	NA	NA	NA
NC_004463.212	bll0180	cobS	cobS	CDS	174790	175923	1133	-	IPR006537:Cobaltochelatase subunit CobS; IPR011704:ATPase, dynein-related, AAA domain; IPR025865:Cobaltochelatase subunit CobS N-terminal domain; IPR027417:P-loop containing nucleoside triphosphate hydrolase	H	1089.76	807.248	858.674	0.0655135	0.112843	0.733351	0.435819	0.347101	-0.0887186	7.33333	7.25	8.25	0.919542	NA	NA	NA	NA	NA	NA
NC_004463.213	blr0181	blr0181	blr0181	CDS	176085	176744	659	+	hypothetical protein	I	19.7075	14.5995	30.7082	0.553705	0.197606	0.017654	0.403669	-0.65965	-1.06332	NA	NA	NA	NA	NA	NA	NA	NA	NA	NA
NC_004463.214	bll0182	cisZ	cisZ	CDS	176898	178115	1217	-	IPR002020:Citrate synthase-like	C	18.5648	14.8984	21.2052	0.687459	0.711176	0.3115	0.289749	-0.213623	-0.503372	NA	NA	NA	NA	NA	NA	NA	NA	NA	NA
NC_004463.215	blr0183	cis	cis	CDS	178194	179288	1094	+	IPR002020:Citrate synthase-like	C	45.3037	16.5388	14.8181	0.0209294	0.00313729	0.817013	1.37697	1.5319	0.154931	NA	NA	NA	NA	NA	NA	NA	NA	NA	NA
NC_004463.216	bll0184	dnaJ	dnaJ	CDS	179535	180167	632	-	IPR001623:DnaJ domain	O	609.299	275.564	384.868	2.24307e-05	0.0111294	0.0811319	1.14304	0.6627	-0.480341	NA	NA	NA	NA	NA	NA	NA	NA	NA	NA
NC_004463.217	bsr0185	bsr0185	bsr0185	CDS	180275	180544	269	+	IPR002634:BolA protein	K	26.7183	25.0241	43.6583	0.906262	0.0966606	0.0353189	0.0804872	-0.716122	-0.796609	NA	NA	NA	NA	NA	NA	NA	NA	NA	NA
NC_004463.218	bll0186	bll0186	bll0186	CDS	180636	181940	1304	-	IPR016166:FAD-binding, type 2; IPR019862:Gliding motility-associated protein GldE	P	128.651	59.4412	59.4765	0.000598731	0.000143095	0.986064	1.12745	1.12077	-0.00667787	NA	NA	NA	NA	NA	NA	NA	NA	NA	NA
NC_004463.219	bll0187	aroB	aroB	CDS	182033	183181	1148	-	IPR016037:3-dehydroquinate synthase AroB	E	271.205	118.013	99.535	0.000504453	3.94601e-06	0.522868	1.20128	1.45101	0.249731	2	2.5	2.25	0.953247	NA	NA	NA	NA	NA	NA
NC_004463.220	bll0188	aroB	aroK	CDS	183178	183801	623	-	IPR000623:Shikimate kinase/Threonine synthase-like 1; IPR027417:P-loop containing nucleoside triphosphate hydrolase	E	127.496	68.8482	83.9938	0.0647305	0.18358	0.553267	0.864397	0.574743	-0.289653	NA	NA	NA	NA	NA	NA	NA	NA	NA	NA
NC_004463.221	bsr0189	bsr0189	bsr0189	CDS	183985	184131	146	+	hypothetical protein		14.8566	6.47805	14.3055	0.100524	0.964119	0.0429707	1.17462	0.0322281	-1.14239	NA	NA	NA	NA	NA	NA	NA	NA	NA	NA
NC_004463.222	blr0190	xerD	xerD	CDS	184149	185105	956	+	IPR011010:DNA breaking-rejoining enzyme, catalytic core; IPR023009:Tyrosine recombinase XerC/XerD; IPR023109:Integrase/recombinase, N-terminal	L	164.317	38.2991	82.8515	8.39997e-11	0.000985633	0.000368612	2.10591	0.983224	-1.12269	NA	NA	NA	NA	NA	NA	NA	NA	NA	NA
NC_004463.223	blr0191	accA	accA	CDS	185287	186249	962	+	IPR001095:Acetyl-CoA carboxylase, alpha subunit; IPR011763:Acetyl-coenzyme A carboxyltransferase, C-terminal; IPR029045:ClpP/crotonase-like domain	I	340.344	227.614	275.796	0.0227696	0.199797	0.283993	0.588431	0.314745	-0.273686	5.66667	5.5	6	0.977193	NA	NA	NA	NA	NA	NA
NC_004463.224	blr0192	blr0192	blr0192	CDS	186672	188240	1568	+	IPR005490:L,D-transpeptidase catalytic domain	S	1046.55	907.193	1780.65	0.406853	8.98681e-05	3.3526e-07	0.208754	-0.762885	-0.97164	NA	NA	NA	NA	NA	NA	NA	NA	NA	NA
NC_004463.225	Bd110_00032	Bd110_00032	Bd110_00032	ncRNA	188316	188365	49	+	NA		32.7145	21.3652	40.6425	0.381232	0.639336	0.103835	0.634165	-0.302938	-0.937103	NA	NA	NA	NA	NA	NA	NA	NA	NA	NA
NC_004463.226	bll0193	bll0193	bll0193	CDS	188443	189138	695	-	IPR003439:ABC transporter-like; IPR027417:P-loop containing nucleoside triphosphate hydrolase	E	12.8251	9.4976	14.264	0.58247	0.796293	0.275894	0.444474	-0.175174	-0.619648	NA	NA	NA	NA	NA	NA	NA	NA	NA	NA
NC_004463.227	bll0194	bll0194	bll0194	CDS	189131	189865	734	-	IPR003439:ABC transporter-like; IPR027417:P-loop containing nucleoside triphosphate hydrolase	E	5.20568	6.07758	15.771	0.89127	0.0799584	0.0739046	-0.197611	-1.61567	-1.41806	NA	NA	NA	NA	NA	NA	NA	NA	NA	NA
NC_004463.228	bll0195	bll0195	bll0195	CDS	189852	190937	1085	-	IPR001851:ABC transporter, permease	E	7.33529	9.03221	18.0878	0.767438	0.0982178	0.167779	-0.362118	-1.411	-1.04888	NA	NA	NA	NA	NA	NA	NA	NA	NA	NA
NC_004463.229	bll0196	bll0196	bll0196	CDS	190944	192161	1217	-	IPR000709:Leu/Ile/Val-binding protein; IPR006311:Twin-arginine translocation pathway, signal sequence; IPR028082:Periplasmic binding protein-like I	E	17.2872	11.3818	40.8788	0.538773	0.0132527	0.000181928	0.470509	-1.3453	-1.81581	NA	NA	NA	NA	NA	NA	NA	NA	NA	NA
NC_004463.230	bll0197	bll0197	bll0197	CDS	192166	193023	857	-	IPR001851:ABC transporter, permease	E	11.5475	1.44787	20.6854	0.00896897	0.15411	1.4573e-05	2.74385	-1.00834	-3.75218	NA	NA	NA	NA	NA	NA	NA	NA	NA	NA
NC_004463.231	bll0198	bll0198	bll0198	CDS	193060	194574	1514	-	IPR000120:Amidase; IPR023631:Amidase signature domain	Q	27.9052	24.3175	61.1563	0.928602	0.114062	0.0790592	0.106253	-1.23386	-1.34011	0	0.5	6	4.91e-08	b	b	a	0.6211	0	0
NC_004463.232	bll0199	bll0199	bll0199	CDS	194739	195959	1220	-	IPR000709:Leu/Ile/Val-binding protein; IPR028082:Periplasmic binding protein-like I	E	17.6184	26.8977	47.9909	0.274194	0.00252381	0.0599032	-0.700311	-1.53243	-0.832115	NA	NA	NA	NA	NA	NA	NA	NA	NA	NA
NC_004463.233	blr0200	blr0200	blr0200	CDS	196103	196546	443	+	IPR011991:Winged helix-turn-helix DNA-binding domain	K	56.6578	54.6582	159.278	0.982426	2.33336e-05	3.70343e-06	0.0154261	-1.50547	-1.5209	NA	NA	NA	NA	NA	NA	NA	NA	NA	NA
NC_004463.234	bsl0201	bsl0201	bsl0201	CDS	196597	196794	197	-	hypothetical protein		4.47533	11.7721	23.0418	0.229923	0.004579	0.070083	-1.07679	-2.03961	-0.962815	NA	NA	NA	NA	NA	NA	NA	NA	NA	NA
NC_004463.235	bll0202	bll0202	bll0202	CDS	196791	197465	674	-	hypothetical protein		13.7414	37.1419	84.8621	0.0262156	2.99343e-06	0.0155161	-1.4675	-2.64659	-1.17908	NA	NA	NA	NA	NA	NA	NA	NA	NA	NA
NC_004463.236	bll0203	bll0203	bll0203	CDS	197458	198510	1052	-	IPR000477:Reverse transcriptase domain	L	23.3621	56.1741	197.375	0.0457583	1.86699e-08	0.000406401	-1.31416	-3.12375	-1.80959	NA	NA	NA	NA	NA	NA	NA	NA	NA	NA
NC_004463.237	bll0204	secA	secA	CDS	198903	201743	2840	-	IPR000185:Protein translocase subunit SecA; IPR027417:P-loop containing nucleoside triphosphate hydrolase	U	1504.32	879.657	1119.45	0.00870484	0.136086	0.257365	0.774119	0.427727	-0.346392	16.3333	18	24.25	0.0864955	NA	NA	NA	NA	NA	NA
NC_004463.238	blr0205	blr0205	blr0205	CDS	202049	203020	971	+	IPR000297:Peptidyl-prolyl cis-trans isomerase, PpiC-type; IPR027304:Trigger factor/SurA domain	O	855.556	442.988	255.264	0.00047674	1.16657e-12	0.00229683	0.953581	1.75063	0.797053	14	13.5	11.5	0.738593	NA	NA	NA	NA	NA	NA
NC_004463.239	blr0206	argJ	argJ	CDS	203123	204364	1241	+	IPR002813:Arginine biosynthesis protein ArgJ	E	194.309	90.1504	27.1251	0.000215898	3.97345e-25	4.46552e-10	1.09266	2.81449	1.72183	11.6667	12.25	8.75	0.411867	NA	NA	NA	NA	NA	NA
NC_004463.240	blr0207	blr0207	blr0207	CDS	204370	204780	410	+	IPR015797:NUDIX hydrolase domain-like	L	41.8865	41.6637	18.0213	0.995334	0.0071813	0.00444311	0.00466643	1.20768	1.20301	NA	NA	NA	NA	NA	NA	NA	NA	NA	NA
NC_004463.241	bll0208	bll0208	bll0208	CDS	205000	205908	908	-	IPR029063:S-adenosyl-L-methionine-dependent methyltransferase	Q	45.4926	34.8146	16.7106	0.366929	3.70338e-05	0.00192597	0.408994	1.46083	1.05184	NA	NA	NA	NA	NA	NA	NA	NA	NA	NA
NC_004463.242	blr0209	comF	comF	CDS	205988	206785	797	+	IPR029057:Phosphoribosyltransferase-like	S	36.822	39.5609	15.7174	0.849247	0.00929159	0.00169003	-0.127826	1.19411	1.32193	NA	NA	NA	NA	NA	NA	NA	NA	NA	NA
NC_004463.243	bsr0210	bsr0210	bsr0210	CDS	206833	207108	275	+	IPR011900:Glutaredoxin, GrxC; IPR012336:Thioredoxin-like fold	O	79.6773	87.1915	52.7582	0.84811	0.0967983	0.0413344	-0.104574	0.631827	0.736401	NA	NA	NA	NA	NA	NA	NA	NA	NA	NA
NC_004463.244	blr0211	blr0211	blr0211	CDS	207105	207983	878	+	IPR003010:Carbon-nitrogen hydrolase	S	318.81	263.904	224.016	0.419332	0.0693765	0.462328	0.283005	0.518496	0.235491	4.66667	7.25	6	0.531653	NA	NA	NA	NA	NA	NA
NC_004463.245	blr0212	blr0212	blr0212	CDS	207980	208462	482	+	IPR009562:Protein of unknown function DUF1178	S	119.248	112.163	90.341	0.836245	0.229562	0.380491	0.101756	0.420763	0.319006	NA	NA	NA	NA	NA	NA	NA	NA	NA	NA
NC_004463.246	Bd110_00033	Bd110_00033	Bd110_00033	CDS	208510	208689	179	+	NA		0	8.17655	4.05966	0.0112199	0.0386657	0.337272	-4.22006	-3.24601	0.974053	NA	NA	NA	NA	NA	NA	NA	NA	NA	NA
NC_004463.247	bll0213	bll0213	bll0213	CDS	208602	209501	899	-	IPR000620:EamA domain	S	38.559	74.0026	67.3289	0.0225381	0.0325656	0.71885	-0.901723	-0.768618	0.133105	NA	NA	NA	NA	NA	NA	NA	NA	NA	NA
NC_004463.248	Bd110_00034	Bd110_00034	Bd110_00034	ncRNA	209648	209697	49	+	NA		39.6848	47.3971	68.1713	0.840175	0.351406	0.539094	-0.223917	-0.762154	-0.538237	NA	NA	NA	NA	NA	NA	NA	NA	NA	NA
NC_004463.249	bll0214	ubiG	ubiG	CDS	209780	210547	767	-	IPR010233:Ubiquinone biosynthesis O-methyltransferase; IPR029063:S-adenosyl-L-methionine-dependent methyltransferase	H	170.885	245.895	181.988	0.129395	0.853879	0.137197	-0.496483	-0.063664	0.432819	NA	NA	NA	NA	NA	NA	NA	NA	NA	NA
NC_004463.250	bll0215	bll0215	bll0215	CDS	210562	211029	467	-	IPR005182:Domain of unknown function DUF304	S	150.715	154.656	109.728	0.919466	0.222557	0.167596	-0.053257	0.440435	0.493692	NA	NA	NA	NA	NA	NA	NA	NA	NA	NA
NC_004463.251	blr0216	lysC	lysC	CDS	211205	212461	1256	+	IPR005260:Aspartate kinase, monofunctional class; IPR027795:GATS-like ACT domain	E	722.532	561.945	399.688	0.202313	0.000309444	0.05012	0.361856	0.852035	0.490179	12.6667	11.25	10.75	0.855691	NA	NA	NA	NA	NA	NA
NC_004463.252	blr0217	ptsP	ptsP	CDS	212750	215017	2267	+	IPR006318:Phosphoenolpyruvate-utilising enzyme; IPR015813:Pyruvate/Phosphoenolpyruvate kinase-like domain; IPR023151:PEP-utilising enzyme, conserved site; IPR029016:GAF domain-like	T	763.765	354.025	253.824	3.06193e-05	1.03384e-10	0.0840166	1.11663	1.59335	0.476725	3.66667	1	2.5	0.105748	NA	NA	NA	NA	NA	NA
NC_004463.253	blr0218	prfA	prfA	CDS	215076	216161	1085	+	IPR004373:Peptide chain release factor 1; IPR014720:Double-stranded RNA-binding domain	J	124.663	76.1283	86.4611	0.0755049	0.140344	0.67712	0.704823	0.53067	-0.174153	3	1.5	2.5	0.532637	NA	NA	NA	NA	NA	NA
NC_004463.254	blr0219	hemK	prmC	CDS	216158	217051	893	+	IPR004556:Modification methylase HemK; IPR029063:S-adenosyl-L-methionine-dependent methyltransferase	J	17.693	19.7757	20.4683	0.701022	0.609308	0.968077	-0.30519	-0.330528	-0.0253381	NA	NA	NA	NA	NA	NA	NA	NA	NA	NA
NC_004463.255	Bd110_00035	Bd110_00035	Bd110_00035	ncRNA	217113	217185	72	+	NA		18.7809	60.9922	653.819	0.00313272	4.80907e-28	3.6249e-20	-1.57686	-5.00958	-3.43272	NA	NA	NA	NA	NA	NA	NA	NA	NA	NA
NC_004463.256	Bd110_00036	Bd110_00036	Bd110_00036	ncRNA	217187	217253	66	+	NA		50.5464	142.384	314.752	0.00261633	2.67157e-09	0.00914912	-1.4963	-2.63435	-1.13804	NA	NA	NA	NA	NA	NA	NA	NA	NA	NA
NC_004463.257	Bd110_00037	Bd110_00037	Bd110_00037	ncRNA	217255	217362	107	+	NA		41.3352	155.227	99.4012	0.000327226	0.0129003	0.220957	-1.95145	-1.30345	0.648004	NA	NA	NA	NA	NA	NA	NA	NA	NA	NA
NC_004463.258	blr0220	blr0220	blr0220	CDS	217515	218303	788	+	IPR025430:Domain of unknown function DUF4167		262.841	422.913	434.436	0.11419	0.0626313	0.934506	-0.678848	-0.718717	-0.0398691	0.333333	0.75	1.75	0.242031	NA	NA	NA	NA	NA	NA
NC_004463.259	bll0221	bll0221	bll0221	CDS	218361	219101	740	-	IPR029063:S-adenosyl-L-methionine-dependent methyltransferase	S	67.2996	95.1515	89.2893	0.171584	0.199994	0.816246	-0.508942	-0.426263	0.0826792	NA	NA	NA	NA	NA	NA	NA	NA	NA	NA
NC_004463.260	blr0222	gloB	gloB	CDS	219210	219977	767	+	IPR017782:Hydroxyacylglutathione hydrolase	C	120.269	108.796	106.218	0.695141	0.562788	0.93011	0.153086	0.183499	0.0304128	4	3	3.5	0.871112	NA	NA	NA	NA	NA	NA
NC_004463.261	blr0223	blr0223	blr0223	CDS	220001	220423	422	+	IPR014710:RmlC-like jelly roll fold	S	31.3796	33.0391	19.7901	0.991477	0.119666	0.0894009	-0.00808455	0.725122	0.733207	NA	NA	NA	NA	NA	NA	NA	NA	NA	NA
NC_004463.262	bll0224	bll0224	bll0224	CDS	220539	221408	869	-	IPR000620:EamA domain	E, G	34.7538	30.1068	36.8459	0.839665	0.712346	0.488084	0.129554	-0.17951	-0.309064	NA	NA	NA	NA	NA	NA	NA	NA	NA	NA
NC_004463.263	bll0225	phbB	phbB	CDS	221577	222302	725	-	IPR002347:Glucose/ribitol dehydrogenase; IPR013968:Polyketide synthase, ketoreductase domain	C	249.56	197.568	271.755	0.440895	0.788622	0.234423	0.34473	-0.112803	-0.457533	7.33333	4.5	15.5	8.1e-06	b	c	a	0.0036	0	0
NC_004463.264	bll0226	atoB	atoB	CDS	222553	223731	1178	-	IPR002155:Thiolase; IPR016039:Thiolase-like	I	2155.42	3381.52	1830.54	0.0136713	0.36981	0.000202503	-0.646944	0.238601	0.885545	35.3333	33.25	34.5	0.941072	NA	NA	NA	NA	NA	NA
NC_004463.265	blr0227	blr0227	blr0227	CDS	224037	224630	593	+	IPR010134:Polyhydroxyalkanoate synthesis repressor PhaR	S	323.6	541.48	814.163	0.00207267	6.05726e-10	0.00745693	-0.740725	-1.32657	-0.585845	11	13	14.25	0.636952	NA	NA	NA	NA	NA	NA
NC_004463.266	blr0228	blr0228	blr0228	CDS	224683	225468	785	+	IPR029063:S-adenosyl-L-methionine-dependent methyltransferase	S	289.576	588.08	1178.69	0.0619116	1.71258e-05	0.0448407	-1.01131	-2.0154	-1.00409	NA	NA	NA	NA	NA	NA	NA	NA	NA	NA
NC_004463.267	bll0229	ilvE	ilvE	CDS	225531	226448	917	-	IPR001544:Aminotransferase, class IV	E	65.8323	93.6119	167.6	0.113757	2.2317e-07	0.000244103	-0.513842	-1.35527	-0.84143	2	1.75	4.25	0.144306	NA	NA	NA	NA	NA	NA
NC_004463.268	blr0230	blr0230	blr0230	CDS	226602	227537	935	+	IPR029058:Alpha/Beta hydrolase fold	I	43.7555	68.1451	36.3237	0.105915	0.567834	0.00396436	-0.665813	0.233383	0.899196	1.66667	1.5	2.25	0.835606	NA	NA	NA	NA	NA	NA
NC_004463.269	bsl0231	bsl0231	bsl0231	CDS	227547	227795	248	-	IPR006311:Twin-arginine translocation pathway, signal sequence		32.3231	31.3689	21.1268	0.985417	0.214373	0.166985	-0.0151151	0.568256	0.583371	NA	NA	NA	NA	NA	NA	NA	NA	NA	NA
NC_004463.270	blr0232	blr0232	blr0232	CDS	227767	228267	500	+	hypothetical protein		45.655	75.9279	40.9012	0.112549	0.663422	0.0106884	-0.707795	0.197094	0.904889	NA	NA	NA	NA	NA	NA	NA	NA	NA	NA
NC_004463.271	bll0233	bll0233	bll0233	CDS	228334	228936	602	-	IPR029032:AhpD-like		39.4047	62.1989	24.2693	0.214603	0.098803	0.00036714	-0.61862	0.730485	1.34911	NA	NA	NA	NA	NA	NA	NA	NA	NA	NA
NC_004463.272	bll0234	bll0234	bll0234	CDS	229004	229591	587	-	IPR010195:Uncharacterised peroxidase-related; IPR029032:AhpD-like	S	18.5479	48.6648	27.0967	0.00850987	0.349284	0.0254525	-1.32248	-0.474994	0.84749	NA	NA	NA	NA	NA	NA	NA	NA	NA	NA
NC_004463.273	bll0235	bll0235	bll0235	CDS	229588	230079	491	-	IPR029032:AhpD-like	S	14.3056	45.1859	9.55061	0.0125045	0.309308	4.52397e-06	-1.59219	0.668459	2.26065	NA	NA	NA	NA	NA	NA	NA	NA	NA	NA
NC_004463.274	bll0236	bll0236	bll0236	CDS	230076	231233	1157	-	IPR001926:Tryptophan synthase beta subunit-like PLP-dependent enzyme	E	93.8204	204.365	60.1359	0.00646876	0.0894379	2.77774e-07	-1.09413	0.666225	1.76036	NA	NA	NA	NA	NA	NA	NA	NA	NA	NA
NC_004463.275	blr0237	blr0237	blr0237	CDS	231314	232300	986	+	IPR020890:Transcription regulator HTH, HdfR	K	11.99	24.4515	8.96107	0.174081	0.520597	0.00738912	-1.01883	0.473261	1.4921	NA	NA	NA	NA	NA	NA	NA	NA	NA	NA
NC_004463.276	blr0238	blr0238	blr0238	CDS	232297	233757	1460	+	IPR013027:FAD-dependent pyridine nucleotide-disulphide oxidoreductase; IPR016040:NAD(P)-binding domain	P	18.4667	62.7495	22.6336	0.000975788	0.654184	0.000248406	-1.73086	-0.262072	1.46879	NA	NA	NA	NA	NA	NA	NA	NA	NA	NA
NC_004463.277	blr0239	blr0239	blr0239	CDS	233783	235087	1304	+	IPR005828:General substrate transporter; IPR020846:Major facilitator superfamily domain	G	24.4394	57.0796	25.3756	0.0108213	0.983329	0.000574672	-1.15441	0.0110208	1.16543	NA	NA	NA	NA	NA	NA	NA	NA	NA	NA
NC_004463.278	bll0240	bll0240	bll0240	CDS	235094	235558	464	-	IPR019888:Transcription regulator AsnC-type	K	6.04737	28.9446	9.52	0.00216147	0.468588	0.000206651	-2.1637	-0.548429	1.61527	NA	NA	NA	NA	NA	NA	NA	NA	NA	NA
NC_004463.279	blr0241	blr0241	acdS	CDS	235722	236735	1013	+	IPR001926:Tryptophan synthase beta subunit-like PLP-dependent enzyme; IPR027278:1-aminocyclopropane-1-carboxylate deaminase/D-cysteine desulfhydrase	E	2045.74	3623.74	66.6243	0.0368325	4.72325e-49	6.14212e-67	-0.8229	4.94192	5.76482	35.6667	32	3.75	7.72e-27	a	b	c	0.0004	0	0	induced_in_planta
NC_004463.280	bll0242	recQ	recQ	CDS	236940	238952	2012	-	IPR004589:DNA helicase, ATP-dependent, RecQ type; IPR011991:Winged helix-turn-helix DNA-binding domain; IPR027417:P-loop containing nucleoside triphosphate hydrolase	L	260.573	341.708	126.99	0.224844	3.58908e-05	3.1203e-09	-0.374225	1.05179	1.42601	NA	NA	NA	NA	NA	NA	NA	NA	NA	NA
NC_004463.281	bll0243	bll0243	bll0243	CDS	239041	239907	866	-	IPR011330:Glycoside hydrolase/deacetylase, beta/alpha-barrel	G	72.6298	143.431	277.089	0.00777792	7.65432e-10	0.00103794	-0.9481	-1.90411	-0.956008	NA	NA	NA	NA	NA	NA	NA	NA	NA	NA
NC_004463.282	bll0244	bll0244	bll0244	CDS	239885	240886	1001	-	IPR005697:Homoserine O-succinyltransferase; IPR029062:Class I glutamine amidotransferase-like	E	27.141	56.9301	188.093	0.0452739	7.62418e-10	2.44279e-05	-1.11364	-2.85526	-1.74162	NA	NA	NA	NA	NA	NA	NA	NA	NA	NA
NC_004463.283	bll0245	cysD	cysD	CDS	240899	242200	1301	-	IPR000277:Cys/Met metabolism, pyridoxal phosphate-dependent enzyme; IPR015424:Pyridoxal phosphate-dependent transferase	E	138.767	195.526	532.797	0.119769	6.05336e-14	3.48988e-09	-0.501276	-1.95071	-1.44943	NA	NA	NA	NA	NA	NA	NA	NA	NA	NA
NC_004463.284	bll0246	bam	bam	CDS	242527	244101	1574	-	IPR000120:Amidase; IPR023631:Amidase signature domain	Q	76.7946	244.679	129.149	1.93477e-08	0.011255	0.000379844	-1.68925	-0.767325	0.921924	4.66667	7.5	4	0.165968	NA	NA	NA	NA	NA	NA
NC_004463.285	bsr0247	bam	bsr0247	CDS	244037	244246	209	+	hypothetical protein		0.736946	5.09209	36.5007	0.115061	3.29543e-05	1.3915e-07	-2.53681	-5.45945	-2.92264	NA	NA	NA	NA	NA	NA	NA	NA	NA	NA
NC_004463.286	blr0248	blr0248	blr0248	CDS	244354	245172	818	+	IPR005122:Uracil-DNA glycosylase-like		7.86935	10.8183	14.545	0.567931	0.192548	0.530082	-0.548589	-0.971889	-0.4233	NA	NA	NA	NA	NA	NA	NA	NA	NA	NA
NC_004463.287	blr0249	blr0249	blr0249	CDS	245169	246779	1610	+	IPR011059:Metal-dependent hydrolase, composite domain	S	17.8213	17.4141	19.8224	0.982098	0.697222	0.706912	-0.0234637	-0.243073	-0.21961	NA	NA	NA	NA	NA	NA	NA	NA	NA	NA
NC_004463.288	bll0250	mocA	mocA	CDS	246787	247821	1034	-	IPR001395:Aldo/keto reductase; IPR023210:NADP-dependent oxidoreductase domain	C	28.7196	21.5237	8.75552	0.558788	0.00146724	0.0137717	0.403378	1.67811	1.27473	NA	NA	NA	NA	NA	NA	NA	NA	NA	NA
NC_004463.289	bll0251	bll0251	bll0251	CDS	247832	249070	1238	-	IPR011701:Major facilitator superfamily; IPR020846:Major facilitator superfamily domain	G	NA	NA	NA	NA	NA	NA	NA	NA	NA	NA	NA	NA	NA	NA	NA	NA	NA	NA	NA
NC_004463.290	blr0252	blr0252	blr0252	CDS	249112	250089	977	+	IPR011991:Winged helix-turn-helix DNA-binding domain; IPR017685:Transcription regulator ArgP	K	16.6249	11.7981	8.42906	0.655873	0.201921	0.504532	0.380847	0.831609	0.450762	NA	NA	NA	NA	NA	NA	NA	NA	NA	NA
NC_004463.291	blr0253	blr0253	blr0253	CDS	250348	251145	797	+	IPR014710:RmlC-like jelly roll fold	S	35.8182	48.1648	54.8756	0.387466	0.113251	0.605618	-0.396056	-0.585315	-0.189259	NA	NA	NA	NA	NA	NA	NA	NA	NA	NA
NC_004463.292	bll0254	bll0254	bll0254	CDS	251201	251608	407	-	IPR006175:YjgF/Yer057p/UK114 family; IPR013813:Endoribonuclease L-PSP/chorismate mutase-like	S	21.7089	21.6365	15.496	0.93236	0.466365	0.348959	-0.0695922	0.418206	0.487798	NA	NA	NA	NA	NA	NA	NA	NA	NA	NA
NC_004463.293	bsl0255	bsl0255	bsl0255	CDS	251789	252043	254	-	hypothetical protein		8.2582	9.90108	7.53142	0.849867	0.813096	0.583677	-0.211174	0.210155	0.421329	NA	NA	NA	NA	NA	NA	NA	NA	NA	NA
NC_004463.294	bll0256	bll0256	bll0256	CDS	252040	253005	965	-	IPR009057:Homeodomain-like; IPR018060:DNA binding HTH domain, AraC-type; IPR020449:Transcription regulator HTH, AraC- type	K	45.4283	32.3306	24.2419	0.638298	0.237736	0.601416	0.451221	0.897314	0.446093	NA	NA	NA	NA	NA	NA	NA	NA	NA	NA
NC_004463.295	blr0257	blr0257	blr0257	CDS	253333	255243	1910	+	IPR005467:Signal transduction histidine kinase, core; IPR013656:PAS fold-4; IPR014409:Signal transduction histidine kinase, hybrid-type, aerobic respiration control ArcB; IPR022510:Sortase system, histidine kinase	T	124.498	89.9847	144.191	0.106094	0.40577	0.00247923	0.465461	-0.220185	-0.685646	NA	NA	NA	NA	NA	NA	NA	NA	NA	NA
NC_004463.296	blr0258	blr0258	blr0258	CDS	255240	255911	671	+	IPR011006:CheY-like superfamily; IPR011991:Winged helix-turn-helix DNA-binding domain; IPR016032:Signal transduction response regulator, C-terminal effector; IPR017206:Signal transduction histidine kinase, hybrid-type, BC3207, predicted	T	36.2945	56.9732	53.7131	0.145732	0.15292	0.839416	-0.639088	-0.557205	0.0818826	0.666667	0.5	1.5	0.45048	NA	NA	NA	NA	NA	NA
NC_004463.297	blr0259	blr0259	blr0259	CDS	256011	256388	377	+	IPR011006:CheY-like superfamily	T	17.7062	13.6	13.5394	0.686231	0.548649	0.92962	0.347563	0.413426	0.0658627	NA	NA	NA	NA	NA	NA	NA	NA	NA	NA
NC_004463.298	blr0260	blr0260	blr0260	CDS	256542	258425	1883	+	IPR006726:Para-hydroxybenzoic acid efflux pump subunit AaeB/fusaric acid resistance protein	S	10.4114	11.036	5.69476	0.908865	0.385851	0.272707	-0.153931	0.8323	0.986232	NA	NA	NA	NA	NA	NA	NA	NA	NA	NA
NC_004463.299	Bd110_00038	Bd110_00038	Bd110_00038	CDS	258422	258625	203	+	IPR012451:Protein of unknown function DUF1656	S	NA	NA	NA	NA	NA	NA	NA	NA	NA	NA	NA	NA	NA	NA	NA	NA	NA	NA	NA
NC_004463.300	blr0261	blr0261	blr0261	CDS	258637	259932	1295	+	IPR006143:RND efflux pump, membrane fusion protein	V	25.4473	22.4892	10.8546	0.889923	0.0651372	0.0943722	0.133176	1.2023	1.06912	NA	NA	NA	NA	NA	NA	NA	NA	NA	NA
NC_004463.301	blr0262	blr0262	blr0262	CDS	260169	261236	1067	+	IPR009057:Homeodomain-like; IPR020449:Transcription regulator HTH, AraC- type	K	31.5626	10.682	12.2846	0.00473773	0.00459792	0.692349	1.54031	1.3047	-0.235607	NA	NA	NA	NA	NA	NA	NA	NA	NA	NA
NC_004463.302	bll0263	bll0263	bll0263	CDS	261455	262393	938	-	IPR004432:Polyketide-type polyunsaturated fatty acid synthase, PfaA; IPR020801:Polyketide synthase, acyl transferase domain	I	NA	NA	NA	NA	NA	NA	NA	NA	NA	NA	NA	NA	NA	NA	NA	NA	NA	NA	NA
NC_004463.303	bll0264	mdcF	mdcF	CDS	262403	263353	950	-	IPR004776:Auxin efflux carrier	S	NA	NA	NA	NA	NA	NA	NA	NA	NA	NA	NA	NA	NA	NA	NA	NA	NA	NA	NA
NC_004463.304	bll0265	mdcB	mdcB	CDS	263350	264228	878	-	IPR002736:Triphosphoribosyl-dephospho-CoA protein	H	NA	NA	NA	NA	NA	NA	NA	NA	NA	NA	NA	NA	NA	NA	NA	NA	NA	NA	NA
NC_004463.305	bll0266	mdcG	mdcG	CDS	264225	264905	680	-	IPR017557:Phosphoribosyl-dephospho-CoA transferase	S	NA	NA	NA	NA	NA	NA	NA	NA	NA	NA	NA	NA	NA	NA	NA	NA	NA	NA	NA
NC_004463.306	bll0267	mdcE	mdcE	CDS	264880	265602	722	-	IPR009648:Malonate decarboxylase gamma subunit; IPR029045:ClpP/crotonase-like domain	Q	NA	NA	NA	NA	NA	NA	NA	NA	NA	NA	NA	NA	NA	NA	NA	NA	NA	NA	NA
NC_004463.307	bll0268	mdcD	mdcD	CDS	265589	266527	938	-	IPR000438:Acetyl-CoA carboxylase carboxyl transferase, beta subunit; IPR017556:Malonate decarboxylase, beta subunit; IPR029045:ClpP/crotonase-like domain	Q	NA	NA	NA	NA	NA	NA	NA	NA	NA	NA	NA	NA	NA	NA	NA	NA	NA	NA	NA
NC_004463.308	bll0269	mdcC	mdcC	CDS	266524	266841	317	-	IPR023439:Malonate decarboxylase/citrate lyase acyl carrier protein	S	NA	NA	NA	NA	NA	NA	NA	NA	NA	NA	NA	NA	NA	NA	NA	NA	NA	NA	NA
NC_004463.309	bll0270	mdcA	mdcA	CDS	266852	268498	1646	-	IPR004165:Coenzyme A transferase family I; IPR005777:Malonate decarboxylase, alpha subunit	Q	14.6537	16.4625	2.96872	0.907739	0.0573038	0.0351586	-0.203977	2.2971	2.50108	NA	NA	NA	NA	NA	NA	NA	NA	NA	NA
NC_004463.310	bll0271	mdcA	bll0271	CDS	268495	269361	866	-	IPR001279:Beta-lactamase-like	S	NA	NA	NA	NA	NA	NA	NA	NA	NA	NA	NA	NA	NA	NA	NA	NA	NA	NA	NA
NC_004463.311	bll0272	bll0272	bll0272	CDS	269459	270244	785	-	IPR029058:Alpha/Beta hydrolase fold	S	5.18215	50.5459	1.94713	0.13619	0.523234	0.0141471	-3.2847	1.41983	4.70453	NA	NA	NA	NA	NA	NA	NA	NA	NA	NA
NC_004463.312	bsl0273	bsl0273	bsl0273	CDS	270252	270518	266	-	hypothetical protein		NA	NA	NA	NA	NA	NA	NA	NA	NA	NA	NA	NA	NA	NA	NA	NA	NA	NA	NA
NC_004463.313	blr0274	blr0274	blr0274	CDS	270565	270906	341	+	hypothetical protein		NA	NA	NA	NA	NA	NA	NA	NA	NA	NA	NA	NA	NA	NA	NA	NA	NA	NA	NA
NC_004463.314	Bd110_00039	Bd110_00039	Bd110_00039	CDS	271042	271581	539	+	NA		NA	NA	NA	NA	NA	NA	NA	NA	NA	NA	NA	NA	NA	NA	NA	NA	NA	NA	NA
NC_004463.315	bll0275	bll0275	bll0275	CDS	271050	271541	491	-	hypothetical protein		NA	NA	NA	NA	NA	NA	NA	NA	NA	NA	NA	NA	NA	NA	NA	NA	NA	NA	NA
NC_004463.316	blr0276	blr0276	blr0276	CDS	271601	272773	1172	+	IPR006143:RND efflux pump, membrane fusion protein	V	15.384	16.6652	4.97843	0.837452	0.0450615	0.0132131	-0.22491	1.55506	1.77997	NA	NA	NA	NA	NA	NA	NA	NA	NA	NA
NC_004463.317	blr0277	blr0277	blr0277	CDS	272770	275913	3143	+	IPR001036:Acriflavin resistance protein; IPR027463:Multidrug efflux transporter AcrB TolC docking domain, DN/DC subdomains	P	72.3098	29.784	19.1874	0.0418979	0.000318057	0.268991	1.20894	1.86295	0.654013	NA	NA	NA	NA	NA	NA	NA	NA	NA	NA
NC_004463.318	blr0278	blr0278	blr0278	CDS	275900	276316	416	+	IPR025540:Fluoroacetyl-CoA thioesterase; IPR029069:HotDog domain	S	NA	NA	NA	NA	NA	NA	NA	NA	NA	NA	NA	NA	NA	NA	NA	NA	NA	NA	NA
NC_004463.319	blr0279	blr0279	blr0279	CDS	276419	278269	1850	+	IPR005467:Signal transduction histidine kinase, core; IPR013655:PAS fold-3; IPR014409:Signal transduction histidine kinase, hybrid-type, aerobic respiration control ArcB; IPR022510:Sortase system, histidine kinase	T	59.4575	13.3664	20.0314	0.0031912	0.0155389	0.493199	2.08732	1.55152	-0.535796	NA	NA	NA	NA	NA	NA	NA	NA	NA	NA
NC_004463.320	bll0280	fdhF	fdhF	CDS	278293	280584	2291	-	IPR009010:Aspartate decarboxylase-like domain; IPR010046:Oxidoreductase alpha (molybdopterin) subunit	C	31.2889	31.439	13.2261	0.94332	0.16505	0.132914	-0.0897141	1.18245	1.27217	NA	NA	NA	NA	NA	NA	NA	NA	NA	NA
NC_004463.321	blr0281	blr0281	blr0281	CDS	280833	282080	1247	+	IPR006311:Twin-arginine translocation pathway, signal sequence; IPR017774:Bicupin, oxalate decarboxylase/oxidase	G	9.44799	16.6679	5.09079	0.412947	0.331956	0.0241796	-0.856104	0.897031	1.75314	NA	NA	NA	NA	NA	NA	NA	NA	NA	NA
NC_004463.322	bll0282	bll0282	bll0282	CDS	282161	283147	986	-	IPR003317:Cytochrome d ubiquinol oxidase, subunit II	C	16.9796	25.9933	27.8565	0.477387	0.357255	0.939674	-0.721817	-0.794668	-0.0728509	NA	NA	NA	NA	NA	NA	NA	NA	NA	NA
NC_004463.323	bll0283	bll0283	bll0283	CDS	283150	284556	1406	-	IPR002585:Cytochrome d ubiquinol oxidase, subunit I	C	13.7818	14.5821	5.40893	0.928436	0.316128	0.2568	-0.165188	1.2953	1.46049	NA	NA	NA	NA	NA	NA	NA	NA	NA	NA
NC_004463.324	bll0284	mqo	mqo	CDS	284576	286114	1538	-	IPR006231:Malate:quinone-oxidoreductase	C	11.7268	41.9376	7.13119	0.0804797	0.576285	0.00555259	-1.93364	0.637216	2.57085	NA	NA	NA	NA	NA	NA	NA	NA	NA	NA
NC_004463.325	bll0285	bll0285	bll0285	CDS	286157	286561	404	-	IPR014710:RmlC-like jelly roll fold		NA	NA	NA	NA	NA	NA	NA	NA	NA	NA	NA	NA	NA	NA	NA	NA	NA	NA	NA
NC_004463.326	bll0286	fumC	fumC	CDS	286635	288071	1436	-	IPR000362:Fumarate lyase family; IPR008948:L-Aspartase-like; IPR024083:Fumarase/histidase, N-terminal	C	5.73973	33.7422	5.12466	0.191817	0.937881	0.111672	-2.56263	0.166624	2.72925	NA	NA	NA	NA	NA	NA	NA	NA	NA	NA
NC_004463.327	bll0287	bll0287	bll0287	CDS	288239	288925	686	-	IPR010699:Protein of unknown function DUF1275	S	NA	NA	NA	NA	NA	NA	NA	NA	NA	NA	NA	NA	NA	NA	NA	NA	NA	NA	NA
NC_004463.328	bll0288	bll0288	bll0288	CDS	288944	289777	833	-	IPR003786:Protein FdhD; IPR016193:Cytidine deaminase-like	C	8.80918	9.70176	3.38804	0.916165	0.36877	0.289318	-0.218309	1.34104	1.55934	NA	NA	NA	NA	NA	NA	NA	NA	NA	NA
NC_004463.329	bll0289	bll0289	bll0289	CDS	289784	290383	599	-	IPR005325:Protein of unknown function DUF308, membrane	S	NA	NA	NA	NA	NA	NA	NA	NA	NA	NA	NA	NA	NA	NA	NA	NA	NA	NA	NA
NC_004463.330	bll0290	bll0290	bll0290	CDS	290727	291227	500	-	IPR002177:DNA-binding protein Dps; IPR008331:Ferritin/DPS protein domain; IPR009078:Ferritin-like superfamily	P	6.88246	15.0996	4.93976	0.342773	0.710377	0.0925737	-1.19687	0.452045	1.64891	NA	NA	NA	NA	NA	NA	NA	NA	NA	NA
NC_004463.331	bll0291	bll0291	bll0291	CDS	291291	291854	563	-	IPR016174:Di-haem cytochrome, transmembrane	C	5.18215	5.98322	5.03147	0.895565	0.976302	0.822251	-0.194266	0.0367233	0.23099	NA	NA	NA	NA	NA	NA	NA	NA	NA	NA
NC_004463.332	bll0292	bll0292	bll0292	CDS	291851	293128	1277	-	IPR011614:Catalase core domain; IPR018028:Catalase, mono-functional, haem-containing; IPR020835:Catalase-like domain	P	10.7124	11.5599	3.80418	0.827324	0.0981708	0.0296815	-0.255813	1.3992	1.65501	NA	NA	NA	NA	NA	NA	NA	NA	NA	NA
NC_004463.333	blr0293	blr0293	blr0293	CDS	293168	294148	980	+	IPR002347:Glucose/ribitol dehydrogenase; IPR013968:Polyketide synthase, ketoreductase domain	S	7.95057	6.67018	9.05719	0.763911	0.841736	0.501573	0.321721	-0.168028	-0.489749	NA	NA	NA	NA	NA	NA	NA	NA	NA	NA
NC_004463.334	blr0294	blr0294	blr0294	CDS	294378	297347	2969	+	IPR011990:Tetratricopeptide-like helical domain; IPR011991:Winged helix-turn-helix DNA-binding domain; IPR027417:P-loop containing nucleoside triphosphate hydrolase	K	76.8862	54.6508	78.1007	0.333917	0.914989	0.199773	0.460726	-0.0503879	-0.511114	NA	NA	NA	NA	NA	NA	NA	NA	NA	NA
NC_004463.335	bll0295	bll0295	bll0295	CDS	297611	300508	2897	-	IPR011990:Tetratricopeptide-like helical domain; IPR011991:Winged helix-turn-helix DNA-binding domain; IPR027417:P-loop containing nucleoside triphosphate hydrolase	K	51.6079	56.9165	48.0671	0.739653	0.820822	0.467973	-0.154785	0.0884321	0.243217	NA	NA	NA	NA	NA	NA	NA	NA	NA	NA
NC_004463.336	bsl0296	bsl0296	bsl0296	CDS	300578	300859	281	-	hypothetical protein		NA	NA	NA	NA	NA	NA	NA	NA	NA	NA	NA	NA	NA	NA	NA	NA	NA	NA	NA
NC_004463.337	Bd110_00040	Bd110_00040	Bd110_00040	CDS	301112	301354	242	+	NA		NA	NA	NA	NA	NA	NA	NA	NA	NA	NA	NA	NA	NA	NA	NA	NA	NA	NA	NA
NC_004463.338	blr0297	blr0297	blr0297	CDS	301567	302940	1373	+	IPR000709:Leu/Ile/Val-binding protein; IPR028082:Periplasmic binding protein-like I	E	15.0698	13.6359	12.8455	0.991477	0.937881	0.947827	0.0142168	0.0786117	0.0643949	NA	NA	NA	NA	NA	NA	NA	NA	NA	NA
NC_004463.339	blr0298	blr0298	blr0298	CDS	302972	303538	566	+	hypothetical protein		9.42446	39.345	4.18638	0.029924	0.212937	2.62309e-05	-2.06558	1.19368	3.25925	NA	NA	NA	NA	NA	NA	NA	NA	NA	NA
NC_004463.340	Bd110_00041	Bd110_00041	Bd110_00041	CDS	303114	303341	227	+	NA		NA	NA	NA	NA	NA	NA	NA	NA	NA	NA	NA	NA	NA	NA	NA	NA	NA	NA	NA
NC_004463.341	blr0299	blr0299	blr0299	CDS	303826	306723	2897	+	IPR011990:Tetratricopeptide-like helical domain; IPR011991:Winged helix-turn-helix DNA-binding domain; IPR027417:P-loop containing nucleoside triphosphate hydrolase	K	257.659	197.991	102.059	0.187755	2.30193e-08	7.23793e-05	0.390379	1.34885	0.958471	NA	NA	NA	NA	NA	NA	NA	NA	NA	NA
NC_004463.342	Bd110_00042	Bd110_00042	Bd110_00042	CDS	306757	307458	701	-	NA		28.5233	12.8972	3.44581	0.0759418	7.45269e-08	0.000928363	1.11599	3.05965	1.94366	NA	NA	NA	NA	NA	NA	NA	NA	NA	NA
NC_004463.343	bll0300	ragD	ragD	CDS	307469	308740	1271	-	IPR006143:RND efflux pump, membrane fusion protein	V	18.0922	5.63521	3.91654	0.194273	0.033075	0.61997	1.52479	2.12965	0.604864	NA	NA	NA	NA	NA	NA	NA	NA	NA	NA
NC_004463.344	bll0301	ragC	ragC	CDS	308737	311919	3182	-	IPR001036:Acriflavin resistance protein; IPR027463:Multidrug efflux transporter AcrB TolC docking domain, DN/DC subdomains	V	47.3562	39.2393	18.6767	0.814134	0.0174938	0.0395059	0.179195	1.26104	1.08184	NA	NA	NA	NA	NA	NA	NA	NA	NA	NA
NC_004463.345	bll0302	rpoH3	rpoH3	CDS	311999	312922	923	-	IPR012759:RNA polymerase sigma factor RpoH, proteobacteria; IPR014284:RNA polymerase sigma-70 like domain	K	8.68751	6.08739	4.03534	0.659293	0.186641	0.474126	0.48866	1.11659	0.627931	NA	NA	NA	NA	NA	NA	NA	NA	NA	NA
NC_004463.346	bll0303	ragB	ragB	CDS	312983	314407	1424	-	IPR004358:Signal transduction histidine kinase-related protein, C-terminal; IPR005467:Signal transduction histidine kinase, core; IPR022510:Sortase system, histidine kinase	T	NA	NA	NA	NA	NA	NA	NA	NA	NA	NA	NA	NA	NA	NA	NA	NA	NA	NA	NA
NC_004463.347	bll0304	ragA	ragA	CDS	314417	315391	974	-	IPR011991:Winged helix-turn-helix DNA-binding domain; IPR022305:Sortase system response regulator	T	13.9402	12.2559	3.82328	0.930502	0.0915822	0.119383	0.141659	1.85377	1.71211	NA	NA	NA	NA	NA	NA	NA	NA	NA	NA
NC_004463.348	blr0305	blr0305	blr0305	CDS	315588	315971	383	+	hypothetical protein		NA	NA	NA	NA	NA	NA	NA	NA	NA	NA	NA	NA	NA	NA	NA	NA	NA	NA	NA
NC_004463.349	blr0306	blr0306	blr0306	CDS	316121	316498	377	+	hypothetical protein		NA	NA	NA	NA	NA	NA	NA	NA	NA	NA	NA	NA	NA	NA	NA	NA	NA	NA	NA
NC_004463.350	bll0307	bll0307	bll0307	CDS	316855	317811	956	-	IPR000281:Helix-turn-helix protein RpiR; IPR001347:Sugar isomerase (SIS); IPR009057:Homeodomain-like; IPR011991:Winged helix-turn-helix DNA-binding domain	K	18.1826	14.4104	19.5413	0.717396	0.880556	0.517125	0.302459	-0.105706	-0.408165	NA	NA	NA	NA	NA	NA	NA	NA	NA	NA
NC_004463.351	blr0308	blr0308	blr0308	CDS	318054	319595	1541	+	IPR000914:Solute-binding protein family 5 domain; IPR023765:Solute-binding protein family 5, conserved site; IPR030678:Peptide/nickel binding protein, MppA-type	S	30.3964	73.8664	339.894	0.000509016	4.08003e-27	5.69177e-19	-1.33145	-3.54143	-2.20998	0	0	3	3.31e-05	b	b	a	1	0.0131	0.0086	induced_in_planta
NC_004463.352	blr0309	blr0309	blr0309	CDS	319675	320619	944	+	IPR000515:ABC transporter type 1, transmembrane domain MetI-like	P	14.113	17.684	66.0781	0.536638	2.10526e-06	1.07807e-06	-0.442993	-2.36707	-1.92408	NA	NA	NA	NA	NA	NA	NA	NA	NA	NA
NC_004463.353	blr0310	blr0310	blr0310	CDS	320616	321476	860	+	IPR000515:ABC transporter type 1, transmembrane domain MetI-like; IPR025966:Oligopeptide transport permease C-like, N-terminal domain	P	10.1849	10.1944	65.81	0.998402	2.40608e-06	1.17038e-08	-0.00213532	-2.68349	-2.68135	NA	NA	NA	NA	NA	NA	NA	NA	NA	NA
NC_004463.354	blr0311	blr0311	blr0311	CDS	321480	322454	974	+	IPR012700:Phosphonate C-P lyase system, PhnK; IPR027417:P-loop containing nucleoside triphosphate hydrolase	E, P	4.90464	9.39644	31.537	0.502741	0.0012558	0.00327782	-0.711601	-2.49879	-1.78719	NA	NA	NA	NA	NA	NA	NA	NA	NA	NA
NC_004463.355	blr0312	blr0312	blr0312	CDS	322451	323407	956	+	IPR012700:Phosphonate C-P lyase system, PhnK; IPR027417:P-loop containing nucleoside triphosphate hydrolase	E	25.133	17.9995	46.0414	0.58942	0.0420764	0.0018035	0.353698	-0.960425	-1.31412	NA	NA	NA	NA	NA	NA	NA	NA	NA	NA
NC_004463.356	bll0313	bll0313	bll0313	CDS	323507	324601	1094	-	IPR003251:Rubrerythrin; IPR009078:Ferritin-like superfamily	S	83.1978	97.1708	55.5643	0.59802	0.198834	0.0372305	-0.275986	0.540044	0.81603	NA	NA	NA	NA	NA	NA	NA	NA	NA	NA
NC_004463.357	blr0314	nosR	nosR	CDS	324547	326886	2339	+	IPR001450:4Fe-4S binding domain; IPR011399:Nitrous oxide reductase expression regulator NosR	C, K	158.294	87.0308	86.1818	0.023361	0.0107015	0.984454	0.86886	0.877467	0.00860736	NA	NA	NA	NA	NA	NA	NA	NA	NA	NA
NC_004463.358	blr0315	nosZ	nosZ	CDS	326883	328835	1952	+	IPR001287:Nitrite reductase, copper-type; IPR015943:WD40/YVTN repeat-like-containing domain; IPR023644:Nitrous-oxide reductase	C	338.745	269.428	221.265	0.603619	0.234482	0.63296	0.331901	0.61495	0.283049	2.66667	2	0.5	0.0885853	NA	NA	NA	NA	NA	NA
NC_004463.359	blr0316	nosD	nosD	CDS	328850	330211	1361	+	IPR011050:Pectin lyase fold/virulence factor; IPR026464:Nitrous oxide reductase family maturation protein NosD	P	89.548	59.5526	65.3027	0.343712	0.41894	0.822486	0.605923	0.460822	-0.145102	NA	NA	NA	NA	NA	NA	NA	NA	NA	NA
NC_004463.360	blr0317	nosF	nosF	CDS	330208	331116	908	+	IPR003439:ABC transporter-like; IPR027417:P-loop containing nucleoside triphosphate hydrolase	V	45.9219	33.4675	48.1709	0.567931	0.922688	0.441025	0.460877	-0.0744481	-0.535325	NA	NA	NA	NA	NA	NA	NA	NA	NA	NA
NC_004463.361	blr0318	nosY	nosY	CDS	331113	331940	827	+	nitrous oxide metabolic protein	S	64.4603	24.9101	45.5719	0.0834178	0.538371	0.242129	1.36158	0.473831	-0.887744	NA	NA	NA	NA	NA	NA	NA	NA	NA	NA
NC_004463.362	blr0319	nosL	nosL	CDS	331937	332485	548	+	IPR008719:Nitrous oxide reductase accessory protein NosL	C	26.4238	13.3792	25.0425	0.179271	0.890579	0.168118	1.03129	0.105134	-0.926159	NA	NA	NA	NA	NA	NA	NA	NA	NA	NA
NC_004463.363	blr0320	nosX	nosX	CDS	332497	333495	998	+	IPR003374:ApbE-like domain; IPR006311:Twin-arginine translocation pathway, signal sequence; IPR024932:Flavin transferase ApbE	H	63.831	56.1707	48.6231	0.800262	0.494182	0.74011	0.186499	0.389133	0.202635	NA	NA	NA	NA	NA	NA	NA	NA	NA	NA
NC_004463.364	Bjat02	Bjat02	Bjat02	tRNA	333518	333607	89	-	tRNA-Ser		88775.5	30706.3	2190.86	0.454195	0.000804175	0.0230763	1.53164	5.34059	3.80895	NA	NA	NA	NA	NA	NA	NA	NA	NA	NA
NC_004463.365	blr0321	blr0321	blr0321	CDS	333780	334145	365	+	hypothetical protein		36.7749	22.4541	47.7305	0.144407	0.354097	0.00259174	0.704203	-0.388043	-1.09225	NA	NA	NA	NA	NA	NA	NA	NA	NA	NA
NC_004463.366	bll0322	otsA	otsA	CDS	334204	335688	1484	-	IPR001830:Glycosyl transferase, family 20	G	291.88	219.873	410.498	0.28512	0.151335	0.00483318	0.418045	-0.482965	-0.90101	NA	NA	NA	NA	NA	NA	NA	NA	NA	NA
NC_004463.367	bll0323	otsB	otsB	CDS	335900	336721	821	-	IPR006379:HAD-superfamily hydrolase, subfamily IIB; IPR023214:HAD-like domain	G	65.7878	42.465	56.8642	0.254526	0.671437	0.427223	0.631316	0.223509	-0.407807	NA	NA	NA	NA	NA	NA	NA	NA	NA	NA
NC_004463.368	bll0324	bll0324	bll0324	CDS	336725	338278	1553	-	IPR005828:General substrate transporter; IPR020846:Major facilitator superfamily domain	G	36.2133	16.0081	39.1357	0.0678973	0.860036	0.0188877	1.17945	-0.115659	-1.29511	NA	NA	NA	NA	NA	NA	NA	NA	NA	NA
NC_004463.369	blr0325	blr0325	blr0325	CDS	338392	338751	359	+	IPR021513:Ralstonia phage RSL1, Orf186	S	7.3419	3.78085	34.4486	0.280981	0.00147838	4.95022e-07	1.05844	-2.13876	-3.1972	NA	NA	NA	NA	NA	NA	NA	NA	NA	NA
NC_004463.370	bll0326	bll0326	bll0326	CDS	338948	341065	2117	-	IPR000727:Target SNARE coiled-coil domain; IPR003660:HAMP linker domain; IPR004089:Methyl-accepting chemotaxis protein (MCP) signalling domain	N, T	161.372	242.609	967.217	0.0562414	1.99976e-23	7.26896e-16	-0.608181	-2.60732	-1.99914	0	0.25	4	1.05e-05	b	b	a	0.9631	0.0076	0.0071	induced_in_planta
NC_004463.371	bll0327	bll0327	bll0327	CDS	341337	343619	2282	-	IPR000727:Target SNARE coiled-coil domain; IPR003660:HAMP linker domain; IPR004089:Methyl-accepting chemotaxis protein (MCP) signalling domain	S	97.3579	80.0749	696.164	0.613	2.94833e-19	1.38585e-24	0.238712	-2.8873	-3.12601	NA	NA	NA	NA	NA	NA	NA	NA	NA	NA
NC_004463.372	blr0328	blr0328	blr0328	CDS	343660	344826	1166	+	IPR016741:Uncharacterised conserved protein UCP018953	S	64.1452	68.9687	191.745	0.915071	1.18298e-05	7.02683e-06	-0.0625726	-1.55406	-1.49148	NA	NA	NA	NA	NA	NA	NA	NA	NA	NA
NC_004463.373	blr0329	blr0329	blr0329	CDS	344823	346181	1358	+	IPR004358:Signal transduction histidine kinase-related protein, C-terminal; IPR005467:Signal transduction histidine kinase, core; IPR009082:Signal transduction histidine kinase, homodimeric domain; IPR011006:CheY-like superfamily; IPR017206:Signal transduction histidine kinase, hybrid-type, BC3207, predicted	T	62.1513	38.4226	138.284	0.14076	0.000689969	1.91654e-08	0.655414	-1.20789	-1.86331	NA	NA	NA	NA	NA	NA	NA	NA	NA	NA
NC_004463.374	bll0330	bll0330	bll0330	CDS	346365	347060	695	-	IPR011006:CheY-like superfamily; IPR017206:Signal transduction histidine kinase, hybrid-type, BC3207, predicted	T	78.1391	58.1522	54.9709	0.429113	0.263898	0.883804	0.436725	0.517557	0.0808321	NA	NA	NA	NA	NA	NA	NA	NA	NA	NA
NC_004463.375	Bd110_00043	Bd110_00043	Bd110_00043	CDS	347060	347188	128	-	NA		25.9747	19.3168	12.6535	0.694488	0.175898	0.432441	0.375967	0.986378	0.610412	NA	NA	NA	NA	NA	NA	NA	NA	NA	NA
NC_004463.376	bll0331	bll0331	bll0331	CDS	347185	347868	683	-	IPR011006:CheY-like superfamily; IPR017206:Signal transduction histidine kinase, hybrid-type, BC3207, predicted	T	62.9815	66.687	33.0629	0.941845	0.0252228	0.0144505	-0.0492071	0.972297	1.0215	NA	NA	NA	NA	NA	NA	NA	NA	NA	NA
NC_004463.377	bll0332	bll0332	bll0332	CDS	348007	349314	1307	-	IPR001638:Solute-binding protein family 3/N-terminal domain of MltF; IPR009056:Cytochrome c-like domain	E, T	102.397	141.327	64.6536	0.672486	0.448841	0.193636	-0.455268	0.674178	1.12945	0	0	13.25	3.92e-22	b	b	a	1	0	0
NC_004463.378	bll0333	bll0333	bll0333	CDS	349311	351059	1748	-	IPR011047:Quinonprotein alcohol dehydrogenase-like superfamily; IPR017512:PQQ-dependent dehydrogenase, methanol/ethanol family	G	782.319	676.328	423.352	0.84456	0.258996	0.431103	0.211593	0.887454	0.675861	0	5.5	33	2.14e-38	c	b	a	0	0	0
NC_004463.379	bll0334	bll0334	bll0334	CDS	351433	351918	485	-	IPR010419:Carbon monoxide dehydrogenase subunit G; IPR023393:START-like domain	S	25.4906	38.3709	36.8314	0.398495	0.392072	0.90077	-0.466439	-0.406023	0.0604166	0.333333	0.75	3.25	0.00749244	b	b	a	0.8445	0.0109	0.0164
NC_004463.380	blr0335	blr0335	blr0335	CDS	352151	352960	809	+	IPR012675:Beta-grasp domain; IPR014313:Aldehyde oxidase	C	228.74	427.066	713.708	0.0801987	0.000206417	0.118959	-0.889632	-1.63172	-0.742087	1.66667	1.25	3.75	0.101929	NA	NA	NA	NA	NA	NA
NC_004463.381	blr0336	blr0336	blr0336	CDS	353045	355387	2342	+	IPR014313:Aldehyde oxidase	C	967.982	650.89	1045.68	0.137292	0.78959	0.052144	0.57749	-0.10782	-0.68531	8.33333	8.5	18.75	0.000129257	b	b	a	0.9192	0	0
NC_004463.382	blr0337	blr0337	blr0337	CDS	355527	356327	800	+	IPR002346:Molybdopterin dehydrogenase, FAD-binding; IPR017612:Xanthine dehydrogenase C subunit	C	201.666	207.699	456.084	0.965715	0.000532334	0.000591034	-0.0252579	-1.1624	-1.13714	10.3333	11.25	19	0.00761675	c	b	a	0.0483	0	0
NC_004463.383	blr0338	AMACR	AMACR	CDS	356488	357645	1157	+	IPR003673:CoA-transferase family III; IPR023606:CoA-transferase family III domain	C	110.456	76.3567	93.4048	0.162115	0.508064	0.410477	0.540461	0.241428	-0.299033	NA	NA	NA	NA	NA	NA	NA	NA	NA	NA
NC_004463.384	Bd110_00044	Bd110_00044	Bd110_00044	ncRNA	357689	357770	81	-	NA		67.3598	2.20276	65.1784	1.55166e-06	0.966837	4.90722e-07	4.94387	0.0446518	-4.89922	NA	NA	NA	NA	NA	NA	NA	NA	NA	NA
NC_004463.385	bll0339	bll0339	bll0339	CDS	357890	359008	1118	-	IPR005956:4-hydroxyphenylpyruvate dioxygenase; IPR029068:Glyoxalase/Bleomycin resistance protein/Dihydroxybiphenyl dioxygenase	Q	282.22	28.0172	259.003	2.16415e-13	0.803795	1.66152e-13	3.3368	0.130087	-3.20671	10	0	11.75	1.71e-14	b	c	a	0	0.0015	0	induced_in_AA
NC_004463.386	blr0340	blr0340	blr0340	CDS	359130	359609	479	+	IPR019888:Transcription regulator AsnC-type	K	29.662	24.4745	21.7192	0.738614	0.459268	0.771113	0.259981	0.447791	0.18781	NA	NA	NA	NA	NA	NA	NA	NA	NA	NA
NC_004463.387	blr0341	blr0341	blr0341	CDS	359681	359992	311	+	IPR010696:Protein of unknown function DUF1272	S	7.64293	7.59755	8.2493	0.964155	0.852575	0.894946	-0.0574843	-0.161832	-0.104348	NA	NA	NA	NA	NA	NA	NA	NA	NA	NA
NC_004463.388	bll0342	fah	fah	CDS	360089	361360	1271	-	IPR005959:Fumarylacetoacetase; IPR011234:Fumarylacetoacetase, C-terminal-related	Q	163.531	40.1154	67.3826	2.14314e-11	2.63802e-06	0.0146601	2.01965	1.27722	-0.74243	2	0.75	1.75	0.441033	NA	NA	NA	NA	NA	NA
NC_004463.389	bll0343	bll0343	hmgA	CDS	361493	362869	1376	-	IPR005708:Homogentisate 1,2-dioxygenase; IPR014710:RmlC-like jelly roll fold	Q	423.817	70.144	129.938	3.91585e-13	4.6045e-07	0.0193222	2.58693	1.71057	-0.876357	0	0	3.75	2.05e-06	b	b	a	1	0	0
NC_004463.390	bll0344	bll0344	bll0344	CDS	362842	363798	956	-	IPR001279:Beta-lactamase-like	S	244.054	48.4025	81.934	1.66525e-10	3.16778e-06	0.0535091	2.31262	1.57667	-0.735949	2.33333	1	2.75	0.274854	NA	NA	NA	NA	NA	NA
NC_004463.391	bsl0345	bsl0345	bsl0345	CDS	363822	364058	236	-	IPR021233:Protein of unknown function DUF2783	S	25.4774	7.83496	13.5777	0.0120454	0.104455	0.252084	1.64579	0.921727	-0.724066	NA	NA	NA	NA	NA	NA	NA	NA	NA	NA
NC_004463.392	bll0346	bll0346	bll0346	CDS	364067	365695	1628	-	IPR003042:Aromatic-ring hydroxylase-like	C, H	174.81	79.3513	114.757	7.75955e-06	0.00960084	0.0311694	1.14634	0.617669	-0.528673	NA	NA	NA	NA	NA	NA	NA	NA	NA	NA
NC_004463.393	blr0347	blr0347	blr0347	CDS	365806	366348	542	+	IPR011991:Winged helix-turn-helix DNA-binding domain; IPR023187:Transcriptional regulator MarR-type, conserved site	K	27.2391	14.0496	22.3992	0.179271	0.733494	0.227042	0.828329	0.197035	-0.631294	NA	NA	NA	NA	NA	NA	NA	NA	NA	NA
NC_004463.394	bsl0348	bsl0348	bsl0348	CDS	366565	366864	299	-	IPR011008:Dimeric alpha-beta barrel		8.06564	2.9316	5.23391	0.417081	0.734789	0.560951	1.17175	0.425889	-0.745861	NA	NA	NA	NA	NA	NA	NA	NA	NA	NA
NC_004463.395	blr0349	blr0349	blr0349	CDS	367324	367731	407	+	hypothetical protein		2.43726	2.73306	9.44265	0.823981	0.0713987	0.0521952	-0.397303	-2.07815	-1.68085	NA	NA	NA	NA	NA	NA	NA	NA	NA	NA
NC_004463.396	bsr0350	bsr0350	bsr0350	CDS	367777	368319	542	+	IPR029069:HotDog domain	I	6.3484	13.7703	20.9917	0.192639	0.0164125	0.31228	-1.17395	-1.79868	-0.624734	NA	NA	NA	NA	NA	NA	NA	NA	NA	NA
NC_004463.397	bll0351	bll0351	bll0351	CDS	368634	369503	869	-	IPR001279:Beta-lactamase-like	S	60.3491	43.6845	99.8909	0.196693	0.017581	7.74784e-06	0.490037	-0.719697	-1.20973	0	0	5.25	7.7e-09	b	b	a	1	0	0
NC_004463.398	blr0352	blr0352	blr0352	CDS	369849	370931	1082	+	IPR029030:Caspase-like domain	S	105.541	198.884	300.141	0.000423224	4.51043e-11	0.00489836	-0.90072	-1.49251	-0.591788	1	1.5	2.25	0.569511	NA	NA	NA	NA	NA	NA
NC_004463.399	blr0353	blr0353	blr0353	CDS	370936	371376	440	+	IPR021183:N-terminal acetyltransferase A, auxiliary subunit	S	53.3961	112.942	92.4464	0.00394475	0.027402	0.390995	-1.074	-0.774347	0.299654	0	1.75	2.25	0.0145152	b	a	a	0.0002	0	0.1233
NC_004463.400	blr0354	blr0354	blr0354	CDS	371443	372195	752	+	IPR006664:Outer membrane protein, bacterial	M	93.4158	129.969	227.402	0.161125	5.23227e-06	0.00285791	-0.487033	-1.28492	-0.797883	0	3	3.75	0.000657998	c	b	a	0	0	0.0005
NC_004463.401	blr0355	blr0355	blr0355	CDS	372354	373283	929	+	hypothetical protein	S	46.1994	92.7989	82.2807	0.00654451	0.0144725	0.628984	-1.00933	-0.838647	0.170686	1	0.75	3.25	0.0395412	b	b	a	0.9442	0.046	0.0197
NC_004463.402	blr0356	blr0356	blr0356	CDS	373283	376429	3146	+	IPR001036:Acriflavin resistance protein; IPR027463:Multidrug efflux transporter AcrB TolC docking domain, DN/DC subdomains	P	252.215	272.117	322.916	0.658584	0.0703426	0.22567	-0.119452	-0.366359	-0.246908	NA	NA	NA	NA	NA	NA	NA	NA	NA	NA
NC_004463.403	bll0357	bll0357	bll0357	CDS	376445	377119	674	-	IPR003967:Potassium channel, voltage-dependent, ERG; IPR011991:Winged helix-turn-helix DNA-binding domain; IPR012318:Helix-turn-helix motif, Crp-type	K	31.6229	37.7658	67.1141	0.630658	0.00593157	0.0195586	-0.261261	-1.06781	-0.806545	NA	NA	NA	NA	NA	NA	NA	NA	NA	NA
NC_004463.404	blr0358	blr0358	blr0358	CDS	377356	379425	2069	+	IPR007844:AsmA	M	58.5375	84.537	144.993	0.104952	1.45044e-06	0.00128071	-0.551376	-1.32919	-0.777813	NA	NA	NA	NA	NA	NA	NA	NA	NA	NA
NC_004463.405	blr0359	blr0359	blr0359	CDS	379674	382121	2447	+	IPR003660:HAMP linker domain; IPR029016:GAF domain-like; IPR029787:Nucleotide cyclase	T	249.258	285.223	383.253	0.66121	0.0554323	0.202586	-0.186067	-0.614713	-0.428646	NA	NA	NA	NA	NA	NA	NA	NA	NA	NA
NC_004463.406	blr0360	blr0360	blr0360	CDS	382518	383384	866	+	hypothetical protein		12.4193	6.8691	15.9349	0.339007	0.651377	0.0752572	0.878859	-0.358321	-1.23718	NA	NA	NA	NA	NA	NA	NA	NA	NA	NA
NC_004463.407	bll0361	bll0361	bll0361	CDS	383385	384674	1289	-	IPR012899:LTXXQ motif family protein	S	106.979	46.3783	182.473	0.00194547	0.0420372	6.56656e-09	1.24197	-0.744526	-1.9865	NA	NA	NA	NA	NA	NA	NA	NA	NA	NA
NC_004463.408	bll0362	bll0362	bll0362	CDS	384793	385818	1025	-	IPR008970:Collagen-binding surface protein Cna, B-type domain; IPR013783:Immunoglobulin-like fold; IPR018392:LysM domain	S	181.685	254.56	404.917	0.461589	0.0245033	0.219347	-0.468601	-1.14062	-0.672016	NA	NA	NA	NA	NA	NA	NA	NA	NA	NA
NC_004463.409	bll0363	bll0363	bll0363	CDS	385956	386738	782	-	hypothetical protein		NA	NA	NA	NA	NA	NA	NA	NA	NA	NA	NA	NA	NA	NA	NA	NA	NA	NA	NA
NC_004463.410	Bd110_00045	Bd110_00045	Bd110_00045	CDS	386004	386696	692	+	IPR015943:WD40/YVTN repeat-like-containing domain		NA	NA	NA	NA	NA	NA	NA	NA	NA	NA	NA	NA	NA	NA	NA	NA	NA	NA	NA
NC_004463.411	blr0364	blr0364	blr0364	CDS	387015	389678	2663	+	IPR000014:PAS domain; IPR001633:EAL domain; IPR029787:Nucleotide cyclase	T	110.558	72.9797	201.167	0.0831618	0.00270026	4.7333e-08	0.601614	-0.868523	-1.47014	NA	NA	NA	NA	NA	NA	NA	NA	NA	NA
NC_004463.412	blr0365	rpsU	rps21	CDS	389958	390236	278	+	IPR001911:Ribosomal protein S21	J	64.9869	114.579	259.613	0.148354	1.54316e-05	0.00980483	-0.796862	-1.9765	-1.17963	NA	NA	NA	NA	NA	NA	NA	NA	NA	NA
NC_004463.413	blr0366	blr0366	blr0366	CDS	390274	390600	326	+	hypothetical protein		70.7042	38.6743	81.545	0.105152	0.686155	0.0183526	0.875387	-0.215925	-1.09131	NA	NA	NA	NA	NA	NA	NA	NA	NA	NA
NC_004463.414	blr0367	blr0367	blr0367	CDS	390760	392454	1694	+	IPR012132:Glucose-methanol-choline oxidoreductase	E	641.373	162.322	201.79	3.5728e-22	4.99102e-18	0.180331	1.97681	1.6675	-0.309311	NA	NA	NA	NA	NA	NA	NA	NA	NA	NA
NC_004463.415	Bd110_00046	Bd110_00046	Bd110_00046	CDS	392575	392697	122	-	NA		18.159	6.04891	37.0576	0.0171793	0.0488104	3.72052e-07	1.60665	-1.02869	-2.63534	NA	NA	NA	NA	NA	NA	NA	NA	NA	NA
NC_004463.416	Bd110_00047	Bd110_00047	Bd110_00047	CDS	393010	393147	137	+	NA		34.4659	2.3979	6.44366	1.51096e-07	9.43878e-07	0.0519931	3.95806	2.42197	-1.53609	NA	NA	NA	NA	NA	NA	NA	NA	NA	NA
NC_004463.417	blr0368	blr0368	blr0368	CDS	393209	394405	1196	+	IPR015943:WD40/YVTN repeat-like-containing domain; IPR019405:Lactonase, 7-bladed beta propeller	G	40.5538	19.1545	51.2351	0.0535341	0.46032	0.00122594	1.01541	-0.359247	-1.37466	NA	NA	NA	NA	NA	NA	NA	NA	NA	NA
NC_004463.418	Bd110_00048	Bd110_00048	Bd110_00048	CDS	394465	394644	179	+	NA		72.9676	45.2418	8.11736	0.117629	6.51365e-15	1.24961e-09	0.723584	3.1866	2.46302	NA	NA	NA	NA	NA	NA	NA	NA	NA	NA
NC_004463.419	blr0369	blr0369	blr0369	CDS	394857	395759	902	+	hypothetical protein	M	76.9493	135.952	70.1623	0.0182482	0.631225	0.000392426	-0.782582	0.168448	0.95103	2	2.25	1.5	0.844613	NA	NA	NA	NA	NA	NA
NC_004463.420	bll0370	bll0370	bll0370	CDS	395996	396844	848	-	IPR029030:Caspase-like domain	S	447.697	612.633	494.813	0.116461	0.630373	0.254369	-0.444983	-0.137717	0.307266	NA	NA	NA	NA	NA	NA	NA	NA	NA	NA
NC_004463.421	blr0371	blr0371	blr0371	CDS	397129	398994	1865	+	hypothetical protein		69.0404	110.174	169.615	0.100759	0.000205624	0.0745985	-0.696375	-1.33008	-0.633705	NA	NA	NA	NA	NA	NA	NA	NA	NA	NA
NC_004463.422	blr0372	blr0372	blr0372	CDS	399144	399866	722	+	IPR016071:Staphylococcal nuclease (SNase-like), OB-fold	L	91.6409	48.5029	63.8526	0.00273331	0.0577474	0.170128	0.919262	0.526364	-0.392898	NA	NA	NA	NA	NA	NA	NA	NA	NA	NA
NC_004463.423	blr0373	blr0373	blr0373	CDS	399970	401157	1187	+	IPR015424:Pyridoxal phosphate-dependent transferase; IPR024169:Serine-pyruvate aminotransferase/2-aminoethylphosphonate-pyruvate transaminase	E	221.578	307.523	162.048	0.0569966	0.0367841	2.47447e-06	-0.46412	0.462727	0.926847	5.33333	4.5	8	0.206671	NA	NA	NA	NA	NA	NA
NC_004463.424	bll0374	bll0374	bll0374	CDS	401383	402489	1106	-	hypothetical protein		23.3346	31.9513	31.8806	0.356693	0.26358	0.98327	-0.500747	-0.510246	-0.00949855	NA	NA	NA	NA	NA	NA	NA	NA	NA	NA
NC_004463.425	bll0375	bll0375	bll0375	CDS	402489	403925	1436	-	IPR004299:Membrane bound O-acyl transferase, MBOAT; IPR028362:Alginate O-acetyltransferase AlgI	M	48.2309	68.9747	129.675	0.276601	9.24203e-05	0.00671409	-0.507148	-1.43347	-0.926324	NA	NA	NA	NA	NA	NA	NA	NA	NA	NA
NC_004463.426	blr0376	ptrB	ptrB	CDS	404263	406368	2105	+	IPR002470:Peptidase S9A, prolyl oligopeptidase; IPR023302:Peptidase S9A, N-terminal domain; IPR029058:Alpha/Beta hydrolase fold	E	245.255	142.082	183.739	0.00307635	0.0924547	0.16608	0.793889	0.429045	-0.364843	NA	NA	NA	NA	NA	NA	NA	NA	NA	NA
NC_004463.427	bll0377	bll0377	bll0377	CDS	406415	407134	719	-	IPR005493:Ribonuclease E inhibitor RraA/Dimethylmenaquinone methyltransferase	H	121.953	61.5198	63.6599	0.0167526	0.0126972	0.899496	0.991401	0.930398	-0.0610026	NA	NA	NA	NA	NA	NA	NA	NA	NA	NA
NC_004463.428	bll0378	ilvD	ilvD	CDS	407234	408973	1739	-	IPR000581:Dihydroxy-acid/6-phosphogluconate dehydratase; IPR015928:Aconitase/3-isopropylmalate dehydratase, swivel	E	57.2533	59.7168	101.324	0.849127	0.0265629	0.0426898	-0.112453	-0.872382	-0.759929	NA	NA	NA	NA	NA	NA	NA	NA	NA	NA
NC_004463.429	bll0379	ilvD	bll0379	CDS	408970	409833	863	-	IPR000515:ABC transporter type 1, transmembrane domain MetI-like	P	43.9997	9.40965	49.9195	0.0356021	0.818084	0.00956965	2.1469	-0.246241	-2.39314	NA	NA	NA	NA	NA	NA	NA	NA	NA	NA
NC_004463.430	bll0380	bll0380	bll0380	CDS	409846	410607	761	-	IPR003439:ABC transporter-like; IPR027417:P-loop containing nucleoside triphosphate hydrolase	P	13.812	13.0244	17.6246	0.989082	0.519357	0.45669	0.0146198	-0.409403	-0.424023	NA	NA	NA	NA	NA	NA	NA	NA	NA	NA
NC_004463.431	bll0381	bll0381	bll0381	CDS	410607	411626	1019	-	ABC transporter substrate-binding protein	P	30.5717	20.2321	68.1257	0.399586	0.0134602	9.85897e-05	0.538799	-1.19186	-1.73066	0	0	2	0.00117117	b	b	a	1	0.0002	0.0001
NC_004463.432	blr0382	blr0382	blr0382	CDS	411721	412431	710	+	IPR011711:GntR, C-terminal; IPR011991:Winged helix-turn-helix DNA-binding domain; IPR014178:Fatty acid response transcription factor FadR	K	11.9768	14.7686	29.785	0.52421	0.0146843	0.0630541	-0.539436	-1.54105	-1.00162	NA	NA	NA	NA	NA	NA	NA	NA	NA	NA
NC_004463.433	bll0383	mcpK	mcpK	CDS	412432	414603	2171	-	IPR003660:HAMP linker domain; IPR004090:Chemotaxis methyl-accepting receptor	S	14.5019	8.05954	172.027	0.245341	6.16581e-17	1.24259e-29	0.763946	-3.60836	-4.37231	NA	NA	NA	NA	NA	NA	NA	NA	NA	NA
NC_004463.434	blr0384	blr0384	blr0384	CDS	414997	415416	419	+	IPR011006:CheY-like superfamily	T	15.6747	33.6434	39.5962	0.0387869	0.00391058	0.575403	-1.07285	-1.30004	-0.227195	NA	NA	NA	NA	NA	NA	NA	NA	NA	NA
NC_004463.435	blr0385	blr0385	blr0385	CDS	415394	418990	3596	+	IPR005467:Signal transduction histidine kinase, core; IPR009082:Signal transduction histidine kinase, homodimeric domain; IPR011006:CheY-like superfamily; IPR014285:Nitrogen fixation negative regulator NifL; IPR014302:Signal transduction histidine kinase, TMAO sensor TorS; IPR029151:Periplasmic sensor domain-like	T	124.515	140.873	196.019	0.583244	0.0118062	0.0662698	-0.194499	-0.667315	-0.472817	NA	NA	NA	NA	NA	NA	NA	NA	NA	NA
NC_004463.436	bll0386	bll0386	bll0386	CDS	419103	419738	635	-	IPR011006:CheY-like superfamily; IPR016032:Signal transduction response regulator, C-terminal effector; IPR017206:Signal transduction histidine kinase, hybrid-type, BC3207, predicted	T	411.071	451.786	885.792	0.65302	3.49502e-08	5.81899e-07	-0.127844	-1.09917	-0.971323	6.33333	7.5	7.25	0.905236	NA	NA	NA	NA	NA	NA
NC_004463.437	Bd110_00049	Bd110_00049	Bd110_00049	CDS	419905	420210	305	+	NA		NA	NA	NA	NA	NA	NA	NA	NA	NA	NA	NA	NA	NA	NA	NA	NA	NA	NA	NA
NC_004463.438	bll0387	bll0387	bll0387	CDS	419908	420303	395	-	hypothetical protein		3.813	15.9983	10.622	0.0543759	0.149641	0.411169	-1.86096	-1.29748	0.563485	NA	NA	NA	NA	NA	NA	NA	NA	NA	NA
NC_004463.439	bll0388	bll0388	bll0388	CDS	420263	420766	503	-	IPR011006:CheY-like superfamily	T	13.6837	39.4118	71.8214	0.00279601	1.4914e-07	0.0125672	-1.62094	-2.50137	-0.88043	NA	NA	NA	NA	NA	NA	NA	NA	NA	NA
NC_004463.440	bll0389	bll0389	bll0389	CDS	420908	421225	317	-	hypothetical protein		13.4874	30.0777	52.7936	0.0616909	0.00010995	0.0441613	-1.11648	-1.943	-0.826514	NA	NA	NA	NA	NA	NA	NA	NA	NA	NA
NC_004463.441	bll0390	cheR1	cheR1	CDS	421228	422106	878	-	IPR000780:MCP methyltransferase, CheR-type; IPR026024:Chemotaxis protein methyltransferase CheR; IPR029063:S-adenosyl-L-methionine-dependent methyltransferase	O	63.5204	104.524	149.959	0.0568116	0.000207235	0.134384	-0.777136	-1.29952	-0.522389	NA	NA	NA	NA	NA	NA	NA	NA	NA	NA
NC_004463.442	bll0391	bll0391	bll0391	CDS	422168	422554	386	-	IPR011006:CheY-like superfamily	T	45.766	75.0493	112.807	0.156462	0.00192648	0.158067	-0.710003	-1.30246	-0.592457	NA	NA	NA	NA	NA	NA	NA	NA	NA	NA
NC_004463.443	bll0392	cheW	cheW	CDS	422586	423059	473	-	IPR002545:CheW-like protein	N, T	14.3159	24.273	24.6411	0.294652	0.193487	0.942478	-0.845505	-0.899362	-0.0538575	NA	NA	NA	NA	NA	NA	NA	NA	NA	NA
NC_004463.444	bll0393	bll0393	bll0393	CDS	423141	425990	2849	-	IPR002545:CheW-like protein; IPR005467:Signal transduction histidine kinase, core; IPR011006:CheY-like superfamily; IPR014302:Signal transduction histidine kinase, TMAO sensor TorS; IPR022510:Sortase system, histidine kinase	T	130.311	133.412	181.163	0.965856	0.279864	0.325016	-0.030142	-0.477923	-0.447781	NA	NA	NA	NA	NA	NA	NA	NA	NA	NA
NC_004463.445	bll0394	bll0394	bll0394	CDS	426400	426879	479	-	IPR011006:CheY-like superfamily	T	14.299	12.9146	33.0848	0.876436	0.0610159	0.0199619	0.15669	-1.22117	-1.37786	NA	NA	NA	NA	NA	NA	NA	NA	NA	NA
NC_004463.446	blr0395	blr0395	blr0395	CDS	427324	428034	710	+	IPR011991:Winged helix-turn-helix DNA-binding domain; IPR022299:Transcription regulator, NtcA	K	18.7376	4.96488	113.919	0.00947939	7.77585e-08	3.17223e-17	1.8318	-2.68663	-4.51843	NA	NA	NA	NA	NA	NA	NA	NA	NA	NA
NC_004463.447	blr0396	blr0396	blr0396	CDS	428146	428925	779	+	IPR011991:Winged helix-turn-helix DNA-binding domain; IPR022299:Transcription regulator, NtcA	K	69.0903	32.9893	101.955	0.00258126	0.083523	1.4692e-08	1.06818	-0.54164	-1.60982	NA	NA	NA	NA	NA	NA	NA	NA	NA	NA
NC_004463.448	blr0397	blr0397	blr0397	CDS	429082	429459	377	+	IPR008207:Signal transduction histidine kinase, phosphotransfer (Hpt) domain	T	3.83653	4.30814	3.82809	0.973077	0.940009	0.892652	-0.0662741	0.103458	0.169732	NA	NA	NA	NA	NA	NA	NA	NA	NA	NA
NC_004463.449	bsr0398	bsr0398	bsr0398	CDS	429557	429805	248	+	hypothetical protein		23.5271	36.2493	23.5149	0.389747	0.941524	0.233229	-0.561579	0.04773	0.609309	NA	NA	NA	NA	NA	NA	NA	NA	NA	NA
NC_004463.450	bll0399	bll0399	bll0399	CDS	429861	430484	623	-	IPR009082:Signal transduction histidine kinase, homodimeric domain; IPR019941:Transcription regulator LuxR, chaperone HchA-associated	K	73.7791	160.975	39.2616	0.00271657	0.00721316	1.6801e-11	-1.0878	0.936587	2.02439	NA	NA	NA	NA	NA	NA	NA	NA	NA	NA
NC_004463.451	blr0400	blr0400	blr0400	CDS	430826	431989	1163	+	hypothetical protein		77.8866	102.588	350.541	0.309124	5.92921e-15	9.02549e-13	-0.374753	-2.14683	-1.77207	NA	NA	NA	NA	NA	NA	NA	NA	NA	NA
NC_004463.452	blr0401	blr0401	blr0401	CDS	432234	432749	515	+	hypothetical protein		11.2464	11.9087	14.2513	0.833686	0.542316	0.727833	-0.203739	-0.432152	-0.228413	NA	NA	NA	NA	NA	NA	NA	NA	NA	NA
NC_004463.453	blr0402	blr0402	blr0402	CDS	433033	434241	1208	+	IPR001633:EAL domain; IPR001789:Signal transduction response regulator, receiver domain; IPR011254:Prismane-like	T	55.4445	140.325	295.115	0.000399062	9.78698e-13	0.000640544	-1.3459	-2.41464	-1.06874	NA	NA	NA	NA	NA	NA	NA	NA	NA	NA
NC_004463.454	bll0403	bll0403	bll0403	CDS	434415	435275	860	-	IPR000620:EamA domain	E, G	15.9691	37.1412	77.2801	0.0605426	6.4657e-05	0.0484828	-1.30562	-2.36701	-1.06139	NA	NA	NA	NA	NA	NA	NA	NA	NA	NA
NC_004463.455	blr0404	blr0404	blr0404	CDS	435318	436796	1478	+	IPR011991:Winged helix-turn-helix DNA-binding domain; IPR015424:Pyridoxal phosphate-dependent transferase	K	14.4272	20.3257	32.0412	0.443658	0.0201126	0.113689	-0.492353	-1.13097	-0.638615	NA	NA	NA	NA	NA	NA	NA	NA	NA	NA
NC_004463.456	bll0405	bll0405	bll0405	CDS	436901	437506	605	-	IPR025833:GDYXXLXY protein	S	22.4458	14.1734	25.1383	0.378611	0.698567	0.10022	0.587195	-0.224848	-0.812043	NA	NA	NA	NA	NA	NA	NA	NA	NA	NA
NC_004463.457	bll0406	bll0406	bll0406	CDS	437503	438774	1271	-	IPR018677:Protein of unknown function DUF2157, membrane	S	24.8085	30.5355	20.4714	0.586163	0.673086	0.20032	-0.334077	0.226069	0.560146	NA	NA	NA	NA	NA	NA	NA	NA	NA	NA
NC_004463.458	blr0407	blr0407	blr0407	CDS	439172	440275	1103	+	IPR005064:Bordetella uptake gene	S	8.78566	8.51172	6.73422	0.998548	0.718608	0.690523	-0.00192395	0.298215	0.300139	NA	NA	NA	NA	NA	NA	NA	NA	NA	NA
NC_004463.459	bll0408	bll0408	bll0408	CDS	440354	441370	1016	-	IPR005064:Bordetella uptake gene	S	11.0369	4.3372	7.11813	0.249489	0.634361	0.404834	1.21792	0.443234	-0.77469	NA	NA	NA	NA	NA	NA	NA	NA	NA	NA
NC_004463.460	bll0409	bll0409	bll0409	CDS	441414	443054	1640	-	IPR003042:Aromatic-ring hydroxylase-like	C, H	14.9415	6.31198	7.79963	0.305449	0.392553	0.76637	1.08233	0.776471	-0.30586	NA	NA	NA	NA	NA	NA	NA	NA	NA	NA
NC_004463.461	blr0410	blr0410	blr0410	CDS	443172	444065	893	+	IPR011991:Winged helix-turn-helix DNA-binding domain; IPR017786:Transcription factor, choline sulphate-utilisation, putative	K	10.0802	4.14847	4.42913	0.256149	0.159758	0.988339	1.14196	1.15605	0.0140878	NA	NA	NA	NA	NA	NA	NA	NA	NA	NA
NC_004463.462	bll0411	bll0411	bll0411	CDS	444087	444962	875	-	IPR000515:ABC transporter type 1, transmembrane domain MetI-like	P	12.5344	4.21038	17.1705	0.177477	0.512318	0.0163899	1.40837	-0.591325	-1.99969	NA	NA	NA	NA	NA	NA	NA	NA	NA	NA
NC_004463.463	bll0412	bll0412	bll0412	CDS	444959	445792	833	-	IPR003439:ABC transporter-like; IPR027417:P-loop containing nucleoside triphosphate hydrolase	P	15.7964	11.3652	8.75023	0.570247	0.231135	0.661688	0.504366	0.84011	0.335743	NA	NA	NA	NA	NA	NA	NA	NA	NA	NA
NC_004463.464	bll0413	bll0413	bll0413	CDS	445789	446838	1049	-	IPR006311:Twin-arginine translocation pathway, signal sequence	P	34.5208	8.98012	18.2786	0.0028995	0.124768	0.0841406	1.82458	0.828383	-0.996193	NA	NA	NA	NA	NA	NA	NA	NA	NA	NA
NC_004463.465	bll0414	leuB	leuB1	CDS	446838	447977	1139	-	IPR001804:Isocitrate and isopropylmalate dehydrogenases family; IPR024084:Isopropylmalate dehydrogenase-like domain	E	33.4724	4.28171	9.3932	2.17736e-05	0.000524493	0.15184	2.81186	1.82627	-0.985595	NA	NA	NA	NA	NA	NA	NA	NA	NA	NA
NC_004463.466	bll0415	leuD	leuD	CDS	447974	448609	635	-	IPR015937:Aconitase/isopropylmalate dehydratase	E	10.9965	2.59983	6.02433	0.0508473	0.319128	0.219439	1.97176	0.829586	-1.14218	NA	NA	NA	NA	NA	NA	NA	NA	NA	NA
NC_004463.467	bll0416	leuC	leuC1	CDS	448610	450148	1538	-	IPR015937:Aconitase/isopropylmalate dehydratase	E	119.367	32.559	18.0311	1.21967e-07	2.6295e-17	0.0174909	1.85727	2.72735	0.87008	NA	NA	NA	NA	NA	NA	NA	NA	NA	NA
NC_004463.468	bll0417	bll0417	bll0417	CDS	450185	451138	953	-	IPR011991:Winged helix-turn-helix DNA-binding domain; IPR012787:Pca transcription factor PcaQ	K	29.4867	30.9586	23.4899	0.873359	0.490521	0.305079	-0.101802	0.323043	0.424844	NA	NA	NA	NA	NA	NA	NA	NA	NA	NA
NC_004463.469	Bjat03	Bjat03	Bjat03	tRNA	451246	451390	144	-	tRNA-Ser		110558	16072	13457.4	0.0780379	0.033255	0.889576	2.7822	3.03834	0.256134	NA	NA	NA	NA	NA	NA	NA	NA	NA	NA
NC_004463.470	blr0418	blr0418	blr0418	CDS	451421	452389	968	+	IPR000639:Epoxide hydrolase-like; IPR029058:Alpha/Beta hydrolase fold	S	21.739	18.9627	25.6874	0.765571	0.610704	0.297148	0.205979	-0.267207	-0.473186	NA	NA	NA	NA	NA	NA	NA	NA	NA	NA
NC_004463.471	bll0419	bll0419	bll0419	CDS	452563	453687	1124	-	hypothetical protein	G, K	109.976	125.227	155.298	0.770571	0.250198	0.476299	-0.163399	-0.480039	-0.31664	NA	NA	NA	NA	NA	NA	NA	NA	NA	NA
NC_004463.472	Bd110_00050	Bd110_00050	Bd110_00050	ncRNA	453894	453943	49	+	NA		25.9343	57.6017	53.7494	0.131542	0.126017	0.905534	-1.14304	-1.04889	0.0941455	NA	NA	NA	NA	NA	NA	NA	NA	NA	NA
NC_004463.473	blr0420	rplU	rplU	CDS	454016	454405	389	+	IPR028909:Ribosomal protein L21-like	J	629.409	649.346	592.798	0.921581	0.821964	0.731238	-0.04735	0.0844742	0.131824	2	1.25	1.75	0.835606	NA	NA	NA	NA	NA	NA
NC_004463.474	bsr0421	rpmA	rpmA	CDS	454503	454772	269	+	IPR001684:Ribosomal protein L27	J	877.782	649.928	802.879	0.326194	0.756602	0.479866	0.438111	0.133491	-0.304621	NA	NA	NA	NA	NA	NA	NA	NA	NA	NA
NC_004463.475	blr0422	blr0422	blr0422	CDS	454900	455493	593	+	IPR016181:Acyl-CoA N-acyltransferase	J	222.331	171.297	150.373	0.345605	0.10133	0.659162	0.396075	0.578373	0.182298	NA	NA	NA	NA	NA	NA	NA	NA	NA	NA
NC_004463.476	bll0423	bll0423	bll0423	CDS	455680	456594	914	-	IPR000620:EamA domain	E, G	84.9389	78.5542	51.9342	0.870387	0.113281	0.183023	0.102337	0.686364	0.584027	NA	NA	NA	NA	NA	NA	NA	NA	NA	NA
NC_004463.477	blr0424	blr0424	blr0424	CDS	456762	457343	581	+	IPR029069:HotDog domain	I	15.553	18.1131	13.1281	0.887307	0.626163	0.451502	-0.126015	0.322915	0.448929	NA	NA	NA	NA	NA	NA	NA	NA	NA	NA
NC_004463.478	blr0425	obgE	obg	CDS	457458	458498	1040	+	IPR014100:GTP-binding protein Obg/CgtA; IPR027417:P-loop containing nucleoside triphosphate hydrolase	S	290.93	135.471	272.744	0.000290293	0.768186	0.00036555	1.11913	0.101167	-1.01797	NA	NA	NA	NA	NA	NA	NA	NA	NA	NA
NC_004463.479	blr0426	blr0426	blr0426	CDS	458732	460366	1634	+	IPR017850:Alkaline-phosphatase-like, core domain	P	173.338	160.235	112.914	0.750796	0.0267503	0.0776768	0.126327	0.625809	0.499482	1.66667	1	0.25	0.210265	NA	NA	NA	NA	NA	NA
NC_004463.480	bll0427	bll0427	bll0427	CDS	460411	461475	1064	-	IPR005064:Bordetella uptake gene; IPR006311:Twin-arginine translocation pathway, signal sequence	S	33.0902	35.488	24.2832	0.887763	0.401372	0.260292	-0.0982363	0.418849	0.517085	NA	NA	NA	NA	NA	NA	NA	NA	NA	NA
NC_004463.481	blr0428	proB	proB	CDS	461604	462725	1121	+	IPR001057:Glutamate/acetylglutamate kinase; IPR011529:Glutamate 5-kinase; IPR015947:PUA-like domain	E	118.917	102.629	65.9504	0.544493	0.00113514	0.0121139	0.211677	0.851708	0.640031	6.33333	6.25	5	0.811493	NA	NA	NA	NA	NA	NA
NC_004463.482	blr0429	proA	proA	CDS	462974	464281	1307	+	IPR012134:Glutamate-5-semialdehyde dehydrogenase; IPR016161:Aldehyde/histidinol dehydrogenase	E	258.778	204.484	118.112	0.219959	4.35923e-07	0.000399436	0.342672	1.14017	0.797498	0	2.25	1	0.0157577	b	a	ab	0.0037	0.1494	0.0508
NC_004463.483	blr0430	nadD	nadD	CDS	464305	464949	644	+	IPR005248:Probable nicotinate-nucleotide adenylyltransferase	H	569.734	712.843	362.691	0.443745	0.062151	0.00394157	-0.326837	0.649442	0.97628	NA	NA	NA	NA	NA	NA	NA	NA	NA	NA
NC_004463.484	bsr0431	bsr0431	bsr0431	CDS	465146	465502	356	+	IPR004394:Protein Iojap/ribosomal silencing factor RsfS; IPR025656:Oligomerisation domain	S	1354.2	1879.56	878.496	0.186541	0.0483338	0.000300233	-0.474786	0.623054	1.09784	0	2	2.25	0.0118651	b	a	a	0.0035	0.0017	0.8004
NC_004463.485	blr0432	blr0432	rlmH	CDS	465597	466079	482	+	IPR003742:SPOUT methyltransferase, predicted; IPR029028:Alpha/beta knot methyltransferases	S	86.1279	147.379	66.7705	0.0957539	0.360921	0.00233206	-0.746809	0.395663	1.14247	0.666667	0.75	2.5	0.114656	NA	NA	NA	NA	NA	NA
NC_004463.486	blr0433	blr0433	blr0433	CDS	466113	467462	1349	+	IPR011055:Duplicated hybrid motif; IPR016047:Peptidase M23	D	545.128	473.896	322.39	0.46932	0.000550989	0.0141361	0.207511	0.76341	0.5559	NA	NA	NA	NA	NA	NA	NA	NA	NA	NA
NC_004463.487	blr0434	ctpA	ctpA	CDS	467459	468814	1355	+	IPR004447:C-terminal-processing peptidase S41A; IPR029045:ClpP/crotonase-like domain	M	3196.95	1542.5	1635.95	5.26761e-05	8.6647e-05	0.792183	1.05268	0.968018	-0.0846585	15	18.75	20.25	0.390794	NA	NA	NA	NA	NA	NA
NC_004463.488	blr0435	blr0435	blr0435	CDS	468963	470186	1223	+	IPR011330:Glycoside hydrolase/deacetylase, beta/alpha-barrel	S	116.608	111.815	221.545	0.84456	0.0020972	0.000360133	0.0880804	-0.90051	-0.98859	NA	NA	NA	NA	NA	NA	NA	NA	NA	NA
NC_004463.489	blr0436	blr0436	rppH	CDS	470261	470764	503	+	IPR015797:NUDIX hydrolase domain-like; IPR022927:RNA pyrophosphohydrolase RppH	J	77.3485	63.6361	70.1327	0.445217	0.627168	0.703191	0.296495	0.16595	-0.130544	NA	NA	NA	NA	NA	NA	NA	NA	NA	NA
NC_004463.490	blr0437	blr0437	blr0437	CDS	470869	471372	503	+	IPR015797:NUDIX hydrolase domain-like	J	51.7638	81.8474	53.7156	0.0879517	0.879414	0.0543362	-0.672476	-0.0640605	0.608415	NA	NA	NA	NA	NA	NA	NA	NA	NA	NA
NC_004463.491	bll0438	bll0438	bll0438	CDS	471539	473185	1646	-	IPR029787:Nucleotide cyclase	T	79.3131	151.584	136.149	0.00104925	0.00334494	0.575076	-0.955711	-0.795569	0.160142	NA	NA	NA	NA	NA	NA	NA	NA	NA	NA
NC_004463.492	bll0439	atpC	atpC	CDS	473348	473755	407	-	IPR001469:ATPase, F1 complex, delta/epsilon subunit	C	192.111	492.089	308.891	6.08481e-06	0.0221703	0.0192162	-1.34786	-0.677446	0.670417	5	5.75	6.75	0.762761	NA	NA	NA	NA	NA	NA
NC_004463.493	bll0440	atpD	atpD	CDS	473842	475275	1433	-	IPR005722:ATPase, F1 complex, beta subunit; IPR017691:ATP synthase subunit beta, bacterial and archaeal; IPR024034:ATPase, F1 complex beta subunit/V1 complex, C-terminal; IPR027417:P-loop containing nucleoside triphosphate hydrolase	C	3271.39	2968.08	2095.89	0.662068	0.00785825	0.0475528	0.142302	0.644116	0.501814	45.6667	53	54	0.396624	NA	NA	NA	NA	NA	NA
NC_004463.494	bll0441	atpG	atpG	CDS	475358	476230	872	-	IPR000131:ATPase, F1 complex, gamma subunit; IPR023632:ATPase, F1 complex, gamma subunit conserved site; IPR023633:ATPase, F1 complex, gamma subunit domain	C	859.916	1280.6	1163.22	0.0205091	0.0622716	0.607477	-0.568706	-0.430066	0.13864	9	10.75	10.25	0.85926	NA	NA	NA	NA	NA	NA
NC_004463.495	Bd110_00051	Bd110_00051	Bd110_00051	CDS	476217	476315	98	-	NA		46.0674	204.196	82.4803	1.7286e-05	0.110067	0.00323992	-2.10989	-0.802282	1.30761	NA	NA	NA	NA	NA	NA	NA	NA	NA	NA
NC_004463.496	bll0442	atpA	atpA	CDS	476405	477934	1529	-	IPR005294:ATPase, F1 complex, alpha subunit; IPR023366:ATP synthase subunit alpha-like domain; IPR027417:P-loop containing nucleoside triphosphate hydrolase	C	3183.6	3454.77	2395.2	0.741956	0.116479	0.0441613	-0.116116	0.412308	0.528424	29	27.25	26	0.855691	NA	NA	NA	NA	NA	NA
NC_004463.497	bll0443	atpH	atpH	CDS	477934	478494	560	-	IPR000711:ATPase, OSCP/delta subunit; IPR026015:F1F0 ATP synthase OSCP/delta subunit, N-terminal domain	C	480.334	1149.59	956.705	3.61657e-05	0.00067888	0.437419	-1.25225	-0.988129	0.264123	6	7.25	7.5	0.843591	NA	NA	NA	NA	NA	NA
NC_004463.498	blr044	blr044	blr044	CDS	479153	479650	497	+	IPR009009:RlpA-like double-psi beta-barrel domain	M	272.335	397.876	183.914	0.262526	0.162813	0.00480441	-0.530772	0.583058	1.11383	NA	NA	NA	NA	NA	NA	NA	NA	NA	NA
NC_004463.499	bll0445	priA	priA	CDS	479883	482093	2210	-	IPR005259:Primosomal protein n; IPR014001:Helicase superfamily 1/2, ATP-binding domain; IPR027417:P-loop containing nucleoside triphosphate hydrolase	L	112.927	89.6216	101.341	0.514354	0.753571	0.692903	0.329139	0.143512	-0.185626	NA	NA	NA	NA	NA	NA	NA	NA	NA	NA
NC_004463.500	blr0446	xerC	xerC	CDS	482206	483171	965	+	IPR020876:Tyrosine recombinase XerD-like; IPR023009:Tyrosine recombinase XerC/XerD; IPR023109:Integrase/recombinase, N-terminal	L	49.6878	36.669	100.663	0.328825	0.00407782	4.81053e-06	0.449093	-1.00232	-1.45141	NA	NA	NA	NA	NA	NA	NA	NA	NA	NA
NC_004463.501	blr0447	blr0447	blr0447	CDS	483272	483862	590	+	IPR025570:Protein of unknown function DUF4337		259.19	142.767	165.119	0.000455527	0.00376571	0.435498	0.862336	0.657296	-0.20504	0.333333	0.75	1	0.699489	NA	NA	NA	NA	NA	NA
NC_004463.502	bll0448	bll0448	bll0448	CDS	484059	484589	530	-	hypothetical protein		358.225	172.773	244.337	1.60953e-05	0.0179287	0.0386123	1.04979	0.553429	-0.496364	NA	NA	NA	NA	NA	NA	NA	NA	NA	NA
NC_004463.503	bll0449	lpdA	lpdA	CDS	484624	486024	1400	-	IPR006258:Dihydrolipoamide dehydrogenase; IPR013027:FAD-dependent pyridine nucleotide-disulphide oxidoreductase; IPR016156:FAD/NAD-linked reductase, dimerisation domain; IPR023753:Pyridine nucleotide-disulphide oxidoreductase, FAD/NAD(P)-binding domain	C	1125.03	554.87	339.566	0.000160133	2.15816e-12	0.00739781	1.02014	1.72962	0.709485	10.3333	9.75	7	0.394715	NA	NA	NA	NA	NA	NA
NC_004463.504	bll0450	scdh1	scdh1	CDS	486081	486842	761	-	IPR002347:Glucose/ribitol dehydrogenase; IPR013968:Polyketide synthase, ketoreductase domain	S	137.626	150.769	106.768	0.835277	0.25374	0.139215	-0.0995842	0.392811	0.492395	1	0.5	2.5	0.0896674	NA	NA	NA	NA	NA	NA
NC_004463.505	bll0451	sucB	sucB	CDS	486896	488140	1244	-	IPR006255:Dihydrolipoamide succinyltransferase; IPR023213:Chloramphenicol acetyltransferase-like domain	C	1631.25	674.497	440.27	4.9587e-07	1.48381e-15	0.0183128	1.27803	1.89196	0.613927	17.3333	18.5	16	0.815128	NA	NA	NA	NA	NA	NA
NC_004463.506	bll0452	sucA	sucA	CDS	488300	491257	2957	-	IPR011603:2-oxoglutarate dehydrogenase E1 component; IPR029061:Thiamin diphosphate-binding fold	C	3630.24	2799.55	1447.51	0.11527	2.10565e-11	2.68693e-06	0.376653	1.32831	0.95166	1.33333	9.25	5	8.08e-05	b	a	ab	0.0055	0.162	0.0765
NC_004463.507	bll0453	sucD	sucD	CDS	491395	492279	884	-	IPR005810:Succinyl-CoA ligase, alpha subunit; IPR016040:NAD(P)-binding domain; IPR016102:Succinyl-CoA synthetase-like	C	774.237	331.392	189.488	6.21102e-06	4.36348e-16	0.00262427	1.22858	2.03595	0.807365	11.6667	12	10.25	0.847414	NA	NA	NA	NA	NA	NA
NC_004463.508	bll0454	bll0454	bll0454	CDS	492314	492793	479	-	IPR011473:Protein of unknown function DUF1579		181.575	285.708	231.654	0.0566667	0.288986	0.363816	-0.642634	-0.343411	0.299223	3.66667	2.75	0.25	0.0028744	a	a	b	0.2055	0.0003	0.0014
NC_004463.509	bll0455	sucC	sucC	CDS	492798	493994	1196	-	IPR005809:Succinyl-CoA synthetase, beta subunit; IPR014608:ATP-citrate synthase	C	1357.15	647.203	395.756	0.000166332	7.16022e-12	0.0117623	1.07144	1.77982	0.708378	17	13.5	14.25	0.623305	NA	NA	NA	NA	NA	NA
NC_004463.510	bll0456	mdh	mdh	CDS	494219	495187	968	-	IPR001557:L-lactate/malate dehydrogenase	C	1568.86	824.206	315.685	0.00618979	1.17986e-14	8.2788e-06	0.931737	2.31456	1.38282	25.6667	23	21	0.598095	NA	NA	NA	NA	NA	NA
NC_004463.511	bll0457	bll0457	bll0457	CDS	495450	496634	1184	-	IPR005654:ATPase, AFG1-like; IPR027417:P-loop containing nucleoside triphosphate hydrolase	S	209.861	164.213	107.547	0.250108	0.000136122	0.0190944	0.360351	0.96821	0.607859	NA	NA	NA	NA	NA	NA	NA	NA	NA	NA
NC_004463.512	bll0458	ligT	ligT	CDS	496737	497273	536	-	IPR004175:2',5' RNA ligase	J	150.959	84.5095	138.441	0.030384	0.744665	0.0446411	0.83499	0.130731	-0.704259	2	0.5	0.25	0.0849154	NA	NA	NA	NA	NA	NA
NC_004463.513	bll0459	bll0459	bll0459	CDS	497448	498200	752	-	IPR008265:Lipase, GDSL, active site; IPR013830:SGNH hydrolase-type esterase domain	E	72.9375	29.5692	74.786	0.00187054	0.989042	0.000348759	1.315	-0.00655087	-1.32155	NA	NA	NA	NA	NA	NA	NA	NA	NA	NA
NC_004463.514	blr0460	blr0460	blr0460	CDS	498148	498870	722	+	IPR003439:ABC transporter-like; IPR027417:P-loop containing nucleoside triphosphate hydrolase	Q	213.278	79.5846	77.4285	1.98331e-07	4.58645e-09	0.896447	1.43032	1.47595	0.0456239	2.33333	1.75	1.75	0.901384	NA	NA	NA	NA	NA	NA
NC_004463.515	blr0461	blr0461	blr0461	CDS	498867	501437	2570	+	IPR003838:ABC transporter permease protein domain	V	251.115	121.138	94.0612	0.00714407	6.36665e-05	0.39628	1.07128	1.43201	0.360725	NA	NA	NA	NA	NA	NA	NA	NA	NA	NA
NC_004463.516	blr0462	blr0462	blr0462	CDS	501662	502498	836	+	IPR006214:Bax inhibitor 1-related	S	5932.85	3935.67	8174.48	0.0834985	0.147652	0.000460302	0.593163	-0.461577	-1.05474	NA	NA	NA	NA	NA	NA	NA	NA	NA	NA
NC_004463.517	blr0463	blr0463	blr0463	CDS	502727	503257	530	+	IPR016181:Acyl-CoA N-acyltransferase	M	35.2095	93.8625	92.0121	7.83512e-05	3.02267e-05	0.920375	-1.37927	-1.34553	0.033733	3	3.5	1.75	0.432041	NA	NA	NA	NA	NA	NA
NC_004463.518	bll0464	bll0464	bll0464	CDS	503377	503748	371	-	IPR021252:Protein of unknown function DUF2794	S	123.066	114.613	172.919	0.758794	0.154847	0.0524257	0.136595	-0.457688	-0.594283	NA	NA	NA	NA	NA	NA	NA	NA	NA	NA
NC_004463.519	Bd110_00052	Bd110_00052	Bd110_00052	CDS	503745	504428	683	-	NA		346.931	148.425	123.774	0.000125245	4.10289e-07	0.47203	1.23852	1.50145	0.262936	NA	NA	NA	NA	NA	NA	NA	NA	NA	NA
NC_004463.520	Bd110_00053	Bd110_00053	Bd110_00053	ncRNA	503950	504029	79	+	NA		NA	NA	NA	NA	NA	NA	NA	NA	NA	NA	NA	NA	NA	NA	NA	NA	NA	NA	NA
NC_004463.521	Bd110_00054	Bd110_00054	Bd110_00054	ncRNA	504031	504142	111	+	NA		NA	NA	NA	NA	NA	NA	NA	NA	NA	NA	NA	NA	NA	NA	NA	NA	NA	NA	NA
NC_004463.522	bll0465	bll0465	bll0465	CDS	504497	505273	776	-	IPR012336:Thioredoxin-like fold	S	725.148	317.163	210.364	1.6182e-05	2.65275e-12	0.0362661	1.20005	1.79186	0.591813	0	2.25	0.75	0.0124069	b	a	ab	0.0214	0.5141	0.0872
NC_004463.523	bll0466	acnA	acnA	CDS	505494	508214	2720	-	IPR015937:Aconitase/isopropylmalate dehydratase	C	2782.75	2328.26	892.091	0.422876	1.7489e-11	2.07474e-08	0.259218	1.64343	1.38421	43	42.25	29.75	0.00914341	a	a	b	0.3778	0	0
NC_004463.524	Bd110_00055	Bd110_00055	Bd110_00055	CDS	508174	508314	140	-	NA		11.0031	64.028	57.129	7.05435e-06	7.92384e-06	0.73066	-2.4502	-2.29384	0.156359	NA	NA	NA	NA	NA	NA	NA	NA	NA	NA
NC_004463.525	blr0467	ccmA	ccmA	CDS	508457	509059	602	+	IPR005895:ABC transporter, haem export, CcmA; IPR027417:P-loop containing nucleoside triphosphate hydrolase	O	19.0139	29.5436	10.0967	0.501024	0.0718121	0.00264603	-0.48232	1.05593	1.53825	NA	NA	NA	NA	NA	NA	NA	NA	NA	NA
NC_004463.526	blr0468	ccmB	cycW	CDS	509370	510038	668	+	IPR003544:Cytochrome c-type biogenesis protein CcmB	O	24.8217	20.976	20.6898	0.653403	0.563639	0.981988	0.299194	0.312033	0.0128399	NA	NA	NA	NA	NA	NA	NA	NA	NA	NA
NC_004463.527	blr0469	ccmC	cycZ	CDS	510130	510921	791	+	IPR002541:Cytochrome c assembly protein; IPR003557:Cytochrome c-type biogenesis protein CcmC	O	370.442	200.822	236.117	0.0876021	0.177323	0.677564	0.890843	0.653814	-0.237029	NA	NA	NA	NA	NA	NA	NA	NA	NA	NA
NC_004463.528	bsr0470	ccmD	cycX	CDS	510918	511103	185	+	IPR007078:Haem exporter protein D (CcmD)		21.7155	12.0483	12.4434	0.311449	0.237008	0.984487	0.792741	0.777863	-0.0148778	NA	NA	NA	NA	NA	NA	NA	NA	NA	NA
NC_004463.529	blr0471	ccmG	cycY	CDS	511100	511684	584	+	IPR004799:Periplasmic protein thiol:disulphide oxidoreductase DsbE; IPR012336:Thioredoxin-like fold	O	160.025	99.7834	102.734	0.121058	0.102751	0.939372	0.686956	0.649015	-0.0379412	NA	NA	NA	NA	NA	NA	NA	NA	NA	NA
NC_004463.530	bll0472	bll0472	bll0472	CDS	511798	512553	755	-	IPR006008:Intracellular septation protein A	D	233.982	148.397	139.858	0.269087	0.156831	0.903252	0.675532	0.756081	0.0805497	NA	NA	NA	NA	NA	NA	NA	NA	NA	NA
NC_004463.531	bll0473	bll0473	bll0473	CDS	512528	513475	947	-	IPR004390:Signal-recognition particle receptor FtsY; IPR004780:Signal recognition particle protein Ffh; IPR027417:P-loop containing nucleoside triphosphate hydrolase	U	140.893	108.24	83.4275	0.189926	0.00175346	0.137124	0.385982	0.760323	0.374341	1	1.5	2	0.701776	NA	NA	NA	NA	NA	NA
NC_004463.532	blr0474	blr0474	blr0474	CDS	513698	514399	701	+	IPR020103:Pseudouridine synthase, catalytic domain	J	51.0702	43.8374	37.591	0.613	0.232457	0.608304	0.261572	0.484397	0.222825	NA	NA	NA	NA	NA	NA	NA	NA	NA	NA
NC_004463.533	blr0475	blr0475	blr0475	CDS	514563	515672	1109	+	IPR019285:Protein of unknown function DUF2336	S	39.6246	41.5233	143.046	0.926811	7.7453e-07	1.01764e-07	-0.0585713	-1.84826	-1.78969	NA	NA	NA	NA	NA	NA	NA	NA	NA	NA
NC_004463.534	bll0476	bll0476	bll0476	CDS	515845	517098	1253	-	IPR004101:Mur ligase, C-terminal; IPR005839:Methylthiotransferase; IPR007197:Radical SAM; IPR023404:Radical SAM, alpha/beta horseshoe; IPR023970:Methylthiotransferase/radical SAM-type protein	J	161.049	81.6435	55.3413	0.00379445	3.54019e-07	0.0959015	0.990371	1.54721	0.556842	NA	NA	NA	NA	NA	NA	NA	NA	NA	NA
NC_004463.535	bll0477	dapF	dapF	CDS	517098	517973	875	-	IPR001653:Diaminopimelate epimerase, DapF	E	248.23	111.631	110.86	2.52507e-05	3.69847e-06	0.979936	1.17153	1.18023	0.00869726	NA	NA	NA	NA	NA	NA	NA	NA	NA	NA
NC_004463.536	blr0478	blr0478	blr0478	CDS	518209	518964	755	+	IPR011256:Regulatory factor, effector binding domain; IPR029442:GyrI-like small molecule binding domain	S	257.256	124.288	176.016	0.0227432	0.209822	0.290346	1.05267	0.556129	-0.496546	3.33333	4	5.5	0.514619	NA	NA	NA	NA	NA	NA
NC_004463.537	blr0479	blr0479	blr0479	CDS	518970	519671	701	+	IPR007497:Protein of unknown function DUF541	S	445.518	265.743	230.118	0.0127254	0.000429832	0.538077	0.759448	0.965344	0.205896	3	2	2.5	0.821855	NA	NA	NA	NA	NA	NA
NC_004463.538	bll0480	bll0480	bll0480	CDS	519895	520875	980	-	IPR001279:Beta-lactamase-like; IPR024884:N-acyl-phosphatidylethanolamine-hydrolysing phospholipase D	S	57.1448	19.7693	23.8112	0.000179477	0.000279196	0.577327	1.49645	1.25216	-0.244296	NA	NA	NA	NA	NA	NA	NA	NA	NA	NA
NC_004463.539	blr0481	ffh	ffh	CDS	521006	522898	1892	+	IPR004780:Signal recognition particle protein Ffh; IPR022941:Signal recognition particle, SRP54 subunit; IPR027417:P-loop containing nucleoside triphosphate hydrolase	U	545.782	382.859	284.81	0.183394	0.00410855	0.241206	0.512258	0.940064	0.427806	1.66667	4	5	0.101332	NA	NA	NA	NA	NA	NA
NC_004463.540	blr0482	rpsP	rpsP	CDS	522984	523316	332	+	IPR000307:Ribosomal protein S16; IPR023803:Ribosomal protein S16 domain	J	112.568	231.194	102.767	0.000471203	0.691734	3.29134e-06	-1.03878	0.132039	1.17082	NA	NA	NA	NA	NA	NA	NA	NA	NA	NA
NC_004463.541	blr0483	rimM	rimM	CDS	523326	523847	521	+	IPR009000:Translation protein, beta-barrel domain; IPR011033:PRC-barrel-like; IPR011961:16S rRNA processing protein RimM	J	146.724	327.286	244.59	1.55166e-06	0.00155021	0.0628787	-1.1622	-0.743399	0.418797	NA	NA	NA	NA	NA	NA	NA	NA	NA	NA
NC_004463.542	bll0484	bll0484	bll0484	CDS	523854	524771	917	-	IPR020890:Transcription regulator HTH, HdfR	K	29.784	43.583	21.5972	0.444066	0.282451	0.0219911	-0.458557	0.547737	1.00629	NA	NA	NA	NA	NA	NA	NA	NA	NA	NA
NC_004463.543	blr0485	blr0485	blr0485	CDS	524894	526117	1223	+	IPR011701:Major facilitator superfamily; IPR020846:Major facilitator superfamily domain	G	15.3774	7.56471	8.0245	0.345395	0.297364	0.936011	0.852423	0.781312	-0.071111	NA	NA	NA	NA	NA	NA	NA	NA	NA	NA
NC_004463.544	blr0486	trmD	trmD	CDS	526166	526933	767	+	IPR002649:tRNA (guanine-N1-)-methyltransferase, bacteria; IPR016009:tRNA methyltransferase TRMD/TRM10-type domain; IPR023148:tRNA (guanine-N1-)-methyltransferase, C-terminal; IPR029028:Alpha/beta knot methyltransferases	J	33.0799	40.3294	14.2335	0.730817	0.00983328	0.000792636	-0.230474	1.25025	1.48072	NA	NA	NA	NA	NA	NA	NA	NA	NA	NA
NC_004463.545	blr0487	rplS	rplS	CDS	527044	527424	380	+	IPR001857:Ribosomal protein L19; IPR008991:Translation protein SH3-like domain	J	1270.92	954.353	852.768	0.121894	0.0144003	0.566093	0.415186	0.577097	0.161911	3.66667	5.25	4.5	0.751991	NA	NA	NA	NA	NA	NA
NC_004463.546	blr0488	leuC	leuC2	CDS	527752	529158	1406	+	IPR015937:Aconitase/isopropylmalate dehydratase	E	541.124	346.98	226.542	0.00808646	4.98091e-09	0.00699608	0.650452	1.26634	0.615887	8.66667	10.75	4.75	0.0191289	b	a	c	0.0021	0	0
NC_004463.547	Bd110_00056	Bd110_00056	Bd110_00056	CDS	529253	529462	209	+	NA		39.0695	55.9424	93.1327	0.349802	0.00312908	0.0638188	-0.492523	-1.22254	-0.730015	NA	NA	NA	NA	NA	NA	NA	NA	NA	NA
NC_004463.548	bll0489	bll0489	bll0489	CDS	529579	530112	533	-	glicine-rich protein		180.732	48.5373	184.228	5.99168e-07	0.976302	5.65911e-08	1.90819	-0.0139945	-1.92219	NA	NA	NA	NA	NA	NA	NA	NA	NA	NA
NC_004463.549	blr0490	blr0490	blr0490	CDS	530239	530598	359	+	IPR011008:Dimeric alpha-beta barrel	S	6.88246	15.6473	20.5872	0.123359	0.0156626	0.456766	-1.2156	-1.61871	-0.403113	NA	NA	NA	NA	NA	NA	NA	NA	NA	NA
NC_004463.550	bll0491	bll0491	bll0491	CDS	530603	530908	305	-	hypothetical protein		19.684	18.5102	19.1185	0.926584	0.976302	0.923116	0.0726275	0.0189763	-0.0536511	NA	NA	NA	NA	NA	NA	NA	NA	NA	NA
NC_004463.551	blr0492	blr0492	blr0492	CDS	531000	531320	320	+	hypothetical protein		29.1687	35.0528	41.4674	0.745682	0.33077	0.586521	-0.199573	-0.445054	-0.245482	NA	NA	NA	NA	NA	NA	NA	NA	NA	NA
NC_004463.552	bll0493	bll0493	bll0493	CDS	531328	531654	326	-	hypothetical protein		26.891	47.7549	40.9794	0.0697843	0.1259	0.631033	-0.876753	-0.672799	0.203954	NA	NA	NA	NA	NA	NA	NA	NA	NA	NA
NC_004463.553	blr0494	blr0494	blr0494	CDS	531686	532189	503	+	IPR024079:Metallopeptidase, catalytic domain	S	57.0598	37.5575	23.8243	0.137964	0.000243935	0.0673628	0.632293	1.29908	0.666782	NA	NA	NA	NA	NA	NA	NA	NA	NA	NA
NC_004463.554	blr0495	leuD	leuD	CDS	532271	532876	605	+	IPR015937:Aconitase/isopropylmalate dehydratase	E	761.889	477.972	499.423	0.109789	0.111094	0.898842	0.674624	0.613184	-0.0614397	8	8.5	6.75	0.782466	NA	NA	NA	NA	NA	NA
NC_004463.555	blr0496	blr0496	blr0496	CDS	532958	533743	785	+	IPR029044:Nucleotide-diphospho-sugar transferases		51.7796	65.7528	47.4187	0.552229	0.697846	0.225519	-0.30652	0.178122	0.484641	NA	NA	NA	NA	NA	NA	NA	NA	NA	NA
NC_004463.556	blr0497	blr0497	blr0497	CDS	533941	534405	464	+	hypothetical protein		796.27	650.904	31.0655	0.839114	7.00703e-07	4.17707e-06	0.29112	4.67556	4.38445	NA	NA	NA	NA	NA	NA	NA	NA	NA	NA
NC_004463.557	bll0498	bll0498	bll0498	CDS	534428	535087	659	-	IPR023198:Phosphoglycolate phosphatase, domain 2; IPR023214:HAD-like domain	S	166.502	174.278	30.9996	0.903264	1.31548e-12	6.23019e-14	-0.0657565	2.4178	2.48356	NA	NA	NA	NA	NA	NA	NA	NA	NA	NA
NC_004463.558	bll0499	citE	citE	CDS	535091	535972	881	-	IPR005000:HpcH/HpaI aldolase/citrate lyase domain; IPR011206:Citrate lyase beta subunit-like	C	62.3137	51.7312	31.9526	0.654525	0.0139924	0.0592507	0.226761	0.919795	0.693034	5	6	6.5	0.829401	NA	NA	NA	NA	NA	NA
NC_004463.559	blr0500	cah	cah	CDS	536084	536728	644	+	IPR001765:Carbonic anhydrase	P	61.5966	75.2968	93.1862	0.49471	0.0793889	0.377627	-0.292022	-0.589703	-0.29768	0	0	2.25	0.000478764	b	b	a	1	0	0
NC_004463.560	bll0501	asd	asd	CDS	536968	538002	1034	-	IPR012080:Aspartate-semialdehyde dehydrogenase; IPR016040:NAD(P)-binding domain	E	541.055	363.06	321.011	0.0420858	0.00286772	0.567325	0.582107	0.757971	0.175864	20.6667	15.5	15.25	0.289277	NA	NA	NA	NA	NA	NA
NC_004463.561	blr0502	blr0502	blr0502	CDS	538119	538898	779	+	hypothetical protein		25.7784	34.0994	136.619	0.559491	1.72251e-07	7.58997e-07	-0.380728	-2.40971	-2.02898	NA	NA	NA	NA	NA	NA	NA	NA	NA	NA
NC_004463.562	Bd110_00057	Bd110_00057	Bd110_00057	CDS	539055	539441	386	+	NA		305.834	320.116	315.357	0.919664	0.94295	0.959095	-0.047591	-0.0272929	0.0202981	6.66667	7.5	9	0.674428	NA	NA	NA	NA	NA	NA
NC_004463.563	bll0504	leuB	leuB2	CDS	539559	540671	1112	-	IPR001804:Isocitrate and isopropylmalate dehydrogenases family; IPR024084:Isopropylmalate dehydrogenase-like domain	E	570.663	377.912	218.204	0.0972471	5.57291e-06	0.0141512	0.596124	1.38836	0.792234	20.3333	19.5	18	0.863746	NA	NA	NA	NA	NA	NA
NC_004463.564	blr0503	blr0503	blr0503	CDS	540783	542099	1316	+	IPR020846:Major facilitator superfamily domain	G	30.4133	29.5398	27.9848	0.98924	0.942581	0.924822	-0.0120455	0.0448948	0.0569403	NA	NA	NA	NA	NA	NA	NA	NA	NA	NA
NC_004463.565	bll0505	bll0505	bll0505	CDS	542199	542981	782	-	IPR000572:Oxidoreductase, molybdopterin-binding domain; IPR006311:Twin-arginine translocation pathway, signal sequence	S	97.141	21.3738	31.9062	1.44057e-10	3.69903e-08	0.103668	2.16748	1.59229	-0.575188	NA	NA	NA	NA	NA	NA	NA	NA	NA	NA
NC_004463.566	bll0506	bll0506	bll0506	CDS	542994	543623	629	-	IPR000516:Nickel-dependent hydrogenase b-type cytochrome subunit; IPR016174:Di-haem cytochrome, transmembrane	C	31.5314	19.3889	23.268	0.158983	0.319576	0.575455	0.79276	0.493947	-0.298814	NA	NA	NA	NA	NA	NA	NA	NA	NA	NA
NC_004463.567	bll0507	bll0507	bll0507	CDS	543806	544360	554	-	IPR000782:FAS1 domain	M	40.6321	7.10272	26.9757	0.000382426	0.413995	0.00251415	2.43943	0.522804	-1.91662	NA	NA	NA	NA	NA	NA	NA	NA	NA	NA
NC_004463.568	Bd110_00058	Bd110_00058	Bd110_00058	ncRNA	544608	544657	49	-	NA		34.2527	43.8023	26.075	0.775224	0.639336	0.396637	-0.316046	0.420046	0.736093	NA	NA	NA	NA	NA	NA	NA	NA	NA	NA
NC_004463.569	bll0508	bll0508	bll0508	CDS	544674	545435	761	-	IPR002347:Glucose/ribitol dehydrogenase	S	19.7377	44.3752	33.076	0.055476	0.205865	0.408261	-1.14827	-0.713753	0.434516	1	3.75	3.75	0.0710415	NA	NA	NA	NA	NA	NA
NC_004463.570	blr0509	blr0509	blr0509	CDS	545536	547065	1529	+	IPR000873:AMP-dependent synthetase/ligase; IPR025110:AMP-binding enzyme C-terminal domain	Q	185.93	219.42	151.331	0.465879	0.329336	0.0454311	-0.251559	0.286591	0.538151	9.33333	9.25	9.5	0.997795	NA	NA	NA	NA	NA	NA
NC_004463.571	bll0510	bll0510	bll0510	CDS	547369	548226	857	-	IPR002781:Transmembrane protein TauE like	S	13.2309	18.9103	8.39682	0.464241	0.386929	0.0326719	-0.570564	0.586061	1.15663	NA	NA	NA	NA	NA	NA	NA	NA	NA	NA
NC_004463.572	blr0511	gstR	gstR	CDS	548332	549237	905	+	IPR020890:Transcription regulator HTH, HdfR	K	11.2398	10.8639	10.6716	0.883918	0.900754	0.951959	-0.178265	-0.122172	0.0560926	NA	NA	NA	NA	NA	NA	NA	NA	NA	NA
NC_004463.573	blr0512	sdhC	sdhC	CDS	549655	550053	398	+	IPR000701:Succinate dehydrogenase/Fumarate reductase, transmembrane subunit	C	163.075	147.745	50.4824	0.789703	7.67556e-05	0.000371991	0.169441	1.71281	1.54337	NA	NA	NA	NA	NA	NA	NA	NA	NA	NA
NC_004463.574	blr0513	sdhD	sdhD	CDS	550050	550454	404	+	IPR000701:Succinate dehydrogenase/Fumarate reductase, transmembrane subunit	C	94.9775	217.321	116.171	5.37597e-06	0.319102	2.42814e-05	-1.17482	-0.273767	0.901057	NA	NA	NA	NA	NA	NA	NA	NA	NA	NA
NC_004463.575	blr0514	sdhA	sdhA	CDS	550458	552293	1835	+	IPR011803:Adenylylsulphate reductase, alpha subunit; IPR014006:Succinate dehydrogenase/fumarate reductase, flavoprotein subunit; IPR027477:Succinate dehydrogenase/fumarate reductase flavoprotein, catalytic domain	C	2105.17	800.487	406.084	1.1273e-09	3.37011e-28	1.65448e-05	1.3974	2.37487	0.977466	13	12.5	11.25	0.873728	NA	NA	NA	NA	NA	NA
NC_004463.576	blr0515	sdhB	sdhB	CDS	552396	553178	782	+	IPR004489:Succinate dehydrogenase/fumarate reductase iron-sulphur protein; IPR009051:Alpha-helical ferredoxin; IPR012675:Beta-grasp domain; IPR017896:4Fe-4S ferredoxin-type, iron-sulphur binding domain; IPR025192:Succinate dehydogenase/fumarate reductase N-terminal	C	1410.39	527.508	268.011	4.12562e-08	3.75422e-23	0.000136179	1.41891	2.39527	0.976355	2.66667	5	3	0.329222	NA	NA	NA	NA	NA	NA
NC_004463.577	blr0516	blr0516	blr0516	CDS	553370	555523	2153	+	IPR005467:Signal transduction histidine kinase, core; IPR011006:CheY-like superfamily; IPR014302:Signal transduction histidine kinase, TMAO sensor TorS; IPR022510:Sortase system, histidine kinase	T	57.6013	63.9701	268.206	0.667893	1.07634e-10	2.24653e-10	-0.224741	-2.28542	-2.06068	NA	NA	NA	NA	NA	NA	NA	NA	NA	NA
NC_004463.578	blr0517	blr0517	blr0517	CDS	555576	557534	1958	+	IPR000844:ATP-binding cassette subfamily C member 8; IPR025662:Sigma-54 interaction domain, ATP-binding site 1; IPR027417:P-loop containing nucleoside triphosphate hydrolase	S	70.852	12.91	25.1643	3.46882e-05	0.00390123	0.133447	2.37703	1.48709	-0.889939	NA	NA	NA	NA	NA	NA	NA	NA	NA	NA
NC_004463.579	blr0518	blr0518	blr0518	CDS	557742	558599	857	+	IPR006342:Methyltransferase FkbM; IPR029063:S-adenosyl-L-methionine-dependent methyltransferase	S	61.3062	68.2172	35.5284	0.837452	0.0450093	0.0143119	-0.120416	0.810402	0.930818	2.33333	3.5	3.75	0.684452	NA	NA	NA	NA	NA	NA
NC_004463.580	blr0519	blr0519	blr0519	CDS	558624	559010	386	+	IPR029068:Glyoxalase/Bleomycin resistance protein/Dihydroxybiphenyl dioxygenase	E	55.235	45.9125	12.0114	0.681115	6.57278e-07	4.9237e-06	0.244507	2.15452	1.91001	NA	NA	NA	NA	NA	NA	NA	NA	NA	NA
NC_004463.581	bsr0520	bsr0520	bsr0520	CDS	559085	559336	251	+	hypothetical protein		22.4656	20.6775	32.7144	0.730151	0.377973	0.124256	0.232779	-0.4374	-0.670179	NA	NA	NA	NA	NA	NA	NA	NA	NA	NA
NC_004463.582	Bd110_00059	Bd110_00059	Bd110_00059	CDS	559521	560330	809	-	NA		33.2317	19.2326	204.154	0.0618805	9.8904e-14	1.99464e-26	0.867516	-2.55027	-3.41779	NA	NA	NA	NA	NA	NA	NA	NA	NA	NA
NC_004463.583	Bd110_00060	Bd110_00060	Bd110_00060	CDS	560813	561760	947	+	IPR006665:Outer membrane protein, OmpA/MotB, C-terminal	M	319.898	354.245	830.582	0.788565	4.84558e-05	0.000250249	-0.133606	-1.36315	-1.22954	12	10.75	19.25	0.0102348	b	c	a	0.0125	0	0
NC_004463.584	bll0522	argG	argG	CDS	561952	563289	1337	-	IPR001518:Argininosuccinate synthase; IPR024073:Argininosuccinate synthetase mutimerisation domain, C-terminal tail; IPR024074:Argininosuccinate synthetase, catalytic/multimerisation domain body	E	345.866	317.646	235.117	0.792007	0.12884	0.276948	0.136098	0.568228	0.43213	17.3333	16	14	0.673545	NA	NA	NA	NA	NA	NA
NC_004463.585	bll0523	bll0523	bll0523	CDS	563383	564210	827	-	IPR000326:Phosphatidic acid phosphatase type 2/haloperoxidase	I	88.2038	89.8797	53.6541	0.985175	0.0324336	0.0232379	-0.0118512	0.735762	0.747613	NA	NA	NA	NA	NA	NA	NA	NA	NA	NA
NC_004463.586	bll0524	bll0524	bll0524	CDS	564316	564810	494	-	hypothetical protein		50.9445	56.4798	46.2907	0.884373	0.691599	0.541535	-0.0930077	0.193287	0.286295	NA	NA	NA	NA	NA	NA	NA	NA	NA	NA
NC_004463.587	bll0525	bll0525	rlmN	CDS	564977	566179	1202	-	IPR004383:Ribosomal RNA large subunit methyltransferase RlmN/Cfr; IPR013785:Aldolase-type TIM barrel	J	743.479	411.838	371.601	0.000539043	9.99298e-06	0.605618	0.859811	1.00808	0.148269	7.66667	4.75	3	0.0533201	NA	NA	NA	NA	NA	NA
NC_004463.588	bll0526	bll0526	bll0526	CDS	566374	567036	662	-	hypothetical protein		531.204	454.097	314.868	0.52408	0.00684114	0.0718035	0.231384	0.761751	0.530367	1	1.75	1	0.719443	NA	NA	NA	NA	NA	NA
NC_004463.589	bll0527	bll0527	bll0527	CDS	567153	567992	839	-	IPR002347:Glucose/ribitol dehydrogenase	S	19.9472	55.1795	7.81562	0.00420675	0.00244515	5.60812e-14	-1.37302	1.45286	2.82589	4	7.5	2	0.00329964	b	a	c	0	0.0007	0
NC_004463.590	blr0528	blr0528	blr0528	CDS	568234	569208	974	+	IPR002085:Alcohol dehydrogenase superfamily, zinc-type; IPR016040:NAD(P)-binding domain; IPR020843:Polyketide synthase, enoylreductase domain	C	216.833	72.1339	114.418	5.17256e-09	0.000237185	0.0149064	1.57425	0.922515	-0.651737	6.66667	2.75	6.5	0.0428059	a	b	a	0	0.8726	0
NC_004463.591	blr0529	blr0529	blr0529	CDS	569473	570561	1088	+	IPR011990:Tetratricopeptide-like helical domain		382.846	384.641	161.273	0.995334	2.46022e-05	1.97772e-05	-0.00315903	1.25224	1.2554	NA	NA	NA	NA	NA	NA	NA	NA	NA	NA
NC_004463.592	blr0530	blr0530	blr0530	CDS	570580	571740	1160	+	IPR011852:TRAP transporter solute receptor, TAXI family	P	312.479	207.394	115.933	0.121884	9.93738e-06	0.0138004	0.597521	1.44026	0.842739	NA	NA	NA	NA	NA	NA	NA	NA	NA	NA
NC_004463.593	bll0531	bll0531	bll0531	CDS	571810	572250	440	-	IPR010652:Protein of unknown function DUF1232	S	217.415	57.0501	93.187	9.00934e-14	1.82655e-07	0.00711868	1.94218	1.23648	-0.705707	NA	NA	NA	NA	NA	NA	NA	NA	NA	NA
NC_004463.594	bll0532	phhB	bll0532	CDS	572283	572585	302	-	IPR001533:Transcriptional coactivator/pterin dehydratase	H	23.8583	25.6099	45.9599	0.924353	0.109975	0.124335	-0.0820088	-0.893601	-0.811592	NA	NA	NA	NA	NA	NA	NA	NA	NA	NA
NC_004463.595	blr0533	blr0533	blr0533	CDS	572737	574182	1445	+	IPR011852:TRAP transporter solute receptor, TAXI family; IPR015168:SsuA/THI5-like	P	1665.78	408.859	637.246	3.70169e-17	3.59832e-09	0.012094	2.03006	1.38956	-0.640496	3.66667	0.25	1	0.00332332	a	b	b	0.0025	0.0104	0.4851	induced_in_AA
NC_004463.596	blr0534	blr0534	blr0534	CDS	574307	575890	1583	+	IPR006311:Twin-arginine translocation pathway, signal sequence; IPR018946:Alkaline phosphatase D-related; IPR029052:Metallo-dependent phosphatase-like	P	882.424	208.202	36.6469	1.75414e-18	9.30422e-84	6.88877e-25	2.08457	4.59415	2.50958	NA	NA	NA	NA	NA	NA	NA	NA	NA	NA
NC_004463.597	bll0535	bll0535	bll0535	CDS	575914	576348	434	-	IPR011006:CheY-like superfamily	T	117.787	34.0393	4.18638	1.53674e-05	6.31351e-28	2.94544e-11	1.79302	4.84245	3.04943	NA	NA	NA	NA	NA	NA	NA	NA	NA	NA
NC_004463.598	blr0536	blr0536	blr0536	CDS	576456	577250	794	+	IPR011991:Winged helix-turn-helix DNA-binding domain; IPR012318:Helix-turn-helix motif, Crp-type	K	40.3575	21.1749	20.7524	0.135636	0.0719189	0.952163	0.933829	0.974774	0.0409453	NA	NA	NA	NA	NA	NA	NA	NA	NA	NA
NC_004463.599	blr0537	blr0537	blr0537	CDS	577581	578336	755	+	IPR001640:Prolipoprotein diacylglyceryl transferase	M	38.9045	21.6766	29.3339	0.111531	0.40021	0.355734	0.794836	0.379814	-0.415022	NA	NA	NA	NA	NA	NA	NA	NA	NA	NA
NC_004463.600	blr0538	blr0538	blr0538	CDS	578317	579762	1445	+	IPR022432:Menaquinone biosynthesis, SCO4494, predicted	S	66.992	105.814	66.0352	0.0710104	0.999844	0.0271425	-0.677663	5.8577e-05	0.677722	NA	NA	NA	NA	NA	NA	NA	NA	NA	NA
NC_004463.601	Bd110_00061	Bd110_00061	Bd110_00061	CDS	579759	580004	245	+	NA		10.3066	8.902	2.81923	0.891294	0.0498004	0.0666327	0.181396	1.79761	1.61622	NA	NA	NA	NA	NA	NA	NA	NA	NA	NA
NC_004463.602	bsr0539	bsr0539	bsr0539	CDS	580023	580304	281	+	hypothetical protein		10.3878	10.8417	6.70395	0.982721	0.413972	0.3481	-0.0278998	0.624203	0.652103	NA	NA	NA	NA	NA	NA	NA	NA	NA	NA
NC_004463.603	blr0540	typA	typA	CDS	580542	582368	1826	+	IPR004540:Translation elongation factor EFG/EF2; IPR005225:Small GTP-binding protein domain; IPR006298:GTP-binding protein TypA; IPR027417:P-loop containing nucleoside triphosphate hydrolase	T	1272.53	653.187	438.488	0.000136335	2.4907e-11	0.0217242	0.961978	1.53812	0.576146	17	18.75	17.75	0.921866	NA	NA	NA	NA	NA	NA
NC_004463.604	blr0541	blr0541	blr0541	CDS	582605	583852	1247	+	IPR002937:Amine oxidase; IPR003042:Aromatic-ring hydroxylase-like	E	57.1749	37.2872	34.7644	0.114743	0.0295344	0.791139	0.625696	0.730816	0.10512	NA	NA	NA	NA	NA	NA	NA	NA	NA	NA
NC_004463.605	bll0542	bll0542	bll0542	CDS	583849	584748	899	-	IPR003615:HNH nuclease	V	45.1419	92.8816	137.601	0.0343099	0.000167688	0.189929	-1.0311	-1.5983	-0.567195	NA	NA	NA	NA	NA	NA	NA	NA	NA	NA
NC_004463.606	bll0543	bll0543	bll0543	CDS	584804	585211	407	-	IPR007263:Protein of unknown function DUF393	S	7.31177	7.92932	19.9554	0.799384	0.0260751	0.0221126	-0.273572	-1.55828	-1.2847	NA	NA	NA	NA	NA	NA	NA	NA	NA	NA
NC_004463.607	bll0544	bll0544	bll0544	CDS	585211	586524	1313	-	IPR016040:NAD(P)-binding domain; IPR025695:DoxX family	G, M	22.6108	40.9733	49.8667	0.0972471	0.00859696	0.468525	-0.793804	-1.07182	-0.27802	NA	NA	NA	NA	NA	NA	NA	NA	NA	NA
NC_004463.608	bll0545	bll0545	bll0545	CDS	586532	586999	467	-	IPR018729:Protein of unknown function DUF2269, transmembrane	S	17.0608	7.85459	27.9237	0.116102	0.129493	0.000122006	1.06269	-0.806622	-1.86931	NA	NA	NA	NA	NA	NA	NA	NA	NA	NA
NC_004463.609	bll0546	bll0546	bll0546	CDS	586996	587874	878	-	IPR029058:Alpha/Beta hydrolase fold	Q	9.65088	27.9066	20.6092	0.0186262	0.0674234	0.382705	-1.53211	-1.10783	0.424275	NA	NA	NA	NA	NA	NA	NA	NA	NA	NA
NC_004463.610	blr0547	blr0547	blr0547	CDS	588141	588650	509	+	IPR016181:Acyl-CoA N-acyltransferase	S	210.452	191.893	1780.1	0.739594	2.78928e-26	2.27395e-30	0.147825	-3.0654	-3.21322	NA	NA	NA	NA	NA	NA	NA	NA	NA	NA
NC_004463.611	blr0548	ppa	ppa	CDS	588829	589365	536	+	IPR008162:Inorganic pyrophosphatase	C	413.511	434.621	144.44	0.876926	1.06377e-07	1.64199e-08	-0.0690035	1.52285	1.59186	8.66667	8.25	6.75	0.749629	NA	NA	NA	NA	NA	NA
NC_004463.612	bll0549	folD	folD	CDS	589499	590383	884	-	IPR000672:Tetrahydrofolate dehydrogenase/cyclohydrolase	H	177.893	141.454	111.552	0.351617	0.0257007	0.318029	0.350117	0.683325	0.333208	7.33333	4	9	0.0400766	b	c	a	0	0.001	0
NC_004463.613	bsl0550	bsl0550	bsl0550	CDS	590385	590738	353	-	IPR003746:Protein of unknown function DUF167	S	57.2627	54.8572	38.6645	0.8578	0.0889224	0.132249	0.0920505	0.598671	0.506621	NA	NA	NA	NA	NA	NA	NA	NA	NA	NA
NC_004463.614	bsl0551	bsl0551	bsl0551	CDS	590754	591044	290	-	IPR003425:Uncharacterised protein family Ycf19	S	85.7967	109.642	156.1	0.48553	0.0193812	0.153284	-0.320067	-0.835993	-0.515926	NA	NA	NA	NA	NA	NA	NA	NA	NA	NA
NC_004463.615	Bjat04	Bjat04	Bjat04	tRNA	591251	591326	75	+	tRNA-Ala		146611	19747.6	131451	0.0247131	0.914989	0.0248038	2.89226	0.157475	-2.73478	NA	NA	NA	NA	NA	NA	NA	NA	NA	NA
NC_004463.616	bll0552	bll0552	bll0552	CDS	591435	592247	812	-	IPR001753:Crotonase superfamily; IPR014748:Crontonase, C-terminal; IPR029045:ClpP/crotonase-like domain	I	18.3384	24.1231	35.7503	0.555213	0.0375593	0.136874	-0.367559	-0.964481	-0.596922	0	0	3.75	2.05e-06	b	b	a	1	0	0
NC_004463.617	bll0553	guaA	guaA	CDS	592347	593150	803	-	IPR029062:Class I glutamine amidotransferase-like	F	132.353	123.621	90.9067	0.753145	0.0531086	0.135987	0.128129	0.56245	0.434322	NA	NA	NA	NA	NA	NA	NA	NA	NA	NA
NC_004463.618	bll0554	bll0554	bll0554	CDS	593280	594059	779	-	IPR002347:Glucose/ribitol dehydrogenase	S	115.908	170.217	60.2649	0.137887	0.00107909	4.16748e-08	-0.514464	0.978242	1.49271	3.33333	2	1	0.175555	NA	NA	NA	NA	NA	NA
NC_004463.619	bll0555	bll0555	bll0555	CDS	594287	594775	488	-	IPR029024:TerB-like	S	197.65	37.0498	80.9284	3.10883e-15	3.24237e-06	0.000213141	2.44416	1.30547	-1.13869	2.66667	0.25	1.25	0.0353612	a	b	ab	0.0037	0.0565	0.148	induced_in_AA
NC_004463.620	bll0556	bll0556	bll0556	CDS	595000	596409	1409	-	IPR029787:Nucleotide cyclase	T	237.125	86.0238	149.753	5.0108e-07	0.0175673	0.00474679	1.45969	0.662809	-0.796879	5	1	1.5	0.00694069	a	b	b	0.0041	0.0089	0.8093
NC_004463.621	bll0557	bll0557	bll0557	CDS	596460	597827	1367	-	IPR001128:Cytochrome P450	Q	262.03	116.992	201.238	4.36247e-05	0.171794	0.00407209	1.17367	0.390204	-0.783467	NA	NA	NA	NA	NA	NA	NA	NA	NA	NA
NC_004463.622	bll0558	bll0558	bll0558	CDS	597862	599265	1403	-	IPR029058:Alpha/Beta hydrolase fold		81.1457	81.0242	50.6469	0.982426	0.0300423	0.0176347	-0.0123552	0.664194	0.67655	2.33333	0.5	2	0.130426	NA	NA	NA	NA	NA	NA
NC_004463.623	blr0559	blr0559	blr0559	CDS	599370	601058	1688	+	IPR010290:Transmembrane secretion effector; IPR020846:Major facilitator superfamily domain	G	102.745	105.445	89.1663	0.961913	0.529908	0.474126	-0.0242915	0.213227	0.237519	NA	NA	NA	NA	NA	NA	NA	NA	NA	NA
NC_004463.624	bsl0560	bsl0560	bsl0560	CDS	601214	601429	215	-	IPR001893:Cysteine-rich Golgi apparatus protein 1 repeat		4.75284	27.3831	24.372	0.00151726	0.00133385	0.760816	-2.40785	-2.25042	0.157428	NA	NA	NA	NA	NA	NA	NA	NA	NA	NA
NC_004463.625	bll0561	bll0561	bll0561	CDS	601595	601918	323	-	hypothetical protein		14.8433	46.7263	76.4578	0.00275976	3.39683e-06	0.134384	-1.86116	-2.58465	-0.723495	NA	NA	NA	NA	NA	NA	NA	NA	NA	NA
NC_004463.626	blr0562	blr0562	blr0562	CDS	602173	603228	1055	+	IPR011330:Glycoside hydrolase/deacetylase, beta/alpha-barrel	G	312.205	452.14	825.314	0.0465501	6.95756e-10	0.000126896	-0.5351	-1.40237	-0.867265	NA	NA	NA	NA	NA	NA	NA	NA	NA	NA
NC_004463.627	bll0563	bll0563	bll0563	CDS	603394	603762	368	-	hypothetical protein		5.94262	5.1638	12.5625	0.896839	0.16611	0.0574178	0.164341	-1.10186	-1.2662	NA	NA	NA	NA	NA	NA	NA	NA	NA	NA
NC_004463.628	Bjat05	Bjat05	Bjat05	tRNA	603930	604005	75	-	tRNA-Thr		2373.68	940.087	3134.58	0.505527	0.833045	0.335054	1.33669	-0.40091	-1.7376	NA	NA	NA	NA	NA	NA	NA	NA	NA	NA
NC_004463.629	bll0564	bll0564	bll0564	CDS	604105	605847	1742	-	IPR016982:Uncharacterised conserved protein UCP031802	S	275.77	188.94	115.193	0.0832232	3.36714e-06	0.0126162	0.559637	1.2736	0.713964	NA	NA	NA	NA	NA	NA	NA	NA	NA	NA
NC_004463.630	bll0565	bll0565	bll0565	CDS	605884	607095	1211	-	hypothetical protein		167.937	128.755	67.1173	0.295965	1.6161e-05	0.00303407	0.407454	1.34204	0.934584	2.33333	1.5	3.5	0.306992	NA	NA	NA	NA	NA	NA
NC_004463.631	bll0566	bll0566	bll0566	CDS	607185	607931	746	-	IPR003754:Tetrapyrrole biosynthesis, uroporphyrinogen III synthase	H	36.4739	57.0377	29.4321	0.120715	0.42253	0.00131105	-0.631085	0.313778	0.944862	3.33333	2.25	0.75	0.08259	NA	NA	NA	NA	NA	NA
NC_004463.632	blr0567	gcp	gcp	CDS	608083	609156	1073	+	IPR000905:Gcp-like domain; IPR017861:Kae1/YgjD family	O	145.832	216.38	131.574	0.0427376	0.565859	0.00145659	-0.5559	0.160485	0.716385	0.666667	2	1	0.395813	NA	NA	NA	NA	NA	NA
NC_004463.633	blr0568	gpsA	gpsA	CDS	609345	610325	980	+	IPR006168:Glycerol-3-phosphate dehydrogenase, NAD-dependent; IPR022694:3-hydroxyacyl-CoA dehydrogenase	C	80.4076	103.785	36.0376	0.513489	0.00336509	5.95176e-05	-0.336365	1.17947	1.51584	NA	NA	NA	NA	NA	NA	NA	NA	NA	NA
NC_004463.634	blr0569	blr0569	blr0569	CDS	610444	610890	446	+	IPR015947:PUA-like domain	S	234.195	168.786	78.5554	0.327576	3.89241e-05	0.00516886	0.471528	1.5756	1.10407	2.66667	2.25	2.25	0.958672	NA	NA	NA	NA	NA	NA
NC_004463.635	bll0570	bll0570	bll0570	CDS	610917	612032	1115	-	IPR029787:Nucleotide cyclase	T	38.4282	52.7488	26.0951	0.400775	0.241733	0.0125994	-0.455704	0.54175	0.997454	NA	NA	NA	NA	NA	NA	NA	NA	NA	NA
NC_004463.636	blr0571	blr0571	blr0571	CDS	612119	612574	455	+	IPR013538:Activator of Hsp90 ATPase homologue 1-like; IPR023393:START-like domain	K	74.8851	25.3713	41.942	0.00198842	0.067593	0.157634	1.54207	0.843103	-0.698964	1.66667	0.75	1.5	0.621169	NA	NA	NA	NA	NA	NA
NC_004463.637	bll0572	bll0572	bll0572	CDS	612589	613758	1169	-	IPR011010:DNA breaking-rejoining enzyme, catalytic core; IPR027362:DNA topoisomerase I catalytic fragment, domain 2	L	215.829	119.533	103.034	0.0150424	0.000553734	0.551119	0.838201	1.06089	0.222685	NA	NA	NA	NA	NA	NA	NA	NA	NA	NA
NC_004463.638	blr0573	blr0573	acsA	CDS	614149	616095	1946	+	IPR011904:Acetate-CoA ligase; IPR025110:AMP-binding enzyme C-terminal domain	I	1470.42	978.94	1006.3	0.0366679	0.0340125	0.904341	0.591028	0.551028	-0.0400006	19.6667	17.25	18.75	0.854092	NA	NA	NA	NA	NA	NA
NC_004463.639	blr0574	blr0574	blr0574	CDS	616528	617043	515	+	IPR005490:L,D-transpeptidase catalytic domain	S	84.9208	111.273	155.138	0.299023	0.00210219	0.0643682	-0.36109	-0.849	-0.48791	NA	NA	NA	NA	NA	NA	NA	NA	NA	NA
NC_004463.640	bll0575	bll0575	bll0575	CDS	617097	617681	584	-	IPR016071:Staphylococcal nuclease (SNase-like), OB-fold	S	36.2475	29.1371	55.0558	0.528467	0.123028	0.00676526	0.319686	-0.591059	-0.910745	NA	NA	NA	NA	NA	NA	NA	NA	NA	NA
NC_004463.641	blr0576	blr0576	blr0576	CDS	617915	619945	2030	+	IPR000727:Target SNARE coiled-coil domain; IPR003660:HAMP linker domain; IPR004089:Methyl-accepting chemotaxis protein (MCP) signalling domain	P	39.5838	17.9701	521.227	0.048833	3.78491e-17	4.12729e-29	1.14197	-3.75627	-4.89824	NA	NA	NA	NA	NA	NA	NA	NA	NA	NA
NC_004463.642	blr0577	blr0577	blr0577	CDS	620087	621517	1430	+	hypothetical protein	S	96.4313	37.2808	72.2523	0.00950772	0.455722	0.0502603	1.35414	0.390404	-0.963732	NA	NA	NA	NA	NA	NA	NA	NA	NA	NA
NC_004463.643	bsl0578	bsl0578	bsl0578	CDS	621566	621775	209	-	IPR012875:Protein of unknown function DUF1674	S	105.954	27.565	17.2465	3.91428e-05	9.80061e-10	0.182725	1.92181	2.59187	0.670059	NA	NA	NA	NA	NA	NA	NA	NA	NA	NA
NC_004463.644	blr0579	sun	sun	CDS	621965	623311	1346	+	IPR004573:rRNA small subunit methyltransferase B; IPR023267:RNA (C5-cytosine) methyltransferase; IPR029063:S-adenosyl-L-methionine-dependent methyltransferase	J	732.072	654.251	303.093	0.714699	7.90802e-05	0.000734962	0.167925	1.27816	1.11023	6.66667	6	3.25	0.154144	NA	NA	NA	NA	NA	NA
NC_004463.645	blr0580	blr0580	blr0580	CDS	623432	625189	1757	+	IPR012480:Heparinase II/III-like	S	174.272	137.547	141.5	0.426622	0.435558	0.911063	0.355126	0.304801	-0.0503247	NA	NA	NA	NA	NA	NA	NA	NA	NA	NA
NC_004463.646	Bd110_00062	Bd110_00062	Bd110_00062	ncRNA	625249	625331	82	+	NA		49.7547	2.9316	1.80564	9.4297e-08	6.75395e-13	0.414673	3.97787	4.77654	0.798665	NA	NA	NA	NA	NA	NA	NA	NA	NA	NA
NC_004463.647	blr0581	purH	purH	CDS	625357	626949	1592	+	IPR002695:AICARFT/IMPCHase bienzyme; IPR016193:Cytidine deaminase-like; IPR024051:AICAR transformylase domain	F	383.579	357.808	136.451	0.766285	1.71194e-09	1.49413e-08	0.109947	1.49979	1.38984	8.66667	8.5	8.75	0.997795	NA	NA	NA	NA	NA	NA
NC_004463.648	bll0582	bll0582	bll0582	CDS	627078	628463	1385	-	IPR020846:Major facilitator superfamily domain; IPR024671:Autophagy-related protein 22-like	G	89.5112	84.0694	41.8709	0.831635	0.0013511	0.00285539	0.109306	1.09688	0.98757	NA	NA	NA	NA	NA	NA	NA	NA	NA	NA
NC_004463.649	blr0583	ggt	ggt	CDS	628562	630313	1751	+	IPR000101:Gamma-glutamyltranspeptidase; IPR029055:Nucleophile aminohydrolases, N-terminal	E	227.701	173.738	132.143	0.407283	0.0468103	0.384624	0.405844	0.792934	0.387091	NA	NA	NA	NA	NA	NA	NA	NA	NA	NA
NC_004463.650	blr0584	blr0584	blr0584	CDS	630412	631707	1295	+	IPR011701:Major facilitator superfamily; IPR020846:Major facilitator superfamily domain	G	66.2958	62.4472	38.0028	0.872979	0.0566823	0.0901095	0.0990114	0.803105	0.704094	NA	NA	NA	NA	NA	NA	NA	NA	NA	NA
NC_004463.651	bll0585	bll0585	bll0585	CDS	631804	632469	665	-	IPR003083:S-crystallin	O	46.9834	32.7035	21.1701	0.375897	0.0097077	0.155741	0.49062	1.13782	0.647197	3	3.25	5	0.468968	NA	NA	NA	NA	NA	NA
NC_004463.652	blr0586	blr0586	blr0586	CDS	632625	633215	590	+	IPR018715:Protein of unknown function DUF2239	S	7.31177	7.14159	288.126	0.891661	1.93074e-18	1.81208e-28	-0.151757	-5.41658	-5.26482	NA	NA	NA	NA	NA	NA	NA	NA	NA	NA
NC_004463.653	blr0587	blr0587	blr0587	CDS	633306	634655	1349	+	IPR002528:Multi antimicrobial extrusion protein	V	21.4928	10.1902	3.72054	0.343348	0.00523956	0.125544	0.995117	2.40743	1.41231	NA	NA	NA	NA	NA	NA	NA	NA	NA	NA
NC_004463.654	blr0588	blr0588	blr0588	CDS	634692	635372	680	+	IPR001853:DSBA-like thioredoxin domain; IPR014440:HCCA isomerase/glutathione S-transferase kappa	Q	19.3018	18.8393	55.5	0.975259	0.000609782	4.13558e-05	0.0269146	-1.54071	-1.56763	2.33333	2.25	5.25	0.0865016	NA	NA	NA	NA	NA	NA
NC_004463.655	blr0589	blr0589	blr0589	CDS	635492	636415	923	+	IPR003710:Ketopantoate reductase ApbA/PanE; IPR022694:3-hydroxyacyl-CoA dehydrogenase	H	52.7676	71.9505	113.11	0.32135	0.00266645	0.0688741	-0.473343	-1.13612	-0.662773	4.66667	5	4.5	0.971934	NA	NA	NA	NA	NA	NA
NC_004463.656	bll0590	bll0590	bll0590	CDS	636605	637198	593	-	IPR009056:Cytochrome c-like domain; IPR012286:Tetrahaem cytochrome domain; IPR024167:Cytochrome c4	C	43.4108	7.19407	51.4284	0.00207038	0.714151	0.000134478	2.57034	-0.308353	-2.87869	NA	NA	NA	NA	NA	NA	NA	NA	NA	NA
NC_004463.657	bll0591	bll0591	bll0591	CDS	637388	638680	1292	-	IPR011042:Six-bladed beta-propeller, TolB-like	G	246.115	218.712	838.438	0.560786	2.0899e-15	4.98364e-20	0.183147	-1.7591	-1.94225	0.333333	2.5	19	1.82e-21	c	b	a	0.0135	0	0	induced_in_planta
NC_004463.658	bsl0592	bsl0592	bsl0592	CDS	638705	638980	275	-	hypothetical protein		6.9806	10.8738	24.1148	0.426622	0.00713117	0.0373103	-0.771085	-1.96856	-1.19748	NA	NA	NA	NA	NA	NA	NA	NA	NA	NA
NC_004463.659	bll0593	bll0593	bll0593	CDS	639062	640087	1025	-	IPR021168:Bifunctional polymyxin resistance protein, ArnA	M	59.3611	49.2793	68.8772	0.604128	0.753571	0.327361	0.311016	-0.164098	-0.475114	NA	NA	NA	NA	NA	NA	NA	NA	NA	NA
NC_004463.660	Bjat06	Bjat06	Bjat06	tRNA	640119	640199	80	-	tRNA-Gly		60235.5	21238.3	23288.4	0.445217	0.430151	0.948828	1.50396	1.37101	-0.13295	NA	NA	NA	NA	NA	NA	NA	NA	NA	NA
NC_004463.661	blr0594	trxA	trxA	CDS	640474	641397	923	+	IPR005746:Thioredoxin; IPR011990:Tetratricopeptide-like helical domain; IPR012336:Thioredoxin-like fold	O	323.383	117.124	179.518	2.99426e-11	3.99049e-05	0.00492596	1.47302	0.856183	-0.61684	7.33333	1	8.75	1.95e-06	a	b	a	0	0.1558	0
NC_004463.662	blr0595	blr0595	blr0595	CDS	641513	642190	677	+	IPR003111:Peptidase S16, lon N-terminal; IPR015947:PUA-like domain; IPR027065:Lon protease	O	365.665	139.093	181.339	8.8081e-06	0.000643622	0.264511	1.40297	1.02115	-0.381825	3	2	4.75	0.172989	NA	NA	NA	NA	NA	NA
NC_004463.663	bll0596	bll0596	bll0596	CDS	642203	644704	2501	-	IPR000014:PAS domain; IPR001633:EAL domain; IPR005330:MHYT; IPR029787:Nucleotide cyclase	T	197.422	156.69	721.902	0.204869	1.65186e-21	6.83198e-33	0.328969	-1.87214	-2.20111	NA	NA	NA	NA	NA	NA	NA	NA	NA	NA
NC_004463.664	bll0597	bll0597	bll0597	CDS	644886	645479	593	-	IPR016174:Di-haem cytochrome, transmembrane	C	50.3045	126.783	74.2272	0.0572679	0.451046	0.225978	-1.27102	-0.503542	0.767481	NA	NA	NA	NA	NA	NA	NA	NA	NA	NA
NC_004463.665	bll0598	bll0598	bll0598	CDS	645542	645889	347	-	IPR025711:PepSY domain		103.358	301.812	481.679	2.50666e-05	6.23764e-11	0.0592294	-1.58056	-2.2565	-0.675943	0	2.5	4.25	0.000343285	c	b	a	0.0002	0	0.0011	induced_in_GM
NC_004463.666	bll0599	bll0599	bll0599	CDS	646040	646858	818	-	IPR016040:NAD(P)-binding domain	S	29.9539	20.9768	26.9377	0.533787	0.93268	0.511262	0.414747	0.0530106	-0.361736	NA	NA	NA	NA	NA	NA	NA	NA	NA	NA
NC_004463.667	bll0600	bll0600	bll0600	CDS	646921	647271	350	-	hypothetical protein		18.7545	11.6709	12.6477	0.491787	0.531613	0.853448	0.530625	0.405249	-0.125376	NA	NA	NA	NA	NA	NA	NA	NA	NA	NA
NC_004463.668	blr0601	blr0601	blr0601	CDS	647339	647896	557	+	IPR019915:Transcription regulator, pyrimidine utilisation, RutR	K	8.35635	9.53987	9.04609	0.811971	0.861696	0.89229	-0.245565	-0.145167	0.100398	NA	NA	NA	NA	NA	NA	NA	NA	NA	NA
NC_004463.669	bsr0602	bsr0602	bsr0602	CDS	647971	648168	197	+	IPR005651:Uncharacterised protein family UPF0434/Trm112	S	78.2556	74.9398	39.6888	0.915472	0.00604633	0.00714535	0.0581666	0.9702	0.912034	NA	NA	NA	NA	NA	NA	NA	NA	NA	NA
NC_004463.670	bll0603	bll0603	bll0603	CDS	648383	649603	1220	-	IPR003042:Aromatic-ring hydroxylase-like; IPR010971:Ubiquinone biosynthesis hydroxylase, UbiH/UbiF/UbiI/COQ6	H	163.712	101.197	67.2744	0.0155102	4.58732e-07	0.0325832	0.724765	1.31181	0.587041	1.66667	2.25	1.5	0.835606	NA	NA	NA	NA	NA	NA
NC_004463.671	blr0604	tesB	tesB	CDS	649781	650680	899	+	IPR003703:Acyl-CoA thioesterase; IPR029069:HotDog domain	I	157.129	94.2403	44.509	0.0118397	6.44507e-13	1.96545e-05	0.72603	1.80413	1.0781	NA	NA	NA	NA	NA	NA	NA	NA	NA	NA
NC_004463.672	bll0605	bll0605	bll0605	CDS	650684	651562	878	-	IPR003169:GYF		66.86	173.489	132.109	2.08099e-05	0.00152814	0.183634	-1.35108	-0.962966	0.388109	NA	NA	NA	NA	NA	NA	NA	NA	NA	NA
NC_004463.673	blr0606	glnK	glnK	CDS	651801	652139	338	+	IPR002187:Nitrogen regulatory protein PII; IPR011322:Nitrogen regulatory PII-like, alpha/beta	E	180.155	166.732	109.64	0.779893	0.014331	0.0405463	0.118365	0.725967	0.607602	6	3.75	3.75	0.451464	NA	NA	NA	NA	NA	NA
NC_004463.674	blr0607	blr0607	blr0607	CDS	652211	653227	1016	+	IPR001905:Ammonium transporter; IPR029020:Ammonium/urea transporter	P	60.0076	46.7686	56.2546	0.389767	0.753954	0.504575	0.386684	0.127773	-0.258912	NA	NA	NA	NA	NA	NA	NA	NA	NA	NA
NC_004463.675	Bd110_00063	Bd110_00063	Bd110_00063	CDS	652480	652668	188	-	NA		NA	NA	NA	NA	NA	NA	NA	NA	NA	NA	NA	NA	NA	NA	NA	NA	NA	NA	NA
NC_004463.676	blr0608	blr0608	blr0608	CDS	652845	653513	668	+	IPR001905:Ammonium transporter; IPR029020:Ammonium/urea transporter	P	16.1408	37.1608	43.1866	0.0902043	0.0166901	0.663211	-1.03316	-1.26966	-0.236497	NA	NA	NA	NA	NA	NA	NA	NA	NA	NA
NC_004463.677	blr0609	blr0609	blr0609	CDS	653599	653913	314	+	IPR011991:Winged helix-turn-helix DNA-binding domain	K	37.8051	55.5679	37.4804	0.314433	0.882059	0.13739	-0.495312	0.0726832	0.567995	NA	NA	NA	NA	NA	NA	NA	NA	NA	NA
NC_004463.678	blr0610	blr0610	blr0610	CDS	653942	654295	353	+	IPR019587:Polyketide cyclase/dehydrase; IPR023393:START-like domain		19.6263	26.0236	34.4055	0.474261	0.105984	0.46286	-0.489513	-0.875676	-0.386163	NA	NA	NA	NA	NA	NA	NA	NA	NA	NA
NC_004463.679	blr0611	clpP	clpP1	CDS	654336	654938	602	+	IPR023562:Clp protease proteolytic subunit /Translocation-enhancing protein TepA; IPR029045:ClpP/crotonase-like domain	O	15.9181	15.5631	22.831	0.96794	0.448859	0.474789	-0.0483829	-0.582087	-0.533704	NA	NA	NA	NA	NA	NA	NA	NA	NA	NA
NC_004463.680	blr0612	glnK	glnK	CDS	655323	655724	401	+	IPR002187:Nitrogen regulatory protein PII; IPR011322:Nitrogen regulatory PII-like, alpha/beta	E	375.766	392.411	60.1301	0.907739	3.19819e-18	1.57312e-19	-0.0568298	2.65135	2.70818	9.33333	10	0.5	7.84e-10	a	a	b	0.4551	0	0	induced_in_planta
NC_004463.681	blr0613	amtB	amtB	CDS	655708	657210	1502	+	IPR001905:Ammonium transporter; IPR029020:Ammonium/urea transporter	P	1510.65	1730.41	69.3235	0.613939	3.47867e-59	4.62375e-65	-0.193024	4.44507	4.6381	0	1.5	0	0.00681595	a	a	a	0.1261	1	0.0972
NC_004463.682	Bd110_00064	Bd110_00064	Bd110_00064	ncRNA	657254	657329	75	+	NA		1403.13	336.152	81.6002	0.00216823	1.15981e-11	0.00146007	2.06494	4.10535	2.04042	NA	NA	NA	NA	NA	NA	NA	NA	NA	NA
NC_004463.683	blr0614	blr0614	blr0614	CDS	657425	657829	404	+	IPR011057:Mss4-like	S	72.9073	42.1491	192.943	0.0292381	4.92542e-06	1.10535e-14	0.816348	-1.38409	-2.20044	0.666667	0	3	0.000528483	b	b	a	0.5509	0.0132	0.002
NC_004463.684	blr0615	blr0615	blr0615	CDS	658123	659373	1250	+	IPR015424:Pyridoxal phosphate-dependent transferase	E	210.398	232.107	451.164	0.79509	0.000758373	0.0027306	-0.124562	-1.08843	-0.96387	4.66667	5.25	6.25	0.784963	NA	NA	NA	NA	NA	NA
NC_004463.685	blr0616	ftsK	ftsK	CDS	659389	661860	2471	+	IPR002543:FtsK domain; IPR018541:FtsK gamma domain; IPR027417:P-loop containing nucleoside triphosphate hydrolase	D	688.636	456.857	782.472	0.00142251	0.326992	2.33705e-06	0.592916	-0.184287	-0.777203	NA	NA	NA	NA	NA	NA	NA	NA	NA	NA
NC_004463.686	blr0617	blr0617	blr0617	CDS	661955	662767	812	+	IPR004564:Outer membrane lipoprotein carrier protein LolA-like; IPR029046:Lipoprotein localisation LolA/LolB/LppX	M	539.73	232.227	360.367	4.4345e-05	0.0464908	0.0335306	1.22552	0.587642	-0.637882	0.666667	0.5	3.5	0.00489141	ab	b	a	0.9846	0.0502	0.0276
NC_004463.687	blr0618	blr0618	blr0618	CDS	662923	663738	815	+	IPR004808:AP endonuclease 1; IPR005135:Endonuclease/exonuclease/phosphatase	L	88.1631	68.1911	79.0029	0.274636	0.60644	0.478426	0.375385	0.161993	-0.213392	NA	NA	NA	NA	NA	NA	NA	NA	NA	NA
NC_004463.688	bll0619	bll0619	bll0619	CDS	663855	664298	443	-	IPR014710:RmlC-like jelly roll fold	T	49.4941	39.5715	27.7963	0.483305	0.0431105	0.280062	0.386718	0.877556	0.490838	NA	NA	NA	NA	NA	NA	NA	NA	NA	NA
NC_004463.689	bll0620	bll0620	bll0620	CDS	664357	665043	686	-	IPR011006:CheY-like superfamily; IPR017206:Signal transduction histidine kinase, hybrid-type, BC3207, predicted	T	710.566	390.512	429.939	0.00416279	0.0100678	0.695445	0.868109	0.73027	-0.137839	8	6	3.5	0.0821465	NA	NA	NA	NA	NA	NA
NC_004463.690	blr0621	blr0621	blr0621	CDS	665223	665816	593	+	IPR005490:L,D-transpeptidase catalytic domain	S	8.48462	18.5102	35.6313	0.116263	0.000292058	0.0188877	-1.07462	-2.02391	-0.949286	NA	NA	NA	NA	NA	NA	NA	NA	NA	NA
NC_004463.691	blr0622	blr0622	blr0622	CDS	665823	666608	785	+	IPR011234:Fumarylacetoacetase, C-terminal-related	Q	60.0992	49.2676	84.4774	0.483867	0.13362	0.00668859	0.288362	-0.479125	-0.767487	NA	NA	NA	NA	NA	NA	NA	NA	NA	NA
NC_004463.692	bll0623	bll0623	bll0623	CDS	666752	667441	689	-	IPR011078:Uncharacterised protein family UPF0001; IPR029066:PLP-binding barrel	E	55.1199	130.032	227.41	6.69384e-05	1.18008e-13	0.000597675	-1.22324	-2.03116	-0.807915	1	0.75	2.75	0.112145	NA	NA	NA	NA	NA	NA
NC_004463.693	blr0624	blr0624	blr0624	CDS	667550	669247	1697	+	IPR003660:HAMP linker domain; IPR029151:Periplasmic sensor domain-like; IPR029787:Nucleotide cyclase	T	95.4303	177.742	563.627	0.0275311	4.85943e-14	2.7071e-07	-0.884091	-2.55501	-1.67092	NA	NA	NA	NA	NA	NA	NA	NA	NA	NA
NC_004463.694	bll0625	bll0625	bll0625	CDS	669263	669919	656	-	hypothetical protein		9.75562	31.8603	108.941	0.00464067	5.40916e-12	5.15983e-08	-1.64225	-3.41568	-1.77342	NA	NA	NA	NA	NA	NA	NA	NA	NA	NA
NC_004463.695	bll0626	bll0626	bll0626	CDS	669961	671331	1370	-	IPR001237:43kDa postsynaptic protein; IPR011990:Tetratricopeptide-like helical domain	S	66.7825	42.217	1350.63	0.172831	1.53979e-40	2.41127e-57	0.601792	-4.3714	-4.97319	NA	NA	NA	NA	NA	NA	NA	NA	NA	NA
NC_004463.696	blr0627	leuS	leuS	CDS	671621	674245	2624	+	IPR015413:Methionyl/Leucyl tRNA synthetase; IPR020791:Leucine-tRNA ligase, archaeal; IPR025709:Leucyl-tRNA synthetase, editing domain	J	676.107	715.491	622.427	0.795642	0.623707	0.408308	-0.0804374	0.121888	0.202326	6	6	8.75	0.403021	NA	NA	NA	NA	NA	NA
NC_004463.697	blr0628	leuS	blr0628	CDS	674232	674783	551	+	IPR007485:Lipopolysaccharide assembly, LptE	S	163.666	292.774	343.758	0.0175979	0.000677154	0.516534	-0.817835	-1.05047	-0.232631	NA	NA	NA	NA	NA	NA	NA	NA	NA	NA
NC_004463.698	blr0629	holA	holA	CDS	674894	675922	1028	+	IPR005790:DNA polymerase III, delta subunit; IPR010372:DNA polymerase III, delta; IPR027417:P-loop containing nucleoside triphosphate hydrolase	L	159.658	148.001	140.616	0.733968	0.51322	0.836245	0.140732	0.21469	0.0739584	1	1	1.25	0.962783	NA	NA	NA	NA	NA	NA
NC_004463.699	bll0630	parB	parB	CDS	675971	676879	908	-	IPR004437:ParB/RepB/Spo0J partition protein family	K	173.367	264.866	295.94	0.0458907	0.00405365	0.593719	-0.586488	-0.746047	-0.159559	2.33333	3.25	5	0.275893	NA	NA	NA	NA	NA	NA
NC_004463.700	bll0631	parA	parA	CDS	676996	677850	854	-	IPR002586:CobQ/CobB/MinD/ParA nucleotide binding domain; IPR027417:P-loop containing nucleoside triphosphate hydrolase	D	520.737	406.151	618.023	0.228091	0.389309	0.0188781	0.366576	-0.241662	-0.608239	0.666667	1	1.5	0.701776	NA	NA	NA	NA	NA	NA
NC_004463.701	bll0632	gidB	rsmG	CDS	677880	678662	782	-	IPR003682:rRNA small subunit methyltransferase G; IPR029063:S-adenosyl-L-methionine-dependent methyltransferase	M	57.2326	72.018	63.744	0.470435	0.734517	0.624062	-0.313328	-0.133491	0.179838	NA	NA	NA	NA	NA	NA	NA	NA	NA	NA
NC_004463.702	bll0633	gidA	mnmG	CDS	678672	680552	1880	-	IPR002218:Glucose-inhibited division protein A-related; IPR026904:GidA associated domain 3	D	151.232	136.777	74.9098	0.703798	0.000881275	0.00486067	0.164703	1.02961	0.864909	NA	NA	NA	NA	NA	NA	NA	NA	NA	NA
NC_004463.703	bll0634	trmE	mnmE	CDS	681017	682375	1358	-	IPR004520:tRNA modification GTPase MnmE; IPR005225:Small GTP-binding protein domain; IPR025867:tRNA modification GTPase MnmE C-terminal domain; IPR027266:GTP-binding protein TrmE/Glycine cleavage system T protein, domain 1; IPR027368:tRNA modification GTPase MnmE domain 2; IPR027417:P-loop containing nucleoside triphosphate hydrolase	S	16.9692	20.4495	17.316	0.750481	0.987031	0.634762	-0.223404	0.00983131	0.233235	NA	NA	NA	NA	NA	NA	NA	NA	NA	NA
NC_004463.704	bll0635	rho	rho	CDS	682690	683955	1265	-	IPR004665:Transcription termination factor Rho; IPR012340:Nucleic acid-binding, OB-fold; IPR027417:P-loop containing nucleoside triphosphate hydrolase	K	527.983	714.979	1101.1	0.211183	0.000249897	0.0403717	-0.436132	-1.05999	-0.62386	19.3333	20.5	20	0.969923	NA	NA	NA	NA	NA	NA
NC_004463.705	bll0636	bll0636	bll0636	CDS	684206	684628	422	-	IPR005265:Uncharacterised protein family UPF0093	S	43.4467	30.1034	34.868	0.257458	0.435333	0.644127	0.603506	0.370971	-0.232535	NA	NA	NA	NA	NA	NA	NA	NA	NA	NA
NC_004463.706	Bd110_00065	Bd110_00065	Bd110_00065	ncRNA	684819	684944	125	+	NA		11.8852	55.5381	341.762	1.54303e-05	1.45932e-26	3.3773e-20	-2.2219	-4.86294	-2.64104	NA	NA	NA	NA	NA	NA	NA	NA	NA	NA
NC_004463.707	blr0637	blr0637	blr0637	CDS	685148	685987	839	+	IPR005177:Bifunctional kinase-pyrophosphorylase	S	288.489	240.445	699.543	0.58311	0.000849734	3.48405e-05	0.278968	-1.26449	-1.54346	1.66667	2	2.75	0.740693	NA	NA	NA	NA	NA	NA
NC_004463.708	blr0638	blr0638	blr0638	CDS	685996	686604	608	+	IPR029001:Inosine triphosphate pyrophosphatase-like	D	19.5046	55.7661	84.1787	0.00116416	4.48967e-07	0.0918186	-1.53775	-2.129	-0.591246	NA	NA	NA	NA	NA	NA	NA	NA	NA	NA
NC_004463.709	blr0639	coaE	coaE	CDS	686628	687227	599	+	IPR001977:Dephospho-CoA kinase; IPR027417:P-loop containing nucleoside triphosphate hydrolase	H	29.8925	54.2367	49.2483	0.0526053	0.0696707	0.738526	-0.864749	-0.731056	0.133693	NA	NA	NA	NA	NA	NA	NA	NA	NA	NA
NC_004463.710	blr0640	dnaQ	dnaQ	CDS	687254	687973	719	+	IPR006055:Exonuclease; IPR006308:DNA polymerase III, alpha subunit, Gram-positive type; IPR006309:DNA polymerase 3, epsilon subunit	L	216.325	234.851	405.613	0.77584	0.000323456	0.00111726	-0.105111	-0.896986	-0.791875	NA	NA	NA	NA	NA	NA	NA	NA	NA	NA
NC_004463.711	bll0641	secB	secB	CDS	687982	688467	485	-	IPR003708:Bacterial protein export chaperone SecB	U	311.01	524.099	482.032	0.0660209	0.0959934	0.787022	-0.738905	-0.618666	0.120239	7.66667	7.75	7.75	1	NA	NA	NA	NA	NA	NA
NC_004463.712	blr0642	blr0642	blr0642	CDS	688883	689590	707	+	IPR007379:Tim44-like domain; IPR016985:Uncharacterised conserved protein UCP031890, Tim44-related	S	322.491	173.441	299.793	7.88239e-05	0.685058	0.000110956	0.890647	0.100159	-0.790488	NA	NA	NA	NA	NA	NA	NA	NA	NA	NA
NC_004463.713	blr0643	blr0643	blr0643	CDS	689568	691121	1553	+	IPR009009:RlpA-like double-psi beta-barrel domain; IPR010611:3D domain	M	135.629	155.726	253.697	0.708782	0.00545431	0.0225573	-0.164374	-0.870315	-0.705941	NA	NA	NA	NA	NA	NA	NA	NA	NA	NA
NC_004463.714	blr0644	blr0644	blr0644	CDS	691118	691708	590	+	IPR002625:Smr protein/MutS2 C-terminal	S	14.532	14.1371	31.585	0.903853	0.0489453	0.0124107	0.105085	-1.05452	-1.1596	NA	NA	NA	NA	NA	NA	NA	NA	NA	NA
NC_004463.715	bll0645	bll0645	bll0645	CDS	691853	693130	1277	-	hypothetical protein		51.269	65.7442	37.2112	0.533787	0.207157	0.0223781	-0.306007	0.506351	0.812357	NA	NA	NA	NA	NA	NA	NA	NA	NA	NA
NC_004463.716	bll0646	hslU	hslU	CDS	693203	694507	1304	-	IPR004491:Heat shock protein HslU; IPR013461:ATP-dependent Clp protease ATP-binding subunit ClpA; IPR027417:P-loop containing nucleoside triphosphate hydrolase	O	292.063	153.81	175.922	0.00214382	0.00837571	0.58009	0.924967	0.738443	-0.186524	4.66667	4.75	4.75	1	NA	NA	NA	NA	NA	NA
NC_004463.717	bll0647	bll0647	bll0647	CDS	694560	695177	617	-	IPR019691:Protein of unknown function DUF2585	S	27.141	30.6276	43.8181	0.716157	0.0822189	0.178278	-0.225852	-0.768438	-0.542586	NA	NA	NA	NA	NA	NA	NA	NA	NA	NA
NC_004463.718	bll0648	bll0648	bll0648	CDS	695174	695659	485	-	IPR016181:Acyl-CoA N-acyltransferase	J	8.15346	12.8878	16.2638	0.427211	0.125694	0.543176	-0.660066	-1.00982	-0.349758	NA	NA	NA	NA	NA	NA	NA	NA	NA	NA
NC_004463.719	bll0649	hslV	hslV	CDS	695841	696401	560	-	IPR001353:Proteasome, subunit alpha/beta; IPR029055:Nucleophile aminohydrolases, N-terminal	O	77.8759	34.4409	63.2905	0.00440529	0.451916	0.0198635	1.1667	0.303824	-0.86288	3.66667	2.75	3	0.877492	NA	NA	NA	NA	NA	NA
NC_004463.720	blr0650	hisB	hisB	CDS	696643	697236	593	+	IPR000807:Imidazoleglycerol-phosphate dehydratase	E	104.783	223.663	162.579	0.000545524	0.0453148	0.10085	-1.04668	-0.588448	0.458233	3.33333	3.5	2	0.535027	NA	NA	NA	NA	NA	NA
NC_004463.721	blr0651	blr0651	blr0651	CDS	697301	697831	530	+	IPR024399:Protein of unknown function DUF2628	S	56.2523	95.0137	61.0285	0.0755049	0.865737	0.0528504	-0.708573	-0.0725829	0.63599	NA	NA	NA	NA	NA	NA	NA	NA	NA	NA
NC_004463.722	blr0652	hisH	hisH	CDS	697828	698478	650	+	IPR010139:Imidazole glycerol phosphate synthase, subunit H; IPR029062:Class I glutamine amidotransferase-like	E	90.0625	95.2145	51.2013	0.93236	0.0404536	0.0250258	-0.0530654	0.833854	0.886919	6.66667	7.75	5.5	0.613394	NA	NA	NA	NA	NA	NA
NC_004463.723	blr0653	hisA	hisA	CDS	698466	699212	746	+	IPR006062:Histidine biosynthesis; IPR013785:Aldolase-type TIM barrel; IPR023016:Phosphoribosylformimino-5-aminoimidazole carboxamide ribotide isomerase	E	112.122	95.1251	76.4268	0.50556	0.0668797	0.348667	0.25959	0.565007	0.305417	3.66667	4	3.5	0.963858	NA	NA	NA	NA	NA	NA
NC_004463.724	blr0654	hisF	hisF	CDS	699223	699996	773	+	IPR006062:Histidine biosynthesis; IPR013785:Aldolase-type TIM barrel	E	256.13	116.266	51.4124	0.000322093	5.96034e-16	8.3069e-05	1.14324	2.32222	1.17897	2	2.25	1.75	0.935977	NA	NA	NA	NA	NA	NA
NC_004463.725	blr0655	hisE	hisE1	CDS	700086	700406	320	+	IPR021130:Phosphoribosyl-ATP pyrophosphohydrolase-like	E	32.8704	115.224	121.4	0.000142535	2.03234e-05	0.885989	-1.7912	-1.86503	-0.0738291	1.66667	2.5	2.75	0.752355	NA	NA	NA	NA	NA	NA
NC_004463.726	blr0656	panK	coaA	CDS	700403	701389	986	+	IPR004566:Bacterial pantothenate kinase; IPR027417:P-loop containing nucleoside triphosphate hydrolase	H	188.058	326.948	498.752	0.00477186	1.56332e-08	0.0147354	-0.785744	-1.39271	-0.606966	0.666667	0.25	7.5	3.76e-09	b	b	a	0.8566	0.0001	0
NC_004463.727	bll0657	bll0657	bll0657	CDS	701520	702644	1124	-	IPR002549:Uncharacterised protein family UPF0118	S	45.719	77.6529	79.8337	0.0461404	0.0163671	0.895924	-0.751052	-0.799034	-0.0479823	NA	NA	NA	NA	NA	NA	NA	NA	NA	NA
NC_004463.728	bll0658	bll0658	bll0658	CDS	702691	703320	629	-	IPR029033:Histidine phosphatase superfamily	S	11.2229	19.9132	32.5613	0.211302	0.00476075	0.12078	-0.886533	-1.62482	-0.738289	NA	NA	NA	NA	NA	NA	NA	NA	NA	NA
NC_004463.729	bll0659	bll0659	bll0659	CDS	703424	705649	2225	-	IPR005467:Signal transduction histidine kinase, core; IPR009082:Signal transduction histidine kinase, homodimeric domain; IPR011006:CheY-like superfamily; IPR014409:Signal transduction histidine kinase, hybrid-type, aerobic respiration control ArcB; IPR014525:Signal transduction histidine kinase, hybrid-type, ethylene sensor	T	100.382	78.9218	287.573	0.287341	6.85226e-09	6.6582e-15	0.370727	-1.50654	-1.87727	NA	NA	NA	NA	NA	NA	NA	NA	NA	NA
NC_004463.730	bll0660	bll0660	bll0660	CDS	705857	706324	467	-	hypothetical protein		23.0166	24.4866	70.3993	0.97001	0.00128878	0.000474866	-0.0336136	-1.57472	-1.5411	NA	NA	NA	NA	NA	NA	NA	NA	NA	NA
NC_004463.731	bll0661	bll0661	bll0661	CDS	706422	707960	1538	-	IPR004482:Mg chelatase-related protein; IPR020568:Ribosomal protein S5 domain 2-type fold; IPR025158:Mg chelatase-related protein, C-terminal domain; IPR027417:P-loop containing nucleoside triphosphate hydrolase	O	137.649	32.3484	155.903	1.10782e-09	0.649229	4.80594e-13	2.1115	-0.166741	-2.27824	NA	NA	NA	NA	NA	NA	NA	NA	NA	NA
NC_004463.732	bsr0662	bsr0662	bsr0662	CDS	708186	708431	245	+	hypothetical protein		16.6851	99.8311	251.102	2.12468e-09	8.46359e-23	5.52802e-07	-2.56791	-3.90524	-1.33733	NA	NA	NA	NA	NA	NA	NA	NA	NA	NA
NC_004463.733	blr0663	blr0663	blr0663	CDS	708510	709286	776	+	IPR001237:43kDa postsynaptic protein; IPR014596:Uncharacterised conserved protein UCP035836	U	54.0753	154.889	411.357	1.95664e-05	3.0181e-20	4.45583e-07	-1.50726	-2.92339	-1.41613	NA	NA	NA	NA	NA	NA	NA	NA	NA	NA
NC_004463.734	bll0664	ctpF	ctpF	CDS	709336	710625	1289	-	IPR025501:ATP binding protein MinD; IPR025669:AAA domain; IPR027417:P-loop containing nucleoside triphosphate hydrolase	U	126.474	169.406	329.99	0.43187	0.00169905	0.0379308	-0.455424	-1.4192	-0.963771	NA	NA	NA	NA	NA	NA	NA	NA	NA	NA
NC_004463.735	bll0665	pilV	pilV	CDS	710622	711356	734	-	IPR019027:Pilus biogenesis CpaD-related	N	67.8847	81.921	157.792	0.626701	0.00285303	0.0178821	-0.274593	-1.22943	-0.954841	NA	NA	NA	NA	NA	NA	NA	NA	NA	NA
NC_004463.736	bll0666	bll0666	bll0666	CDS	711413	712930	1517	-	IPR004846:Type II/III secretion system; IPR007055:BON domain	U	125.589	197.684	443.266	0.0734216	9.39972e-10	4.17874e-05	-0.634272	-1.80289	-1.16862	NA	NA	NA	NA	NA	NA	NA	NA	NA	NA
NC_004463.737	bll0667	ctpC	ctpC	CDS	712941	713753	812	-	IPR017592:Pilus assembly, Flp-type CpaB	U	56.2994	94.0441	252.894	0.0906493	2.18258e-10	2.96884e-06	-0.695577	-2.12822	-1.43264	NA	NA	NA	NA	NA	NA	NA	NA	NA	NA
NC_004463.738	bll0668	gshB	gshB	CDS	714107	715051	944	-	IPR006284:Glutathione synthetase, prokaryotic	H	349.759	74.3249	79.2147	9.20965e-05	5.95035e-05	0.90077	2.22033	2.13055	-0.0897775	7	5.25	8	0.455239	NA	NA	NA	NA	NA	NA
NC_004463.739	bll0669	bll0669	bll0669	CDS	715062	715463	401	-	IPR003509:Uncharacterised protein family UPF0102; IPR011856:tRNA endonuclease-like domain	L	11.8852	12.7191	16.0504	0.928436	0.517774	0.572577	-0.0881238	-0.438295	-0.350172	NA	NA	NA	NA	NA	NA	NA	NA	NA	NA
NC_004463.740	bll0670	bll0670	bll0670	CDS	715450	716400	950	-	IPR000878:Tetrapyrrole methylase; IPR008189:rRNA small subunit methyltransferase I	S	32.7892	28.2546	39.1772	0.73359	0.580135	0.257335	0.200079	-0.250485	-0.450564	NA	NA	NA	NA	NA	NA	NA	NA	NA	NA
NC_004463.741	blr0671	blr0671	blr0671	CDS	716714	717988	1274	+	IPR000709:Leu/Ile/Val-binding protein; IPR028082:Periplasmic binding protein-like I	S	203.991	140.896	253.254	0.0455299	0.189753	9.5137e-05	0.532762	-0.320029	-0.852791	NA	NA	NA	NA	NA	NA	NA	NA	NA	NA
NC_004463.742	bll0672	hemN	hemN	CDS	718141	719295	1154	-	IPR004559:Coproporphyrinogen III oxidase, oxygen-independent related; IPR007197:Radical SAM; IPR023404:Radical SAM, alpha/beta horseshoe	H	223.649	145.867	129.28	0.0388515	0.00300542	0.606983	0.633967	0.801792	0.167825	0.333333	0	2.25	0.00272864	b	b	a	0.7951	0.0136	0.0035
NC_004463.743	bll0673	bll0673	bll0673	CDS	719282	719917	635	-	IPR029001:Inosine triphosphate pyrophosphatase-like	F	75.9859	34.2061	53.1913	0.00311842	0.141138	0.0896847	1.17087	0.541359	-0.62951	NA	NA	NA	NA	NA	NA	NA	NA	NA	NA
NC_004463.744	bll0674	rph	rph	CDS	719929	720642	713	-	IPR002381:Ribonuclease phosphorolytic, bacterial-type; IPR027408:PNPase/RNase PH domain	J	211.655	56.9297	56.0153	5.17256e-09	1.28545e-10	0.953898	1.89849	1.92329	0.0247979	2.66667	0.25	1.5	0.034207	a	b	ab	0.0042	0.1233	0.0737	induced_in_AA
NC_004463.745	blr0675	hrcA	hrcA	CDS	720817	721905	1088	+	IPR002571:Heat-inducible transcription repressor HrcA; IPR029016:GAF domain-like	K	139.32	153.877	215.203	0.767429	0.0251601	0.0625125	-0.113271	-0.597686	-0.484415	1.66667	0.75	2	0.432736	NA	NA	NA	NA	NA	NA
NC_004463.746	blr0676	grpE	grpE	CDS	722003	722608	605	+	IPR000740:GrpE nucleotide exchange factor	O	303.847	206.234	182.175	0.0269499	0.000848422	0.483759	0.554354	0.735764	0.181409	6.66667	7.5	7	0.957393	NA	NA	NA	NA	NA	NA
NC_004463.747	bll0677	pncA	pncA	CDS	722742	723464	722	-	IPR000868:Isochorismatase-like; IPR006311:Twin-arginine translocation pathway, signal sequence	H	98.2498	130.725	116.52	0.253411	0.466798	0.611951	-0.408105	-0.24012	0.167985	0	2	2.5	0.00828906	b	a	a	0.0007	0.0002	0.2769
NC_004463.748	bll0679	bll0679	bll0679	CDS	723729	724670	941	-	hypothetical protein		221.936	186.017	136.67	0.522417	0.0310423	0.207576	0.270591	0.717221	0.44663	9.33333	11.25	9	0.703726	NA	NA	NA	NA	NA	NA
NC_004463.749	blr0678	dnaK	dnaK	CDS	725067	726968	1901	+	IPR013126:Heat shock protein 70 family; IPR029047:Heat shock protein 70kD, peptide-binding domain; IPR029048:Heat shock protein 70kD, C-terminal domain	O	4771.85	1648.96	2015.04	2.99697e-08	3.3153e-06	0.367121	1.53211	1.24382	-0.288294	38.6667	37	36.75	0.953247	NA	NA	NA	NA	NA	NA
NC_004463.750	Bd110_00066	Bd110_00066	Bd110_00066	CDS	726986	727186	200	+	NA		97.97	41.0164	31.9069	0.0281174	0.00167609	0.590638	1.29497	1.64208	0.347109	NA	NA	NA	NA	NA	NA	NA	NA	NA	NA
NC_004463.751	blr0680	dnaJ	dnaJ	CDS	727214	728347	1133	+	IPR012724:Chaperone DnaJ; IPR022465:Terminal organelle assembly protein TopJ	O	403.401	216.176	440.144	0.0124575	0.748762	0.0018035	0.895887	-0.123747	-1.01963	2	4	5	0.18735	NA	NA	NA	NA	NA	NA
NC_004463.752	blr0681	pmtA	pmtA	CDS	728435	729034	599	+	IPR001737:Ribosomal RNA adenine methyltransferase KsgA/Erm; IPR029063:S-adenosyl-L-methionine-dependent methyltransferase	I	197.584	257.292	555.738	0.394828	6.03263e-06	0.000617034	-0.361312	-1.4758	-1.11449	NA	NA	NA	NA	NA	NA	NA	NA	NA	NA
NC_004463.753	blr0682	blr0682	blr0682	CDS	729092	729670	578	+	IPR029039:Flavoprotein-like	S	30.6871	39.3628	58.3712	0.567145	0.0478635	0.202293	-0.348709	-0.917709	-0.568999	NA	NA	NA	NA	NA	NA	NA	NA	NA	NA
NC_004463.754	blr0683	pyrF	pyrF	CDS	729677	730390	713	+	IPR014732:Orotidine 5'-phosphate decarboxylase; IPR020868:Bifunctional enzyme fae/hps	F	90.0559	69.4839	58.8094	0.360075	0.0709254	0.538834	0.389586	0.629075	0.23949	4.33333	3.25	4.5	0.7625	NA	NA	NA	NA	NA	NA
NC_004463.755	blr0684	blr0684	blr0684	CDS	730510	730821	311	+	IPR011008:Dimeric alpha-beta barrel	S	50.1068	76.6636	56.4812	0.295445	0.800718	0.3596	-0.561383	-0.133076	0.428307	2	0.75	1.5	0.48774	NA	NA	NA	NA	NA	NA
NC_004463.756	blr0685	dapB	dapB	CDS	730903	731790	887	+	IPR011770:Dihydrodipicolinate reductase, bacterial/plant	E	152.61	128.357	83.3687	0.581113	0.00738495	0.0550045	0.234123	0.861211	0.627088	7.66667	7.75	6.75	0.913089	NA	NA	NA	NA	NA	NA
NC_004463.757	blr0686	blr0686	gpmA	CDS	731818	732441	623	+	IPR001345:Phosphoglycerate/bisphosphoglycerate mutase, active site; IPR013078:Histidine phosphatase superfamily, clade-1; IPR029033:Histidine phosphatase superfamily	G	98.8915	166.177	129.667	0.0743553	0.35889	0.343852	-0.7171	-0.355898	0.361202	10.6667	9.5	10.5	0.922119	NA	NA	NA	NA	NA	NA
NC_004463.758	bll0687	bll0687	bll0687	CDS	732558	733454	896	-	IPR008332:Methylguanine DNA methyltransferase, ribonuclease-like domain; IPR009057:Homeodomain-like; IPR011991:Winged helix-turn-helix DNA-binding domain	L	66.5982	70.4682	81.7309	0.968694	0.563559	0.605618	-0.024622	-0.23856	-0.213938	NA	NA	NA	NA	NA	NA	NA	NA	NA	NA
NC_004463.759	bll0688	bll0688	bll0688	CDS	733510	734043	533	-	IPR019253:Protein of unknown function DUF2244, transmembrane	S	72.0524	94.4856	64.1179	0.320232	0.681865	0.0772763	-0.406895	0.158999	0.565893	NA	NA	NA	NA	NA	NA	NA	NA	NA	NA
NC_004463.760	blr0689	blr0689	blr0689	CDS	734036	734818	782	+	IPR005759:Endonuclease III; IPR011257:DNA glycosylase; IPR023170:Helix-turn-helix, base-excision DNA repair, C-terminal	L	82.4437	48.8607	27.803	0.176855	0.000504133	0.0779925	0.704303	1.51668	0.812382	NA	NA	NA	NA	NA	NA	NA	NA	NA	NA
NC_004463.761	blr0690	blr0690	blr0690	CDS	734850	736097	1247	+	IPR006143:RND efflux pump, membrane fusion protein	V	65.4644	42.4771	36.618	0.147958	0.0206588	0.603897	0.591558	0.797151	0.205593	NA	NA	NA	NA	NA	NA	NA	NA	NA	NA
NC_004463.762	blr0691	blr0691	blr0691	CDS	736084	737712	1628	+	IPR011701:Major facilitator superfamily; IPR020846:Major facilitator superfamily domain	G	78.3015	60.1765	56.0169	0.388043	0.205877	0.842396	0.422244	0.516441	0.0941966	NA	NA	NA	NA	NA	NA	NA	NA	NA	NA
NC_004463.763	bll0692	bll0692	bll0692	CDS	737721	738461	740	-	CysZ-like protein	E	107.436	33.5445	46.9596	0.000327803	0.00516052	0.340939	1.69126	1.2104	-0.480858	NA	NA	NA	NA	NA	NA	NA	NA	NA	NA
NC_004463.764	bll0693	bll0693	bll0693	CDS	738549	739763	1214	-	IPR000845:Nucleoside phosphorylase domain		40.6218	10.0313	54.7506	8.53083e-05	0.240218	3.39244e-09	1.93084	-0.494713	-2.42555	NA	NA	NA	NA	NA	NA	NA	NA	NA	NA
NC_004463.765	blr0694	blr0694	blr0694	CDS	740099	741304	1205	+	IPR000209:Peptidase S8/S53 domain	O	21.9786	6.20819	22.399	0.00245496	0.94683	0.000507285	1.98501	0.043111	-1.94189	NA	NA	NA	NA	NA	NA	NA	NA	NA	NA
NC_004463.766	bll0695	bll0695	bll0695	CDS	741449	742894	1445	-	IPR005828:General substrate transporter; IPR020846:Major facilitator superfamily domain	G	18.4535	14.3353	18.8422	0.765781	0.842255	0.532117	0.256737	-0.138638	-0.395375	NA	NA	NA	NA	NA	NA	NA	NA	NA	NA
NC_004463.767	bll0696	bll0696	bll0696	CDS	743190	744122	932	-	IPR011991:Winged helix-turn-helix DNA-binding domain; IPR017786:Transcription factor, choline sulphate-utilisation, putative	K	27.0259	45.8484	64.3548	0.111531	0.00123099	0.1377	-0.737339	-1.24604	-0.508698	NA	NA	NA	NA	NA	NA	NA	NA	NA	NA
NC_004463.768	blr0697	blr0697	blr0697	CDS	744229	745404	1175	+	IPR003673:CoA-transferase family III; IPR023606:CoA-transferase family III domain	C	33.4044	45.7083	22.672	0.366972	0.143777	0.00200198	-0.425864	0.582905	1.00877	NA	NA	NA	NA	NA	NA	NA	NA	NA	NA
NC_004463.769	blr0698	blr0698	blr0698	CDS	745401	746348	947	+	IPR013785:Aldolase-type TIM barrel	I	43.5119	36.5451	20.1353	0.788565	0.0225687	0.0512531	0.176447	1.04775	0.8713	NA	NA	NA	NA	NA	NA	NA	NA	NA	NA
NC_004463.770	bll0699	nikR	bll0699	CDS	746528	746974	446	-	IPR010985:Ribbon-helix-helix; IPR022988:Nickel-responsive transcriptional regulator NikR	K	14.4206	19.3103	21.9012	0.454195	0.227588	0.771652	-0.534435	-0.696712	-0.162277	NA	NA	NA	NA	NA	NA	NA	NA	NA	NA
NC_004463.771	bll0700	bll0700	bll0700	CDS	747183	749648	2465	-	IPR001757:P-type ATPase; IPR009078:Ferritin-like superfamily; IPR023214:HAD-like domain	P	98.6071	51.2851	46.2679	0.00362487	0.000160687	0.70718	0.96752	1.10567	0.138146	NA	NA	NA	NA	NA	NA	NA	NA	NA	NA
NC_004463.772	bsr0701	bsr0701	bsr0701	CDS	749723	749998	275	+	IPR003735:Metal-sensitive transcriptional repressor	S	33.0431	20.1509	42.2066	0.187755	0.44404	0.00921336	0.7142	-0.366208	-1.08041	NA	NA	NA	NA	NA	NA	NA	NA	NA	NA
NC_004463.773	bll0702	bll0702	bll0702	CDS	750178	751161	983	-	hypothetical protein	S	449.569	210.644	880.088	0.00431086	0.00627241	1.05843e-09	1.08985	-0.966885	-2.05673	NA	NA	NA	NA	NA	NA	NA	NA	NA	NA
NC_004463.774	blr0703	blr0703	blr0703	CDS	751354	752742	1388	+	IPR002937:Amine oxidase; IPR006311:Twin-arginine translocation pathway, signal sequence	S	80.9692	96.6556	116.525	0.595395	0.116525	0.382789	-0.213829	-0.487901	-0.274072	NA	NA	NA	NA	NA	NA	NA	NA	NA	NA
NC_004463.775	bll0704	bll0704	bll0704	CDS	752910	753680	770	-	IPR002781:Transmembrane protein TauE like	S	22.4079	32.0419	38.9043	0.493333	0.148954	0.560937	-0.437918	-0.735881	-0.297963	NA	NA	NA	NA	NA	NA	NA	NA	NA	NA
NC_004463.776	bll0705	pheT	pheT	CDS	753734	756142	2408	-	IPR004532:Phenylalanine-tRNA ligase, class IIc, beta subunit; IPR012340:Nucleic acid-binding, OB-fold	J	479.321	342.621	158.217	0.104236	8.58859e-11	7.60945e-06	0.479652	1.59486	1.11521	18	16.5	15.5	0.839284	NA	NA	NA	NA	NA	NA
NC_004463.777	bll0706	pheS	pheS	CDS	756139	757221	1082	-	IPR004529:Phenylalanyl-tRNA synthetase, class IIc, alpha subunit; IPR010978:tRNA-binding arm	J	334.712	153.203	111.888	0.000173193	8.01623e-09	0.148748	1.13547	1.58734	0.451866	5.33333	2.5	3.5	0.266039	NA	NA	NA	NA	NA	NA
NC_004463.778	Bd110_00067	Bd110_00067	Bd110_00067	CDS	757372	757785	413	+	NA		30.085	117.16	45.2529	6.4596e-07	0.201526	2.09626e-06	-1.88306	-0.511859	1.3712	NA	NA	NA	NA	NA	NA	NA	NA	NA	NA
NC_004463.779	bll0707	rplT	rplT	CDS	757818	758177	359	-	IPR005813:Ribosomal protein L20	J	765.139	376.757	372.331	4.3557e-05	8.78022e-06	0.959579	1.02545	1.04161	0.0161559	NA	NA	NA	NA	NA	NA	NA	NA	NA	NA
NC_004463.780	bsl0708	rpmI	rpmI	CDS	758258	758458	200	-	IPR021137:Ribosomal protein L35	J	900.418	1451.58	878.326	0.149795	0.942581	0.0996895	-0.687134	0.037359	0.724493	NA	NA	NA	NA	NA	NA	NA	NA	NA	NA
NC_004463.781	blr0709	blr0709	blr0709	CDS	758651	759139	488	+	hypothetical protein		12.8552	8.94426	12.0922	0.484742	0.834547	0.526972	0.585818	0.154261	-0.431557	NA	NA	NA	NA	NA	NA	NA	NA	NA	NA
NC_004463.782	bll0710	infC	infC	CDS	759202	759807	605	-	IPR001288:Translation initiation factor 3	J	614.502	1278.63	1634	0.013593	0.000270164	0.443494	-1.05658	-1.40977	-0.353184	3.33333	3.75	3.75	0.971934	NA	NA	NA	NA	NA	NA
NC_004463.783	blr0711	blr0711	blr0711	CDS	759991	760803	812	+	IPR029058:Alpha/Beta hydrolase fold	S	48.5213	47.9753	28.693	0.973488	0.0890043	0.0614982	-0.0238678	0.720504	0.744371	0.666667	0.75	2.25	0.18899	NA	NA	NA	NA	NA	NA
NC_004463.784	blr0712	blr0712	blr0712	CDS	760944	761426	482	+	IPR009959:Polyketide cyclase SnoaL-like domain		12.8251	16.8113	20.5663	0.601995	0.281705	0.67176	-0.436001	-0.709144	-0.273143	NA	NA	NA	NA	NA	NA	NA	NA	NA	NA
NC_004463.785	bll0713	bll0713	bll0713	CDS	761574	762536	962	-	IPR029069:HotDog domain	S	37.0826	57.3204	50.2551	0.114316	0.223793	0.578553	-0.641302	-0.448051	0.193251	NA	NA	NA	NA	NA	NA	NA	NA	NA	NA
NC_004463.786	bll0714	bll0714	bll0714	CDS	762543	763637	1094	-	IPR004453:Epoxyqueuosine reductase QueG; IPR016024:Armadillo-type fold; IPR017896:4Fe-4S ferredoxin-type, iron-sulphur binding domain	C	39.5471	26.5531	18.8677	0.44353	0.065383	0.416288	0.518942	0.997547	0.478605	NA	NA	NA	NA	NA	NA	NA	NA	NA	NA
NC_004463.787	bll0715	bll0715	bll0715	CDS	763670	764362	692	-	IPR010987:Glutathione S-transferase, C-terminal-like; IPR016639:Glutathione S-transferase (GST)	O	122.344	121.945	131.114	0.933358	0.825959	0.73559	0.0372394	-0.0749319	-0.112171	2	1	1.75	0.656495	NA	NA	NA	NA	NA	NA
NC_004463.788	blr0716	uppP	uppP	CDS	764532	765338	806	+	IPR003824:Undecaprenyl-diphosphatase UppP	V	201.319	123.931	128.75	0.00708305	0.00609678	0.84556	0.704708	0.647537	-0.0571706	NA	NA	NA	NA	NA	NA	NA	NA	NA	NA
NC_004463.789	bll0717	bll0717	bll0717	CDS	765559	766524	965	-	IPR016040:NAD(P)-binding domain	G, M	205.482	127.347	66.1266	0.0765557	6.2814e-07	0.00531092	0.673983	1.61083	0.936842	16	14.25	17	0.745199	NA	NA	NA	NA	NA	NA
NC_004463.790	Bjat07	Bjat07	Bjat07	tRNA	766675	766765	90	+	tRNA-Leu		61832.7	4843.81	11160.7	0.0412306	0.148008	0.539583	3.67419	2.46995	-1.20424	NA	NA	NA	NA	NA	NA	NA	NA	NA	NA
NC_004463.791	bll0718	bll0718	bll0718	CDS	766848	768119	1271	-	IPR011701:Major facilitator superfamily; IPR020846:Major facilitator superfamily domain	G	159.122	39.5557	84.9224	3.09419e-10	0.00185201	0.000423822	2.03492	0.930713	-1.10421	NA	NA	NA	NA	NA	NA	NA	NA	NA	NA
NC_004463.792	blr0719	blr0719	blr0719	CDS	768465	769079	614	+	IPR012337:Ribonuclease H-like domain	J	64.1989	34.0571	50.4728	0.0590865	0.445664	0.215649	0.948219	0.366588	-0.581631	NA	NA	NA	NA	NA	NA	NA	NA	NA	NA
NC_004463.793	blr0720	blr0720	blr0720	CDS	769224	769958	734	+	IPR010664:Lipopolysaccharide assembly, LptC-related	S	109.06	94.3403	164.75	0.565744	0.0220767	0.000801569	0.202047	-0.599078	-0.801125	NA	NA	NA	NA	NA	NA	NA	NA	NA	NA
NC_004463.794	blr0721	blr0721	blr0721	CDS	769955	770674	719	+	IPR005653:Organic solvent tolerance-like, N-terminal	S	175.526	84.6563	90.0263	0.00182002	0.00163485	0.832452	1.05629	0.972422	-0.0838709	0	2.25	1	0.0157577	c	a	b	0	0.0004	0.0001
NC_004463.795	blr0722	blr0722	blr0722	CDS	770896	771894	998	+	IPR003439:ABC transporter-like; IPR027417:P-loop containing nucleoside triphosphate hydrolase	S	323.899	173.763	122.522	0.00214988	1.12066e-07	0.0870747	0.91414	1.41784	0.503697	3	3.75	2	0.483918	NA	NA	NA	NA	NA	NA
NC_004463.796	blr0723	rpoN2	rpoN2	CDS	771986	773599	1613	+	IPR000394:RNA polymerase sigma factor 54	K	1231.26	488.212	447.281	1.27043e-10	1.15571e-13	0.622228	1.33809	1.465	0.126909	NA	NA	NA	NA	NA	NA	NA	NA	NA	NA
NC_004463.797	blr0724	blr0724	blr0724	CDS	773756	774367	611	+	IPR003489:Ribosomal protein S30Ae/sigma 54 modulation protein	J	150.32	281.179	339.839	0.0053568	5.21448e-05	0.391584	-0.881262	-1.15526	-0.273999	NA	NA	NA	NA	NA	NA	NA	NA	NA	NA
NC_004463.798	blr0725	ptsN	ptsN	CDS	774590	775051	461	+	IPR006320:Phosphotransferase system, IIA-like nitrogen-regulatory protein PtsN; IPR016152:Phosphotransferase/anion transporter	G	200.417	184.142	175.941	0.739594	0.502667	0.817811	0.123326	0.196392	0.0730661	3.66667	3.75	3.75	1	NA	NA	NA	NA	NA	NA
NC_004463.799	bll0726	bll0726	bll0726	CDS	775081	775587	506	-	IPR016181:Acyl-CoA N-acyltransferase; IPR016890:Uncharacterised conserved protein UCP028520	S	13.8932	15.3902	21.1249	0.857185	0.306723	0.39746	-0.152021	-0.59641	-0.444388	NA	NA	NA	NA	NA	NA	NA	NA	NA	NA
NC_004463.800	blr0727	blr0727	blr0727	CDS	775792	776904	1112	+	IPR011990:Tetratricopeptide-like helical domain	S	26.5495	22.5877	33.0773	0.70178	0.600948	0.263245	0.26534	-0.289653	-0.554994	NA	NA	NA	NA	NA	NA	NA	NA	NA	NA
NC_004463.801	bsl0728	bsl0728	bsl0728	CDS	777037	777309	272	-	IPR009531:Protein of unknown function DUF1150	S	418.622	272.511	806.193	0.014233	1.73821e-05	1.162e-13	0.617551	-0.945437	-1.56299	NA	NA	NA	NA	NA	NA	NA	NA	NA	NA
NC_004463.802	bll0729	hspH	hspH	CDS	777361	777786	425	-	IPR008978:HSP20-like chaperone	O	676.299	225.738	228.086	1.36106e-09	2.10502e-10	0.971997	1.57909	1.56687	-0.0122248	NA	NA	NA	NA	NA	NA	NA	NA	NA	NA
NC_004463.803	bll0730	ugpC	ugpC	CDS	778085	779170	1085	-	IPR008995:Molybdate/tungstate binding, C-terminal; IPR012340:Nucleic acid-binding, OB-fold; IPR017922:sn-glycerol-3-phosphate import ATP-binding protein UgpC; IPR027417:P-loop containing nucleoside triphosphate hydrolase	E	202.893	132.215	37.6943	0.12446	8.33027e-14	1.89757e-08	0.59395	2.41278	1.81883	5.33333	2.25	0.25	0.000165678	a	b	c	0.0006	0	0.0053	induced_in_planta
NC_004463.804	bll0731	bll0731	bll0731	CDS	779191	780039	848	-	IPR000515:ABC transporter type 1, transmembrane domain MetI-like; IPR030165:sn-glycerol-3-phosphate transport system permease protein UgpE	P	76.0382	89.6427	37.2214	0.558537	0.0026137	3.50927e-05	-0.256541	1.01129	1.26783	NA	NA	NA	NA	NA	NA	NA	NA	NA	NA
NC_004463.805	bll0732	bll0732	bll0732	CDS	780039	780920	881	-	IPR000515:ABC transporter type 1, transmembrane domain MetI-like	P	43.3262	66.4628	25.4242	0.15189	0.0568392	2.93174e-05	-0.631122	0.749884	1.38101	NA	NA	NA	NA	NA	NA	NA	NA	NA	NA
NC_004463.806	bll0733	bll0733	bll0733	CDS	780970	782286	1316	-	IPR030166:sn-glycerol-3-phosphate-binding periplasmic protein UgpB	G	634.113	833.877	220.361	0.357463	5.25446e-06	5.49512e-09	-0.391954	1.52825	1.92021	13	18.5	8	0.000779817	b	a	c	0	0	0
NC_004463.807	bll0734	bll0734	bll0734	CDS	782659	783861	1202	-	IPR003673:CoA-transferase family III; IPR023606:CoA-transferase family III domain	C	204.547	89.4993	67.6932	2.45954e-05	3.67276e-10	0.160669	1.18806	1.59737	0.409311	3	4	2.75	0.73611	NA	NA	NA	NA	NA	NA
NC_004463.808	bll0735	bll0735	bll0735	CDS	784040	784465	425	-	IPR003718:OsmC/Ohr family	O	85.5941	81.2692	115.264	0.927929	0.645451	0.575403	0.106806	-0.403681	-0.510487	2	0.75	2	0.369758	NA	NA	NA	NA	NA	NA
NC_004463.809	blr0736	blr0736	blr0736	CDS	784486	785079	593	+	IPR011991:Winged helix-turn-helix DNA-binding domain	K	11.4493	7.60095	15.0332	0.649062	0.546441	0.184038	0.460348	-0.480855	-0.941203	NA	NA	NA	NA	NA	NA	NA	NA	NA	NA
NC_004463.810	Bjat08	Bjat08	Bjat08	tRNA	785142	785224	82	-	tRNA-Ala		746609	21940	60870.7	1.29008e-05	0.0013897	0.250826	5.08873	3.61653	-1.4722	NA	NA	NA	NA	NA	NA	NA	NA	NA	NA
NC_004463.811	bll0737	bll0737	bll0737	CDS	785324	785734	410	-	IPR012644:Conserved hypothetical protein CHP02300, FYDLN acid	S	509.862	405.756	285.746	0.48687	0.0265492	0.215751	0.329025	0.835311	0.506286	3	3	4.25	0.709155	NA	NA	NA	NA	NA	NA
NC_004463.812	blr0738	aroA	aroA	CDS	785824	787233	1409	+	IPR006264:3-phosphoshikimate 1-carboxyvinyltransferase; IPR013792:RNA 3'-terminal phosphate cyclase/enolpyruvate transferase, alpha/beta; IPR023193:3-phosphoshikimate 1-carboxyvinyltransferase, conserved site	E	314.106	112.764	92.1712	1.34257e-07	1.05705e-11	0.371712	1.47632	1.76005	0.283726	5.66667	5.25	6.75	0.796307	NA	NA	NA	NA	NA	NA
NC_004463.813	blr0739	cmk	cmk	CDS	787230	787868	638	+	IPR003136:Cytidylate kinase; IPR027417:P-loop containing nucleoside triphosphate hydrolase	F	277.982	343.955	160.221	0.408192	0.00491343	5.73193e-05	-0.296203	0.803518	1.09972	2	1.25	2.75	0.460095	NA	NA	NA	NA	NA	NA
NC_004463.814	blr0740	rpsA	rpsA	CDS	788093	789841	1748	+	IPR000110:Ribosomal protein S1; IPR012162:Polyribonucleotide nucleotidyltransferase	J	6620.22	3396.37	1929.54	0.00187227	1.67117e-10	0.00620814	0.962204	1.77817	0.815969	24	28.75	28.25	0.580272	NA	NA	NA	NA	NA	NA
NC_004463.815	Bd110_00068	Bd110_00068	Bd110_00068	ncRNA	789981	790030	49	-	NA		91.9367	79.8478	274.756	0.765571	0.0027396	0.00046935	0.226425	-1.56654	-1.79296	NA	NA	NA	NA	NA	NA	NA	NA	NA	NA
NC_004463.816	blr0741	blr0741	blr0741	CDS	790217	791197	980	+	IPR002142:Peptidase S49; IPR029045:ClpP/crotonase-like domain	O	250.867	324.786	166.828	0.122886	0.00806037	1.20456e-06	-0.385795	0.578053	0.963848	4.66667	3.75	5.25	0.73786	NA	NA	NA	NA	NA	NA
NC_004463.817	blr0742	ihfB	ihfB	CDS	791369	791674	305	+	IPR000119:Histone-like bacterial DNA-binding protein; IPR010992:Integration host factor (IHF)-like DNA-binding domain	K	224.742	303.804	668.805	0.199326	4.67349e-09	1.50374e-05	-0.42582	-1.56134	-1.13552	NA	NA	NA	NA	NA	NA	NA	NA	NA	NA
NC_004463.818	blr0743	blr0743	blr0743	CDS	791746	792138	392	+	IPR010445:Protein of unknown function DUF1049	S	23.9498	52.6261	83.8321	0.0104977	3.78025e-06	0.0483632	-1.16433	-1.82544	-0.661112	NA	NA	NA	NA	NA	NA	NA	NA	NA	NA
NC_004463.819	blr0744	trpF	trpF	CDS	792205	792876	671	+	IPR013785:Aldolase-type TIM barrel	E	81.2086	59.7715	74.228	0.291372	0.730071	0.412776	0.461473	0.142087	-0.319386	NA	NA	NA	NA	NA	NA	NA	NA	NA	NA
NC_004463.820	blr0745	trpB	trpB	CDS	792873	794090	1217	+	IPR023026:Tryptophan synthase beta chain/beta chain-like	E	321.378	184.099	163.86	0.00199107	3.62717e-05	0.564606	0.801193	0.967043	0.165849	10.3333	8.5	7	0.472455	NA	NA	NA	NA	NA	NA
NC_004463.821	blr0746	trpA	trpA	CDS	794087	794923	836	+	IPR002028:Tryptophan synthase, alpha chain; IPR013785:Aldolase-type TIM barrel	E	191.359	129.702	98.0603	0.0455827	8.77627e-05	0.138617	0.581569	0.98134	0.399771	1	1.25	3	0.174936	NA	NA	NA	NA	NA	NA
NC_004463.822	blr0747	accD	accD	CDS	795036	795977	941	+	IPR000438:Acetyl-CoA carboxylase carboxyl transferase, beta subunit; IPR029045:ClpP/crotonase-like domain	I	383.173	210.099	280.98	0.00264534	0.107312	0.147298	0.858559	0.444882	-0.413677	3.66667	2.25	4.25	0.411923	NA	NA	NA	NA	NA	NA
NC_004463.823	blr0748	folC	folC	CDS	795974	797317	1343	+	IPR001645:Folylpolyglutamate synthetase	H	69.1715	61.9777	97.8742	0.669057	0.141949	0.0244742	0.186628	-0.475242	-0.66187	0.666667	0.25	1.5	0.225661	NA	NA	NA	NA	NA	NA
NC_004463.824	blr0749	blr0749	blr0749	CDS	797452	798198	746	+	IPR000979:Phosphodiesterase MJ0936/Vps29; IPR011152:Phosphoesterase MJ0912; IPR029052:Metallo-dependent phosphatase-like	T	29.2772	21.2557	8.49679	0.563726	0.000932669	0.00918234	0.401275	1.75815	1.35688	NA	NA	NA	NA	NA	NA	NA	NA	NA	NA
NC_004463.825	blr0750	blr0750	blr0750	CDS	798285	798725	440	+	IPR019587:Polyketide cyclase/dehydrase; IPR023393:START-like domain	S	19.87	19.2556	13.9216	0.96357	0.484192	0.532117	0.0542949	0.54736	0.493065	NA	NA	NA	NA	NA	NA	NA	NA	NA	NA
NC_004463.826	bll0751	trxA	trxA	CDS	798800	799120	320	-	IPR005746:Thioredoxin; IPR012336:Thioredoxin-like fold	O	510.174	299.627	420.803	0.0247842	0.412878	0.143928	0.763691	0.278596	-0.485095	5	4.5	5.5	0.895511	NA	NA	NA	NA	NA	NA
NC_004463.827	bll0752	bll0752	bll0752	CDS	799188	802697	3509	-	IPR000212:DNA helicase, UvrD/REP type; IPR011335:Restriction endonuclease type II-like; IPR027417:P-loop containing nucleoside triphosphate hydrolase	L	191.104	174.531	159.175	0.690717	0.286098	0.607275	0.129422	0.268415	0.138993	NA	NA	NA	NA	NA	NA	NA	NA	NA	NA
NC_004463.828	bll0753	bll0753	bll0753	CDS	802691	805837	3146	-	IPR014153:Double-strand break repair protein AddB; IPR027417:P-loop containing nucleoside triphosphate hydrolase	L	256.56	208.394	298.262	0.358488	0.49507	0.0619194	0.312032	-0.20837	-0.520402	NA	NA	NA	NA	NA	NA	NA	NA	NA	NA
NC_004463.829	bll0754	galF	galF	CDS	806148	807008	860	-	IPR029044:Nucleotide-diphospho-sugar transferases	M	390.189	369.697	444.394	0.813834	0.530632	0.345094	0.0859176	-0.177243	-0.263161	NA	NA	NA	NA	NA	NA	NA	NA	NA	NA
NC_004463.830	bll0755	bll0755	bll0755	CDS	807064	807381	317	-	IPR009875:PilZ domain		68.2658	120.898	246.389	0.0249906	1.15668e-09	0.000191208	-0.789882	-1.81321	-1.02333	NA	NA	NA	NA	NA	NA	NA	NA	NA	NA
NC_004463.831	bll0756	bll0756	bll0756	CDS	807469	809025	1556	-	IPR003442:tRNA threonylcarbamoyl adenosine modification protein TsaE; IPR011009:Protein kinase-like domain; IPR027417:P-loop containing nucleoside triphosphate hydrolase	S	160.779	434.49	271.863	8.172e-06	0.0193812	0.0259894	-1.40819	-0.732181	0.676007	3.33333	5.25	3.5	0.514619	NA	NA	NA	NA	NA	NA
NC_004463.832	bll0757	bdfA	bdfA	CDS	809022	811610	2588	-	IPR001294:Phytochrome; IPR004358:Signal transduction histidine kinase-related protein, C-terminal; IPR005467:Signal transduction histidine kinase, core; IPR009082:Signal transduction histidine kinase, homodimeric domain	T	270.12	247.631	494.28	0.702081	0.000243846	1.18952e-05	0.129675	-0.871267	-1.00094	0	0	1.25	0.0163048	a	a	a	1	0.1278	0.0987
NC_004463.833	bll0758	dut	dut	CDS	811903	812361	458	-	IPR008180:Deoxyuridine triphosphate nucleotidohydrolase/Deoxycytidine triphosphate deaminase; IPR029054:dUTPase-like	F	31.6229	51.1168	39.4308	0.141475	0.483949	0.32341	-0.667497	-0.303597	0.3639	2.33333	3	3.75	0.703164	NA	NA	NA	NA	NA	NA
NC_004463.834	bll0759	dfp	dfp	CDS	812358	813809	1451	-	IPR005252:Coenzyme A biosynthesis bifunctional protein CoaBC; IPR010985:Ribbon-helix-helix	H	61.9289	140.5	124.225	0.00245022	0.00569955	0.67176	-1.2314	-1.05045	0.180951	1.33333	2	2.5	0.686769	NA	NA	NA	NA	NA	NA
NC_004463.835	bll0760	aarF	aarF	CDS	813866	815440	1574	-	IPR000719:Protein kinase domain; IPR010232:Probable protein kinase UbiB	H	145.147	206.699	150.45	0.21827	0.94764	0.190397	-0.481029	-0.0273768	0.453652	NA	NA	NA	NA	NA	NA	NA	NA	NA	NA
NC_004463.836	bll0761	ubiE	ubiE	CDS	815437	816198	761	-	IPR004033:UbiE/COQ5 methyltransferase; IPR023576:UbiE/COQ5 methyltransferase, conserved site; IPR029063:S-adenosyl-L-methionine-dependent methyltransferase	H	244.61	194.028	126.24	0.203069	1.73805e-05	0.00685661	0.352415	0.971361	0.618946	4.33333	4.25	5.5	0.799402	NA	NA	NA	NA	NA	NA
NC_004463.837	blr0762	blr0762	mutM	CDS	816280	817161	881	+	IPR000191:DNA glycosylase/AP lyase; IPR010979:Ribosomal protein S13-like, H2TH	L	91.12	97.2712	37.0357	0.89127	4.30607e-05	4.71695e-06	-0.0682899	1.3189	1.38719	NA	NA	NA	NA	NA	NA	NA	NA	NA	NA
NC_004463.838	bll0763	bll0763	bll0763	CDS	817333	818076	743	-	IPR002586:CobQ/CobB/MinD/ParA nucleotide binding domain; IPR027417:P-loop containing nucleoside triphosphate hydrolase	D	20.8503	19.6233	19.6463	0.941316	0.946135	0.978425	0.0724977	0.051785	-0.0207127	NA	NA	NA	NA	NA	NA	NA	NA	NA	NA
NC_004463.839	bll0764	bll0764	bll0764	CDS	818323	819747	1424	-	IPR002477:Peptidoglycan binding-like; IPR009003:Trypsin-like cysteine/serine peptidase domain	S	60.785	111.162	112.248	0.00846382	0.00304324	0.966233	-0.848212	-0.862011	-0.0137987	NA	NA	NA	NA	NA	NA	NA	NA	NA	NA
NC_004463.840	blr0765	moeB	moeB	CDS	819942	820745	803	+	IPR007901:MoeZ/MoeB; IPR018075:Ubiquitin-activating enzyme, E1	H	106.311	36.136	44.1909	1.88824e-06	1.41369e-05	0.409139	1.55028	1.25679	-0.293492	4.33333	2	2	0.225779	NA	NA	NA	NA	NA	NA
NC_004463.841	bll0766	bll0766	bll0766	CDS	820853	821854	1001	-	IPR006139:D-isomer specific 2-hydroxyacid dehydrogenase, catalytic domain; IPR016040:NAD(P)-binding domain; IPR029752:D-isomer specific 2-hydroxyacid dehydrogenase, NAD-binding domain conserved site 1	C	295.503	238.426	253.882	0.233666	0.350996	0.727482	0.312061	0.220851	-0.0912097	4	4.25	3.75	0.968529	NA	NA	NA	NA	NA	NA
NC_004463.842	Bd110_00069	Bd110_00069	Bd110_00069	ncRNA	821958	822020	62	+	NA		82.0752	113.354	158.818	0.459652	0.0634212	0.388601	-0.468701	-0.946306	-0.477606	NA	NA	NA	NA	NA	NA	NA	NA	NA	NA
NC_004463.843	blr0767	blr0767	blr0767	CDS	822185	822715	530	+	IPR010466:Protein of unknown function DUF1058	S	116.084	171.421	463.208	0.0718041	1.05754e-15	2.98643e-10	-0.547952	-1.98438	-1.43643	NA	NA	NA	NA	NA	NA	NA	NA	NA	NA
NC_004463.844	Bd110_00070	Bd110_00070	Bd110_00070	CDS	822737	822868	131	+	NA		NA	NA	NA	NA	NA	NA	NA	NA	NA	NA	NA	NA	NA	NA	NA	NA	NA	NA	NA
NC_004463.845	bll0768	irr	irr	CDS	822872	823390	518	-	IPR002481:Ferric-uptake regulator; IPR011991:Winged helix-turn-helix DNA-binding domain	K	268.201	81.0378	1047.69	5.99168e-07	7.66556e-10	3.71013e-32	1.74523	-1.95018	-3.6954	NA	NA	NA	NA	NA	NA	NA	NA	NA	NA
NC_004463.846	blr0769	fabA	fabA	CDS	823714	824235	521	+	IPR010083:Beta-hydroxyacyl-(acyl-carrier-protein) dehydratase FabA; IPR029069:HotDog domain	I	204.036	159.262	89.8335	0.183785	1.06207e-07	0.000196426	0.36599	1.19042	0.824429	3	2.75	3	0.984758	NA	NA	NA	NA	NA	NA
NC_004463.847	blr0770	fabB	fabB	CDS	824276	825499	1223	+	IPR020841:Polyketide synthase, beta-ketoacyl synthase domain	I	1250.03	433.642	345.233	9.86963e-10	4.00737e-15	0.241126	1.52452	1.85377	0.329241	9.33333	7.5	11.25	0.349357	NA	NA	NA	NA	NA	NA
NC_004463.848	blr0771	fabI	fabI	CDS	825635	826432	797	+	IPR002347:Glucose/ribitol dehydrogenase	I	150.793	129.024	113.937	0.612962	0.234552	0.616925	0.208388	0.38958	0.181193	4.33333	3.25	4.25	0.816775	NA	NA	NA	NA	NA	NA
NC_004463.849	blr0772	blr0772	blr0772	CDS	826514	828562	2048	+	IPR006315:Outer membrane autotransporter barrel	M	47.0502	34.6191	30.3656	0.29937	0.0838995	0.679888	0.4962	0.680502	0.184302	NA	NA	NA	NA	NA	NA	NA	NA	NA	NA
NC_004463.850	bll0773	bll0773	bll0773	CDS	828627	829223	596	-	IPR003083:S-crystallin	O	9.83024	18.6899	25.6569	0.287077	0.0462589	0.461025	-0.906062	-1.39495	-0.488889	NA	NA	NA	NA	NA	NA	NA	NA	NA	NA
NC_004463.851	bll0774	bll0774	bll0774	CDS	829339	830283	944	-	hypothetical protein		11.9768	13.2849	109.431	0.621073	1.63466e-10	2.8623e-13	-0.403489	-3.43909	-3.0356	NA	NA	NA	NA	NA	NA	NA	NA	NA	NA
NC_004463.852	bll0775	bll0775	bll0775	CDS	830290	831129	839	-	hypothetical protein		16.2022	26.2021	132.979	0.168654	2.60339e-14	5.85513e-16	-0.739106	-3.09181	-2.35271	NA	NA	NA	NA	NA	NA	NA	NA	NA	NA
NC_004463.853	bll0776	bll0776	bll0776	CDS	831212	831673	461	-	IPR016181:Acyl-CoA N-acyltransferase	K	22.544	24.0382	42.8271	0.752374	0.0232786	0.0386123	-0.213806	-1.04036	-0.826557	NA	NA	NA	NA	NA	NA	NA	NA	NA	NA
NC_004463.854	bll0777	bll0777	bll0777	CDS	831680	832606	926	-	IPR011991:Winged helix-turn-helix DNA-binding domain; IPR017685:Transcription regulator ArgP	K	55.0309	54.1382	55.5149	0.893372	0.936641	0.93011	0.0811633	0.0391873	-0.041976	NA	NA	NA	NA	NA	NA	NA	NA	NA	NA
NC_004463.855	blr0778	blr0778	katG	CDS	832547	834886	2339	+	IPR010255:Haem peroxidase	P	746.448	985.646	1117.87	0.205532	0.0324741	0.566093	-0.393417	-0.574948	-0.181532	27	22.75	29.5	0.28115	NA	NA	NA	NA	NA	NA
NC_004463.856	bll0779	pnpA	pnp	CDS	835059	837221	2162	-	IPR012162:Polyribonucleotide nucleotidyltransferase; IPR022967:RNA-binding domain, S1; IPR027408:PNPase/RNase PH domain	J	3781.45	2047.11	1593.05	0.00560542	1.71467e-05	0.283638	0.886032	1.24795	0.361913	29	27.25	34.25	0.296449	NA	NA	NA	NA	NA	NA
NC_004463.857	bsl0780	rpsO	rpsO	CDS	837684	837953	269	-	IPR000589:Ribosomal protein S15	J	923.595	962.913	807.903	0.902248	0.554551	0.462254	-0.0553619	0.19712	0.252482	0.333333	0.25	1.25	0.277675	NA	NA	NA	NA	NA	NA
NC_004463.858	bll0781	truB	truB	CDS	837956	839074	1118	-	IPR002501:Pseudouridine synthase II; IPR015947:PUA-like domain	J	1700.9	1222.04	706.993	0.169493	1.3701e-05	0.0103472	0.480679	1.26953	0.788851	7.33333	6.25	5	0.607599	NA	NA	NA	NA	NA	NA
NC_004463.859	bll0782	rbfA	rbfA	CDS	839071	839505	434	-	IPR000238:Ribosome-binding factor A; IPR015946:K homology domain-like, alpha/beta	J	64.1897	107.6	61.8528	0.0547177	0.879884	0.0109536	-0.744441	0.0640618	0.808503	NA	NA	NA	NA	NA	NA	NA	NA	NA	NA
NC_004463.860	bll0783	infB	infB	CDS	839659	842367	2708	-	IPR005225:Small GTP-binding protein domain; IPR006297:Elongation factor 4; IPR013575:Initiation factor 2 associated domain, bacterial; IPR015760:Translation initiation factor IF- 2; IPR023115:Translation initiation factor IF- 2, domain 3; IPR027417:P-loop containing nucleoside triphosphate hydrolase	J	2850.51	1422.72	1375.99	6.08515e-06	4.95962e-07	0.863085	1.00109	1.0494	0.0483123	15	18.25	24.25	0.041538	c	b	a	0.0006	0	0
NC_004463.861	bll0784	bll0784	bll0784	CDS	842439	843122	683	-	IPR029064:50S ribosomal protein L30e-like	K	158.324	187	177.33	0.503302	0.634918	0.786905	-0.21149	-0.133789	0.0777009	NA	NA	NA	NA	NA	NA	NA	NA	NA	NA
NC_004463.862	bll0785	nusA	nusA	CDS	843146	844756	1610	-	IPR010213:Transcription termination factor NusA; IPR010995:DNA repair Rad51/transcription factor NusA, alpha-helical; IPR012162:Polyribonucleotide nucleotidyltransferase; IPR015946:K homology domain-like, alpha/beta; IPR022967:RNA-binding domain, S1; IPR025249:KH domain, NusA-like; IPR028620:Transcription termination/antitermination protein NusA	K	771.962	638.312	475.398	0.293081	0.000804456	0.0506799	0.268555	0.693641	0.425085	16.3333	26.25	28	0.00855182	c	b	a	0	0	0.0043
NC_004463.863	bll0786	bll0786	rimP	CDS	844759	845514	755	-	IPR003728:Ribosome maturation factor RimP; IPR028989:Ribosome maturation factor RimP, N-terminal; IPR028998:Ribosome maturation factor RimP, C-terminal	S	110.703	284.309	226.909	8.62006e-06	0.000438151	0.282801	-1.34942	-1.02231	0.327112	0.666667	2	0.75	0.298533	NA	NA	NA	NA	NA	NA
NC_004463.864	blr0787	blr0787	blr0787	CDS	845876	846958	1082	+	IPR019285:Protein of unknown function DUF2336	S	66.8023	80.4961	275.227	0.534841	3.03825e-13	5.94147e-13	-0.248211	-2.03376	-1.78555	NA	NA	NA	NA	NA	NA	NA	NA	NA	NA
NC_004463.865	bll0788	trmB	trmB	CDS	847052	847762	710	-	IPR003358:tRNA (guanine-N-7) methyltransferase, Trmb type; IPR029063:S-adenosyl-L-methionine-dependent methyltransferase	S	53.3042	63.9777	52.0415	0.548843	0.966506	0.413304	-0.272961	0.0189396	0.291901	NA	NA	NA	NA	NA	NA	NA	NA	NA	NA
NC_004463.866	bll0789	trmB	bll0789	CDS	847759	848886	1127	-	IPR002933:Peptidase M20	E	81.0674	116.333	93.3362	0.167853	0.624022	0.302463	-0.497012	-0.173536	0.323476	7.66667	6.75	4.75	0.410215	NA	NA	NA	NA	NA	NA
NC_004463.867	bll0790	bll0790	bll0790	CDS	849003	849416	413	-	IPR010982:Lambda repressor-like, DNA-binding domain	K	383.581	764.371	749.693	0.00621846	0.00424513	0.947044	-0.98937	-0.960106	0.0292638	3.33333	3.25	1.75	0.45307	NA	NA	NA	NA	NA	NA
NC_004463.868	bll0791	lnt	lnt	CDS	849637	851250	1613	-	IPR003010:Carbon-nitrogen hydrolase; IPR004563:Apolipoprotein N-acyltransferase	M	94.2299	110.584	106.554	0.658027	0.682952	0.919179	-0.21979	-0.173874	0.0459169	NA	NA	NA	NA	NA	NA	NA	NA	NA	NA
NC_004463.869	bll0792	lnt	bll0792	CDS	851247	852365	1118	-	IPR016166:FAD-binding, type 2; IPR019862:Gliding motility-associated protein GldE	P	131.53	155.008	106.656	0.600918	0.438281	0.132389	-0.237369	0.295463	0.532832	NA	NA	NA	NA	NA	NA	NA	NA	NA	NA
NC_004463.870	bll0793	bll0793	bll0793	CDS	852367	852918	551	-	IPR002036:Endoribonuclease YbeY; IPR023091:Metalloprotease catalytic domain, predicted	S	91.9761	117.589	52.9879	0.461033	0.0319769	0.000957143	-0.345935	0.807787	1.15372	NA	NA	NA	NA	NA	NA	NA	NA	NA	NA
NC_004463.871	bll0794	phoH	phoH	CDS	852939	853994	1055	-	IPR003714:PhoH-like protein; IPR004088:K Homology domain, type 1; IPR027417:P-loop containing nucleoside triphosphate hydrolase	T	353.575	319.297	259.071	0.697391	0.10907	0.306788	0.143246	0.445291	0.302045	5	6.75	6.25	0.762761	NA	NA	NA	NA	NA	NA
NC_004463.872	bll0795	bll0795	miaB	CDS	853999	855396	1397	-	IPR005839:Methylthiotransferase; IPR007197:Radical SAM; IPR023404:Radical SAM, alpha/beta horseshoe; IPR023970:Methylthiotransferase/radical SAM-type protein	J	361.51	309.599	236.817	0.38224	0.0034259	0.0781521	0.233046	0.616725	0.383679	NA	NA	NA	NA	NA	NA	NA	NA	NA	NA
NC_004463.873	bll0796	bll0796	bll0796	CDS	855588	856268	680	-	IPR006439:HAD hydrolase, subfamily IA; IPR023198:Phosphoglycolate phosphatase, domain 2; IPR023214:HAD-like domain	S	88.8374	248.252	90.5005	0.000258692	0.96597	2.72167e-05	-1.43413	0.0212156	1.45534	NA	NA	NA	NA	NA	NA	NA	NA	NA	NA
NC_004463.874	bll0797	fur	fur	CDS	856269	856724	455	-	IPR002481:Ferric-uptake regulator; IPR011991:Winged helix-turn-helix DNA-binding domain	P	1157.03	241.183	96.374	1.84936e-17	6.73201e-45	9.28895e-07	2.26025	3.58748	1.32722	0	2	1.25	0.0270738	b	a	a	0.001	0.0154	0.1007
NC_004463.875	bll0798	bll0798	bll0798	CDS	856763	857248	485	-	IPR006464:Ribosomal-protein-alanine acetyltransferase; IPR016181:Acyl-CoA N-acyltransferase	S	18.663	22.0083	34.9776	0.633401	0.0497327	0.137581	-0.32146	-0.963358	-0.641898	NA	NA	NA	NA	NA	NA	NA	NA	NA	NA
NC_004463.876	bll0799	bll0799	bll0799	CDS	857245	857940	695	-	IPR000905:Gcp-like domain; IPR022496:tRNA threonylcarbamoyl adenosine modification protein YeaZ	O	54.8556	55.0784	48.8758	0.928436	0.639154	0.731238	0.0562716	0.215178	0.158907	NA	NA	NA	NA	NA	NA	NA	NA	NA	NA
NC_004463.877	bll0800	bll0800	bll0800	CDS	858140	858709	569	-	IPR017065:NFU1 iron-sulfur cluster scaffold homologue	O	873.956	244.501	193.751	4.22769e-11	1.68703e-16	0.291987	1.84267	2.18055	0.337872	6	3.75	4.25	0.528262	NA	NA	NA	NA	NA	NA
NC_004463.878	Bd110_00071	Bd110_00071	Bd110_00071	CDS	858798	858935	137	+	NA		5.73973	11.3912	6.45802	0.438471	0.887824	0.407123	-0.932756	-0.164355	0.768401	NA	NA	NA	NA	NA	NA	NA	NA	NA	NA
NC_004463.879	bll0801	bll0801	bll0801	CDS	858948	859550	602	-	IPR014729:Rossmann-like alpha/beta/alpha sandwich fold	T	32.0052	60.6841	51.8295	0.0318931	0.0753774	0.555996	-0.903757	-0.685792	0.217965	NA	NA	NA	NA	NA	NA	NA	NA	NA	NA
NC_004463.880	bll0802	trpS	trpS	CDS	859551	860603	1052	-	IPR002305:Aminoacyl-tRNA synthetase, class Ic; IPR024109:Tryptophan-tRNA ligase, bacterial-type	J	393.181	237.578	152.441	0.0644967	5.50928e-05	0.0801457	0.722263	1.36284	0.640576	10	6	9	0.231696	NA	NA	NA	NA	NA	NA
NC_004463.881	bll0803	bll0803	bll0803	CDS	860696	862228	1532	-	IPR004268:Flagellin assembly, membrane protein MviN	S	16.7664	18.4811	19.6778	0.901095	0.74754	0.872433	-0.100095	-0.190136	-0.0900408	NA	NA	NA	NA	NA	NA	NA	NA	NA	NA
NC_004463.882	blr0804	blr0804	blr0804	CDS	862354	863355	1001	+	IPR002173:Carbohydrate/puine kinase, PfkB, conserved site; IPR029056:Ribokinase-like	G	187.023	260.28	165.795	0.277644	0.639336	0.0709535	-0.45898	0.190533	0.649513	7.66667	7.5	4.5	0.239652	NA	NA	NA	NA	NA	NA
NC_004463.883	bll0805	bll0805	bll0805	CDS	863521	864768	1247	-	IPR012338:Beta-lactamase/transpeptidase-like	V	256.38	199.577	792.809	0.300548	1.09895e-08	3.57574e-13	0.378405	-1.61574	-1.99414	9.33333	5.25	13.75	0.00142155	b	c	a	0	0	0	induced_in_planta
NC_004463.884	blr0806	blr0806	blr0806	CDS	865062	865382	320	+	hypothetical protein		95.3899	39.3443	38.0983	0.000791608	0.000111118	0.939372	1.30818	1.3442	0.0360238	NA	NA	NA	NA	NA	NA	NA	NA	NA	NA
NC_004463.885	blr0807	blr0807	blr0807	CDS	865572	867065	1493	+	IPR010102:Succinate semialdehyde dehydrogenase; IPR016161:Aldehyde/histidinol dehydrogenase; IPR029510:Aldehyde dehydrogenase, glutamic acid active site	C	340.474	221.249	136.697	0.0113312	1.44539e-09	0.00236014	0.636252	1.32769	0.691435	6.33333	5.25	7	0.73786	NA	NA	NA	NA	NA	NA
NC_004463.886	bsl0808	bsl0808	bsl0808	CDS	867117	867392	275	-	hypothetical protein		34.7331	32.2506	13.5056	0.797836	0.00132797	0.00259639	0.163087	1.40404	1.24096	NA	NA	NA	NA	NA	NA	NA	NA	NA	NA
NC_004463.887	bll0809	bll0809	bll0809	CDS	867585	868007	422	-	hypothetical protein		28.8442	30.9133	19.0128	0.988099	0.132798	0.0971971	-0.0117995	0.701769	0.713568	NA	NA	NA	NA	NA	NA	NA	NA	NA	NA
NC_004463.888	bsl0810	bsl0810	bsl0810	CDS	867925	868212	287	-	hypothetical protein		13.6366	21.1421	20.5598	0.336936	0.290796	0.948828	-0.703182	-0.662616	0.0405657	NA	NA	NA	NA	NA	NA	NA	NA	NA	NA
NC_004463.889	bll0811	bll0811	bll0811	CDS	868360	870576	2216	-	IPR001902:Sulphate anion transporter; IPR002373:cAMP/cGMP-dependent protein kinase	T	46.6011	55.0206	25.9335	0.650134	0.0350687	0.00254342	-0.239211	0.84208	1.08129	NA	NA	NA	NA	NA	NA	NA	NA	NA	NA
NC_004463.890	bll0812	hemH	purC2	CDS	870860	871774	914	-	IPR001636:Phosphoribosylaminoimidazole-succinocarboxamide synthase; IPR028923:SAICAR synthetase/ADE2, N-terminal	F	255.672	295.509	116.274	0.557398	1.68109e-05	1.12189e-07	-0.206854	1.13658	1.34343	9.33333	11	8.75	0.716937	NA	NA	NA	NA	NA	NA
NC_004463.891	bll0813	bll0813	bll0813	CDS	871868	872785	917	-	IPR012093:Pirin; IPR014710:RmlC-like jelly roll fold	S	164.839	158.432	64.348	0.872	2.4191e-07	3.14423e-07	0.066579	1.37367	1.30709	6.66667	7	4.5	0.432041	NA	NA	NA	NA	NA	NA
NC_004463.892	blr0814	blr0814	blr0814	CDS	873077	874138	1061	+	IPR009057:Homeodomain-like; IPR016981:Transcription regulator, AraC, predicted; IPR020449:Transcription regulator HTH, AraC- type	K	54.8123	78.9687	70.7451	0.21685	0.331754	0.700327	-0.519509	-0.369442	0.150067	NA	NA	NA	NA	NA	NA	NA	NA	NA	NA
NC_004463.893	blr0815	blr0815	blr0815	CDS	874455	875882	1427	+	IPR012338:Beta-lactamase/transpeptidase-like	V	12.3079	14.2315	10.1274	0.702081	0.880556	0.479074	-0.358726	0.123486	0.482211	NA	NA	NA	NA	NA	NA	NA	NA	NA	NA
NC_004463.894	bll0816	bll0816	bll0816	CDS	876059	877429	1370	-	IPR005656:MmgE/PrpD	S	118.303	155.739	118.442	0.220886	0.930184	0.186689	-0.429072	-0.0327479	0.396324	6	5.25	11	0.0197881	b	b	a	0.4154	0.0001	0
NC_004463.895	blr0817	blr0817	blr0817	CDS	877553	878668	1115	+	IPR006726:Para-hydroxybenzoic acid efflux pump subunit AaeB/fusaric acid resistance protein	S	37.8967	38.3614	19.1958	0.986862	0.0108285	0.00561646	0.0116596	0.997895	0.986236	NA	NA	NA	NA	NA	NA	NA	NA	NA	NA
NC_004463.896	bll0818	bll0818	bll0818	CDS	878682	879329	647	-	hypothetical protein		62.0994	71.1834	22.6631	0.83633	0.0135634	0.00455952	-0.178989	1.46839	1.64738	NA	NA	NA	NA	NA	NA	NA	NA	NA	NA
NC_004463.897	bll0819	bll0819	bll0819	CDS	879472	880122	650	-	IPR001853:DSBA-like thioredoxin domain; IPR014440:HCCA isomerase/glutathione S-transferase kappa	Q	70.9872	119.843	72.8168	0.0498438	0.989678	0.0167815	-0.713541	0.00526718	0.718808	NA	NA	NA	NA	NA	NA	NA	NA	NA	NA
NC_004463.898	bll0820	bll0820	bll0820	CDS	880119	880607	488	-	IPR021295:Protein of unknown function DUF2867	S	34.4292	45.3083	27.4705	0.336686	0.571799	0.0400638	-0.469312	0.253743	0.723054	NA	NA	NA	NA	NA	NA	NA	NA	NA	NA
NC_004463.899	bll0821	bll0821	norM	CDS	880604	881998	1394	-	IPR002528:Multi antimicrobial extrusion protein	V	53.2468	68.0537	51.8328	0.470523	0.847608	0.23786	-0.312858	0.0781164	0.390974	NA	NA	NA	NA	NA	NA	NA	NA	NA	NA
NC_004463.900	bll0822	murA	murA	CDS	882225	883520	1295	-	IPR005750:UDP-N-acetylglucosamine 1-carboxyvinyltransferase; IPR013792:RNA 3'-terminal phosphate cyclase/enolpyruvate transferase, alpha/beta	M	309.899	163.502	159.594	0.00311173	0.000804456	0.92962	0.931204	0.965213	0.0340092	4.66667	3.75	6.75	0.274506	NA	NA	NA	NA	NA	NA
NC_004463.901	bll0823	gyrB	gyrB	CDS	883814	886249	2435	-	IPR001241:DNA topoisomerase, type IIA; IPR002099:DNA mismatch repair protein family; IPR011557:DNA gyrase, subunit B	L	821.94	817.652	952.973	0.985175	0.221785	0.216153	0.00579282	-0.214433	-0.220226	8.33333	8	14.5	0.0217008	b	b	a	0.9105	0.0002	0.0001
NC_004463.902	bll0824	bll0824	bll0824	CDS	886531	887214	683	-	hypothetical protein		8.80258	7.51603	13.0013	0.950097	0.502583	0.426267	0.103613	-0.744994	-0.848607	NA	NA	NA	NA	NA	NA	NA	NA	NA	NA
NC_004463.903	bll0825	bll0825	bll0825	CDS	887355	889511	2156	-	hypothetical protein		33.6082	11.3357	6.50461	0.123084	0.00650048	0.428224	1.50128	2.28733	0.78605	NA	NA	NA	NA	NA	NA	NA	NA	NA	NA
NC_004463.904	bll0826	bll0826	bll0826	CDS	889630	890400	770	-	hypothetical protein		20.049	6.37048	3.79937	0.0911975	0.00492482	0.491494	1.63337	2.32916	0.695791	NA	NA	NA	NA	NA	NA	NA	NA	NA	NA
NC_004463.905	bll0827	recF	recF	CDS	890486	891622	1136	-	IPR001238:DNA-binding, RecF; IPR003395:RecF/RecN/SMC, N-terminal; IPR027417:P-loop containing nucleoside triphosphate hydrolase	L	40.9661	32.2631	29.1105	0.536794	0.263086	0.748821	0.333819	0.484584	0.150765	NA	NA	NA	NA	NA	NA	NA	NA	NA	NA
NC_004463.906	bll0828	bll0828	bll0828	CDS	891714	892079	365	-	IPR011335:Restriction endonuclease type II-like	S	22.0911	65.6018	71.629	0.0048816	0.000951339	0.841394	-1.64392	-1.76266	-0.118743	NA	NA	NA	NA	NA	NA	NA	NA	NA	NA
NC_004463.907	Bd110_00072	Bd110_00072	Bd110_00072	CDS	892073	892174	101	+	NA		0.736946	16.6981	9.32392	0.0031159	0.0112506	0.150267	-4.31711	-3.49992	0.817194	NA	NA	NA	NA	NA	NA	NA	NA	NA	NA
NC_004463.908	bll0829	dnaN	dnaN	CDS	892207	893325	1118	-	IPR001001:DNA polymerase III, beta chain	L	182.148	541.11	323.957	1.15431e-05	0.0214712	0.0318112	-1.54141	-0.801864	0.739548	13	16	17	0.535027	NA	NA	NA	NA	NA	NA
NC_004463.909	bll0830	dnaA	dnaA	CDS	893712	895124	1412	-	IPR020591:Chromosomal replication control, initiator DnaA-like; IPR024633:DnaA N-terminal domain; IPR027417:P-loop containing nucleoside triphosphate hydrolase	L	552.903	1187.59	638.005	2.63765e-05	0.490045	0.00026846	-1.09394	-0.197501	0.896436	0.666667	4.5	2	0.00988645	b	a	b	0.002	0.2249	0.0153
NC_004463.910	bll0831	bll0831	bll0831	CDS	895322	895693	371	-	hypothetical protein		421.339	1743.08	987.088	3.51588e-10	0.000147233	0.0139151	-2.04944	-1.22875	0.820692	NA	NA	NA	NA	NA	NA	NA	NA	NA	NA
NC_004463.911	bsl0832	rpsT	rpsT	CDS	896406	896672	266	-	IPR002583:Ribosomal protein S20	J	415.805	615.043	1357.51	0.215398	3.7484e-06	0.00255108	-0.557062	-1.70004	-1.14297	NA	NA	NA	NA	NA	NA	NA	NA	NA	NA
NC_004463.912	blr0833	blr0833	blr0833	CDS	897034	897351	317	+	hypothetical protein		51.8212	30.243	28.5501	0.108397	0.0405248	0.891669	0.732189	0.797721	0.0655326	NA	NA	NA	NA	NA	NA	NA	NA	NA	NA
NC_004463.913	blr0834	msrA	msrA	CDS	897496	898152	656	+	IPR002569:Peptide methionine sulphoxide reductase MsrA; IPR028427:Peptide methionine sulfoxide reductase	O	166.508	109.95	138.578	0.0936262	0.425213	0.343358	0.604408	0.27496	-0.329448	0.333333	2.75	2.25	0.0520274	NA	NA	NA	NA	NA	NA
NC_004463.914	blr0835	blr0835	blr0835	CDS	898377	899207	830	+	IPR003715:Polysaccharide export protein; IPR019554:Soluble ligand binding domain	M	138.305	153.496	363.584	0.817113	0.00014543	0.000448974	-0.126431	-1.37715	-1.25072	NA	NA	NA	NA	NA	NA	NA	NA	NA	NA
NC_004463.915	bll0836	bll0836	bll0836	CDS	899351	899833	482	-	hypothetical protein		3.40062	2.1669	4.44349	0.732821	0.681513	0.326051	0.60657	-0.543489	-1.15006	NA	NA	NA	NA	NA	NA	NA	NA	NA	NA
NC_004463.916	bll0837	bll0837	bll0837	CDS	900049	900720	671	-	IPR029058:Alpha/Beta hydrolase fold	Q	65.7029	30.2302	17.6246	0.00742763	2.41723e-07	0.0521807	1.14548	1.93695	0.791465	2.33333	3	2.5	0.912556	NA	NA	NA	NA	NA	NA
NC_004463.917	bll0838	bll0838	bll0838	CDS	900881	901222	341	-	hypothetical protein		16.3606	13.2165	19.1552	0.613922	0.785558	0.310024	0.37717	-0.17163	-0.548799	NA	NA	NA	NA	NA	NA	NA	NA	NA	NA
NC_004463.918	bll0839	bll0839	bll0839	CDS	901248	902012	764	-	IPR029058:Alpha/Beta hydrolase fold	S	7.00413	12.4522	16.6205	0.27697	0.0526564	0.471581	-0.99227	-1.44952	-0.457248	NA	NA	NA	NA	NA	NA	NA	NA	NA	NA
NC_004463.919	blr0840	blr0840	blr0840	CDS	902098	902823	725	+	IPR012175:Xanthine dehydrogenase, small subunit, bacteria; IPR012675:Beta-grasp domain	C	27.4853	13.2754	34.1212	0.038658	0.56929	0.00100121	1.12671	-0.283137	-1.40985	NA	NA	NA	NA	NA	NA	NA	NA	NA	NA
NC_004463.920	blr0841	blr0841	blr0841	CDS	902820	905111	2291	+	IPR000674:Aldehyde oxidase/xanthine dehydrogenase, a/b hammerhead; IPR012368:Oxidoreductase molybdopterin-binding subunit, IorB-related; IPR019546:Twin-arginine translocation pathway, signal sequence, bacterial/archaeal	C	164.739	37.9157	205.247	1.17172e-12	0.314896	3.64195e-19	2.13298	-0.298233	-2.43121	NA	NA	NA	NA	NA	NA	NA	NA	NA	NA
NC_004463.921	Bd110_00073	Bd110_00073	Bd110_00073	CDS	905172	905363	191	+	NA		33.0053	1.01834	7.82198	6.4596e-07	3.12066e-05	0.0033416	5.18431	2.13232	-3.05199	NA	NA	NA	NA	NA	NA	NA	NA	NA	NA
NC_004463.922	blr0842	blr0842	blr0842	CDS	905511	906605	1094	+	IPR003607:HD/PDEase domain; IPR006675:Uncharacterised domain HDIG; IPR011006:CheY-like superfamily	T	47.0436	188.602	495.371	9.24757e-08	3.61704e-23	3.55245e-06	-1.97089	-3.36973	-1.39883	0	3	1	0.00265933	b	a	b	0.0031	0.2895	0.0193	induced_in_GM
NC_004463.923	bll0843	bll0843	bll0843	CDS	906721	908301	1580	-	IPR000873:AMP-dependent synthetase/ligase; IPR025110:AMP-binding enzyme C-terminal domain	Q	54.2584	37.1151	79.607	0.245342	0.0693346	0.000248807	0.492403	-0.619617	-1.11202	NA	NA	NA	NA	NA	NA	NA	NA	NA	NA
NC_004463.924	bll0844	bll0844	bll0844	CDS	908520	908930	410	-	IPR029068:Glyoxalase/Bleomycin resistance protein/Dihydroxybiphenyl dioxygenase	E	28.7497	33.7343	44.5326	0.697973	0.209065	0.459678	-0.263996	-0.640898	-0.376902	NA	NA	NA	NA	NA	NA	NA	NA	NA	NA
NC_004463.925	blr0845	blr0845	blr0845	CDS	909057	910031	974	+	IPR005064:Bordetella uptake gene	S	177.459	282.071	555.494	0.0334543	6.27749e-10	0.00018055	-0.662894	-1.63784	-0.974946	7.66667	10.25	16	0.0103944	c	b	a	0	0	0
NC_004463.926	Bd110_00074	Bd110_00074	Bd110_00074	CDS	910182	910460	278	+	IPR021937:Protein of unknown function DUF3551		68.5264	29.2469	24.1955	0.026517	0.00247383	0.686121	1.26883	1.52523	0.256397	NA	NA	NA	NA	NA	NA	NA	NA	NA	NA
NC_004463.927	Bd110_00075	Bd110_00075	Bd110_00075	CDS	910586	910840	254	+	IPR021937:Protein of unknown function DUF3551		62.2391	12.7934	8.40352	2.3155e-07	8.36603e-14	0.197843	2.23577	2.86528	0.629513	NA	NA	NA	NA	NA	NA	NA	NA	NA	NA
NC_004463.928	blr0846	blr0846	blr0846	CDS	910878	911417	539	+	IPR011991:Winged helix-turn-helix DNA-binding domain	K	35.7369	30.8088	41.637	0.687658	0.628166	0.257441	0.220339	-0.212749	-0.433088	NA	NA	NA	NA	NA	NA	NA	NA	NA	NA
NC_004463.929	blr0847	blr0847	blr0847	CDS	911270	911761	491	+	IPR013538:Activator of Hsp90 ATPase homologue 1-like; IPR023393:START-like domain	S	19.6774	11.7102	31.2214	0.363889	0.168004	0.00439351	0.638758	-0.75511	-1.39387	NA	NA	NA	NA	NA	NA	NA	NA	NA	NA
NC_004463.930	blr0848	blr0848	blr0848	CDS	911783	912520	737	+	IPR010296:Protein of unknown function DUF899, thioredoxin-like	S	47.8251	33.1002	33.2112	0.349802	0.248122	0.969796	0.505826	0.526056	0.0202303	NA	NA	NA	NA	NA	NA	NA	NA	NA	NA
NC_004463.931	bll0849	bll0849	bll0849	CDS	912694	913938	1244	-	IPR001940:Peptidase S1C; IPR009003:Trypsin-like cysteine/serine peptidase domain	O	22.6892	13.0176	28.015	0.357194	0.504008	0.0482909	0.690045	-0.427257	-1.1173	NA	NA	NA	NA	NA	NA	NA	NA	NA	NA
NC_004463.932	blr0850	blr0850	blr0850	CDS	913844	914749	905	+	hypothetical protein		30.5783	26.9502	63.4021	0.827324	0.0201253	0.00345613	0.151751	-1.05067	-1.20242	NA	NA	NA	NA	NA	NA	NA	NA	NA	NA
NC_004463.933	blr0851	blr0851	blr0851	CDS	914736	915110	374	+	IPR011991:Winged helix-turn-helix DNA-binding domain	K	19.0753	18.2467	40.4309	0.924593	0.0226906	0.00484822	0.0738368	-1.07871	-1.15254	NA	NA	NA	NA	NA	NA	NA	NA	NA	NA
NC_004463.934	blr0852	uppS	uppS1	CDS	915141	915881	740	+	IPR001441:Decaprenyl diphosphate synthase-like	I	18.8658	18.084	26.9502	0.99438	0.243321	0.187688	-0.0061845	-0.588939	-0.582755	NA	NA	NA	NA	NA	NA	NA	NA	NA	NA
NC_004463.935	blr0853	bchE	bchE	CDS	916013	917539	1526	+	IPR007197:Radical SAM; IPR023970:Methylthiotransferase/radical SAM-type protein	H	18.5516	11.0432	9.34302	0.4432	0.202559	0.775745	0.630866	0.843919	0.213052	NA	NA	NA	NA	NA	NA	NA	NA	NA	NA
NC_004463.936	blr0854	blr0854	blr0854	CDS	917680	918252	572	+	IPR016181:Acyl-CoA N-acyltransferase	T	NA	NA	NA	NA	NA	NA	NA	NA	NA	NA	NA	NA	NA	NA	NA	NA	NA	NA	NA
NC_004463.937	blr0855	blr0855	blr0855	CDS	918340	918825	485	+	IPR000595:Cyclic nucleotide-binding domain; IPR014710:RmlC-like jelly roll fold	T	116.52	67.5563	25.4334	0.0135055	1.67061e-14	1.26551e-06	0.809358	2.20818	1.39883	NA	NA	NA	NA	NA	NA	NA	NA	NA	NA
NC_004463.938	bll0856	bll0856	bll0856	CDS	918764	919591	827	-	IPR029052:Metallo-dependent phosphatase-like	S	91.4276	77.6657	31.4581	0.513363	5.53811e-07	1.80833e-05	0.27145	1.56725	1.2958	NA	NA	NA	NA	NA	NA	NA	NA	NA	NA
NC_004463.939	blr0857	blr0857	blr0857	CDS	919697	920485	788	+	IPR005019:Methyladenine glycosylase	L	26.5768	56.7935	29.9526	0.00903795	0.534195	0.0109034	-1.23714	-0.309217	0.927921	NA	NA	NA	NA	NA	NA	NA	NA	NA	NA
NC_004463.940	Bd110_00076	Bd110_00076	Bd110_00076	CDS	920789	921082	293	+	NA		16.2088	14.3809	6.30046	0.85781	0.0385865	0.0593838	0.177387	1.41679	1.2394	NA	NA	NA	NA	NA	NA	NA	NA	NA	NA
NC_004463.941	Bd110_00077	Bd110_00077	Bd110_00077	CDS	921132	921806	674	+	NA		NA	NA	NA	NA	NA	NA	NA	NA	NA	NA	NA	NA	NA	NA	NA	NA	NA	NA	NA
NC_004463.942	bsr0858	bsr0858	bsr0858	CDS	921325	921543	218	+	IPR021937:Protein of unknown function DUF3551		NA	NA	NA	NA	NA	NA	NA	NA	NA	NA	NA	NA	NA	NA	NA	NA	NA	NA	NA
NC_004463.943	blr0860	blr0860	blr0860	CDS	921933	922316	383	+	IPR018649:SHOCT domain; IPR027379:Cardiolipin synthase N-terminal	S	1.47389	5.3914	4.85963	0.236786	0.213508	0.88595	-1.84061	-1.69565	0.144962	NA	NA	NA	NA	NA	NA	NA	NA	NA	NA
NC_004463.944	bll0861	dinP	dinP	CDS	922380	923480	1100	-	IPR012112:DNA repair protein, Rev1; IPR022880:DNA polymerase IV; IPR024728:DNA polymerase type-Y, HhH motif	L	59.4196	35.2449	32.4379	0.0926952	0.0232757	0.798822	0.728569	0.842078	0.113509	NA	NA	NA	NA	NA	NA	NA	NA	NA	NA
NC_004463.945	bsr0862	bsr0862	bsr0862	CDS	923694	923903	209	+	hypothetical protein		56.9657	72.9469	52.1672	0.567002	0.743032	0.278106	-0.315985	0.162282	0.478266	NA	NA	NA	NA	NA	NA	NA	NA	NA	NA
NC_004463.946	Bjat09	Bjat09	Bjat09	tRNA	923931	924007	76	-	tRNA-Arg		2382.81	647.249	10090.3	0.101769	0.0440777	6.78907e-05	1.88132	-2.08173	-3.96305	NA	NA	NA	NA	NA	NA	NA	NA	NA	NA
NC_004463.947	bll0863	bll0863	bll0863	CDS	924210	924908	698	-	hypothetical protein		23.5481	30.0652	85.2318	0.687658	0.00356059	0.0144229	-0.360447	-1.85583	-1.49539	NA	NA	NA	NA	NA	NA	NA	NA	NA	NA
NC_004463.948	blr0864	blr0864	blr0864	CDS	925140	928361	3221	+	IPR000330:SNF2-related; IPR004807:UvrABC system, subunit B; IPR027417:P-loop containing nucleoside triphosphate hydrolase	K	71.4948	100.708	243.604	0.154655	5.38804e-10	1.0274e-06	-0.514287	-1.78093	-1.26665	NA	NA	NA	NA	NA	NA	NA	NA	NA	NA
NC_004463.949	blr0865	blr0865	blr0865	CDS	928365	932270	3905	+	IPR002296:N6 adenine-specific DNA methyltransferase, N12 class; IPR029063:S-adenosyl-L-methionine-dependent methyltransferase	V	126.501	220.29	327.977	0.0258052	1.35601e-05	0.0819622	-0.813162	-1.38564	-0.572482	NA	NA	NA	NA	NA	NA	NA	NA	NA	NA
NC_004463.950	blr0866	blr0866	blr0866	CDS	932292	935867	3575	+	IPR001650:Helicase, C-terminal; IPR027417:P-loop containing nucleoside triphosphate hydrolase	L	131.354	196.468	325.506	0.0582643	5.73316e-07	0.00469283	-0.592405	-1.31981	-0.727401	NA	NA	NA	NA	NA	NA	NA	NA	NA	NA
NC_004463.951	blr0867	blr0867	blr0867	CDS	935867	937714	1847	+	IPR018973:DEAD/DEAH-box helicase, putative	S	53.1631	121.641	176.805	0.00347203	2.36843e-06	0.147823	-1.19765	-1.73031	-0.53266	NA	NA	NA	NA	NA	NA	NA	NA	NA	NA
NC_004463.952	blr0868	blr0868	blr0868	CDS	938644	939456	812	+	hypothetical protein		17.392	41.9083	95.1325	0.0077549	3.90269e-09	0.000231205	-1.33745	-2.53201	-1.19456	NA	NA	NA	NA	NA	NA	NA	NA	NA	NA
NC_004463.953	bll0869	bll0869	bll0869	CDS	940290	940670	380	-	hypothetical protein		0.736946	7.01175	19.0977	0.0478287	0.00103719	0.0370783	-3.14539	-4.52242	-1.37702	NA	NA	NA	NA	NA	NA	NA	NA	NA	NA
NC_004463.954	bll0870	bll0870	bll0870	CDS	940715	941704	989	-	IPR011010:DNA breaking-rejoining enzyme, catalytic core; IPR013762:Integrase-like, catalytic core; IPR023109:Integrase/recombinase, N-terminal	L	4.34046	7.98481	7.54855	0.396033	0.33676	0.964403	-1.02696	-0.985838	0.0411232	NA	NA	NA	NA	NA	NA	NA	NA	NA	NA
NC_004463.955	blr0871	blr0871	blr0871	CDS	942084	944651	2567	+	IPR002182:NB-ARC; IPR007421:ATPase, AAA-4; IPR027417:P-loop containing nucleoside triphosphate hydrolase		86.4668	115.218	1076.33	0.445217	5.73722e-20	2.82456e-17	-0.41644	-3.63373	-3.21729	0	0	2.25	0.000478764	b	b	a	1	0.045	0.0319	induced_in_planta
NC_004463.956	blr0872	blr0872	blr0872	CDS	944688	945878	1190	+	hypothetical protein		30.5692	78.809	447.866	0.00432833	1.50758e-19	5.16423e-11	-1.44589	-3.94705	-2.50115	0.666667	0	5.5	1.57e-07	b	b	a	0.2183	0	0	induced_in_planta
NC_004463.957	Bd110_00078	Bd110_00078	Bd110_00078	ncRNA	946261	946318	57	+	NA		41.7688	31.3855	91.4885	0.786965	0.377758	0.216756	0.445424	-1.10629	-1.55171	NA	NA	NA	NA	NA	NA	NA	NA	NA	NA
NC_004463.958	bll0873	bll0873	bll0873	CDS	946525	947415	890	-	IPR017819:Plasmid partitioning protein, RepB	K	11.8316	40.6385	60.4173	0.00656546	8.87607e-05	0.340016	-1.90405	-2.46042	-0.556367	NA	NA	NA	NA	NA	NA	NA	NA	NA	NA
NC_004463.959	bll0874	parB	parB	CDS	947412	948326	914	-	IPR017819:Plasmid partitioning protein, RepB	K	9.01208	39.7803	51.7834	0.00234852	8.15924e-05	0.518736	-2.23422	-2.6293	-0.395077	NA	NA	NA	NA	NA	NA	NA	NA	NA	NA
NC_004463.960	bll0875	parB	bll0875	CDS	948323	949891	1568	-	IPR006119:Resolvase, N-terminal; IPR011109:Recombinase	L	16.7833	33.3324	49.8068	0.147106	0.00728692	0.319735	-1.02459	-1.60606	-0.581469	NA	NA	NA	NA	NA	NA	NA	NA	NA	NA
NC_004463.961	blr0876	blr0876	blr0876	CDS	949960	950331	371	+	hypothetical protein		2.64015	2.40129	9.75468	0.961793	0.0719189	0.0285786	-0.0992706	-2.07818	-1.97891	NA	NA	NA	NA	NA	NA	NA	NA	NA	NA
NC_004463.962	blr0877	blr0877	blr0877	CDS	950518	951192	674	+	IPR011006:CheY-like superfamily	T	4.46873	53.3097	113.703	3.26147e-05	5.10419e-09	0.0579324	-3.61567	-4.69713	-1.08146	NA	NA	NA	NA	NA	NA	NA	NA	NA	NA
NC_004463.963	bll0878	bll0878	bll0878	CDS	951356	951685	329	-	hypothetical protein		6.58142	28.8121	40.899	0.00356682	5.19357e-05	0.291039	-2.01247	-2.5039	-0.491433	NA	NA	NA	NA	NA	NA	NA	NA	NA	NA
NC_004463.964	bsl0879	bsl0879	bsl0879	CDS	952028	952258	230	-	IPR029052:Metallo-dependent phosphatase-like	T	4.67822	14.9377	15.5491	0.0918199	0.0516936	0.971106	-1.43728	-1.46153	-0.024245	NA	NA	NA	NA	NA	NA	NA	NA	NA	NA
NC_004463.965	bll0880	bll0880	bll0880	CDS	952296	953207	911	-	hypothetical protein		14.3056	35.6159	61.5138	0.154069	0.00737067	0.32524	-1.27953	-2.05356	-0.77403	NA	NA	NA	NA	NA	NA	NA	NA	NA	NA
NC_004463.966	bll0881	bll0881	bll0881	CDS	953391	954314	923	-	IPR003615:HNH nuclease	V	22.4458	86.6968	151.503	2.73969e-05	1.47982e-10	0.0372873	-2.02743	-2.82719	-0.799759	NA	NA	NA	NA	NA	NA	NA	NA	NA	NA
NC_004463.967	Bd110_00079	Bd110_00079	Bd110_00079	ncRNA	954527	954576	49	-	NA		28.026	7.9165	130.448	0.000912171	1.61281e-06	4.95707e-18	1.97147	-2.15209	-4.12356	NA	NA	NA	NA	NA	NA	NA	NA	NA	NA
NC_004463.968	bll0882	bll0882	bll0882	CDS	954861	957971	3110	-	IPR000014:PAS domain; IPR001633:EAL domain; IPR029787:Nucleotide cyclase	T	84.0763	91.0004	654.116	0.795642	3.41164e-21	3.23026e-22	-0.130731	-2.98667	-2.85594	NA	NA	NA	NA	NA	NA	NA	NA	NA	NA
NC_004463.969	bll0883	bll0883	bll0883	CDS	958145	959230	1085	-	IPR001851:ABC transporter, permease	E	50.083	75.677	40.6855	0.224844	0.524398	0.0215692	-0.588574	0.294452	0.883026	NA	NA	NA	NA	NA	NA	NA	NA	NA	NA
NC_004463.970	bll0884	bll0884	bll0884	CDS	959227	960237	1010	-	IPR001851:ABC transporter, permease	E	98.1204	110.46	46.2921	0.790192	0.000684721	5.9704e-05	-0.127767	1.1189	1.24667	NA	NA	NA	NA	NA	NA	NA	NA	NA	NA
NC_004463.971	bll0885	bll0885	bll0885	CDS	960234	960956	722	-	IPR003439:ABC transporter-like; IPR027417:P-loop containing nucleoside triphosphate hydrolase	E	55.3529	58.0338	14.4646	0.963925	3.19902e-07	2.62813e-08	-0.0293412	1.95067	1.98001	NA	NA	NA	NA	NA	NA	NA	NA	NA	NA
NC_004463.972	bll0886	bll0886	bll0886	CDS	960953	961717	764	-	IPR003439:ABC transporter-like; IPR027417:P-loop containing nucleoside triphosphate hydrolase	E	76.3249	63.7347	19.2744	0.529091	1.4699e-09	4.53837e-08	0.272109	1.9785	1.70639	NA	NA	NA	NA	NA	NA	NA	NA	NA	NA
NC_004463.973	bll0887	bll0887	bll0887	CDS	961896	963140	1244	-	IPR000709:Leu/Ile/Val-binding protein; IPR028082:Periplasmic binding protein-like I	E	461.03	512.481	130.11	0.67934	6.33144e-14	1.18111e-16	-0.144276	1.83171	1.97599	11.3333	25	17.25	0.000478764	c	a	b	0	0	0	induced_in_planta
NC_004463.974	bll0888	bll0888	bll0888	CDS	963192	965240	2048	-	IPR004165:Coenzyme A transferase family I	I	212.731	214.657	50.1886	0.991477	1.65204e-11	5.87966e-12	0.00560588	2.10135	2.09575	NA	NA	NA	NA	NA	NA	NA	NA	NA	NA
NC_004463.975	bll0889	bll0889	bll0889	CDS	965354	966703	1349	-	IPR004736:Citrate-proton symport; IPR011701:Major facilitator superfamily; IPR020846:Major facilitator superfamily domain	G	244.773	78.1213	8.89497	6.24115e-05	4.56023e-32	5.35423e-14	1.6632	4.7988	3.1356	NA	NA	NA	NA	NA	NA	NA	NA	NA	NA
NC_004463.976	Bd110_00080	Bd110_00080	Bd110_00080	CDS	966693	966911	218	+	NA		6.15211	5.99341	8.21388	0.937889	0.807759	0.71285	0.121807	-0.282263	-0.40407	NA	NA	NA	NA	NA	NA	NA	NA	NA	NA
NC_004463.977	bll0890	bll0890	bll0890	CDS	966860	968302	1442	-	IPR012704:Signal transduction response regulator, propionate catabolism, transcriptional regulator PrpR; IPR013656:PAS fold-4; IPR025662:Sigma-54 interaction domain, ATP-binding site 1; IPR025943:Sigma-54 interaction domain, ATP-binding site 2; IPR025944:Sigma-54 interaction domain, conserved site; IPR027417:P-loop containing nucleoside triphosphate hydrolase	K	89.2782	88.0608	126.834	0.966572	0.0651872	0.037238	0.0198956	-0.505866	-0.525761	NA	NA	NA	NA	NA	NA	NA	NA	NA	NA
NC_004463.978	bll0891	bll0891	bll0891	CDS	968564	970297	1733	-	IPR000014:PAS domain; IPR001633:EAL domain; IPR029787:Nucleotide cyclase	T	111.538	180.494	600.742	0.0468728	1.50175e-17	6.78374e-11	-0.682188	-2.42052	-1.73833	NA	NA	NA	NA	NA	NA	NA	NA	NA	NA
NC_004463.979	bll0892	bll0892	bll0892	CDS	970496	971467	971	-	IPR011102:Signal transduction histidine kinase, HWE region	T	73.448	128.824	146.688	0.0346098	0.0028678	0.594655	-0.771453	-0.962055	-0.190601	NA	NA	NA	NA	NA	NA	NA	NA	NA	NA
NC_004463.980	blr0893	blr0893	blr0893	CDS	971647	972486	839	+	IPR002347:Glucose/ribitol dehydrogenase	I, Q	145.075	96.3521	40.0335	0.359559	0.000175054	0.0122264	0.561945	1.82993	1.26799	2.33333	4.5	4	0.432542	NA	NA	NA	NA	NA	NA
NC_004463.981	bll0894	bll0894	bll0894	CDS	972593	974053	1460	-	IPR001128:Cytochrome P450	Q	153.74	158.696	137.253	0.952187	0.507231	0.442547	-0.0245905	0.187187	0.211778	NA	NA	NA	NA	NA	NA	NA	NA	NA	NA
NC_004463.982	bll0895	bll0895	bll0895	CDS	974112	975347	1235	-	IPR011251:Luciferase-like domain	S	69.1859	52.5865	64.0621	0.345944	0.794697	0.415791	0.406245	0.105115	-0.30113	0.666667	1.5	4.5	0.00556069	b	b	a	0.1889	0.0001	0.0002
NC_004463.983	bll0896	bll0896	bll0896	CDS	975698	976201	503	-	IPR016156:FAD/NAD-linked reductase, dimerisation domain	C	53.8423	14.7976	2.44495	9.68315e-05	4.21807e-18	1.9637e-06	1.84851	4.44787	2.59936	NA	NA	NA	NA	NA	NA	NA	NA	NA	NA
NC_004463.984	bll0897	bll0897	bll0897	CDS	976158	976562	404	-	hypothetical protein	C	114.86	30.6853	0.949454	5.21773e-08	4.4517e-28	6.77415e-15	1.89871	6.9184	5.01969	NA	NA	NA	NA	NA	NA	NA	NA	NA	NA
NC_004463.985	blr0898	blr0898	blr0898	CDS	976722	978134	1412	+	IPR011701:Major facilitator superfamily; IPR020846:Major facilitator superfamily domain	G	26.0898	7.20086	4.82095	0.0286442	0.000743759	0.506002	1.77292	2.35607	0.583151	NA	NA	NA	NA	NA	NA	NA	NA	NA	NA
NC_004463.986	blr0899	blr0899	blr0899	CDS	978231	979442	1211	+	IPR010126:Esterase, PHB depolymerase; IPR029058:Alpha/Beta hydrolase fold	Q	151.037	108.848	19.178	0.138969	1.70296e-26	4.65757e-20	0.479248	2.97467	2.49542	NA	NA	NA	NA	NA	NA	NA	NA	NA	NA
NC_004463.987	bll0900	bll0900	bll0900	CDS	979536	980228	692	-	IPR001279:Beta-lactamase-like	S	90.1199	192.058	133.291	0.000152963	0.0491505	0.0343425	-1.08992	-0.5556	0.534322	0	1	1	0.147045	NA	NA	NA	NA	NA	NA
NC_004463.988	blr0901	aglA	aglA	CDS	980400	981863	1463	+	IPR006046:Alpha amylase; IPR015902:Glycoside hydrolase, family 13	G	46.8617	68.2352	44.2491	0.249092	0.852079	0.0929793	-0.552888	0.0904581	0.643346	NA	NA	NA	NA	NA	NA	NA	NA	NA	NA
NC_004463.989	bll0902	bll0902	bll0902	CDS	982050	983747	1697	-	IPR006046:Alpha amylase; IPR006047:Glycosyl hydrolase, family 13, catalytic domain; IPR015902:Glycoside hydrolase, family 13	G	41.3521	23.0731	43.3431	0.206298	0.835369	0.0792888	0.791821	-0.1275	-0.91932	NA	NA	NA	NA	NA	NA	NA	NA	NA	NA
NC_004463.990	blr0903	blr0903	blr0903	CDS	984008	984499	491	+	IPR009394:Protein of unknown function DUF1052	S	66.5116	31.4595	45.4072	0.00655195	0.136403	0.144358	1.07786	0.538893	-0.53897	NA	NA	NA	NA	NA	NA	NA	NA	NA	NA
NC_004463.991	bll0904	regR	regR	CDS	984614	985168	554	-	IPR011006:CheY-like superfamily; IPR014264:Signal transduction response regulator, PEP-CTERM system, putative	T	601.586	226.29	409.788	1.61832e-09	0.0165493	0.000194607	1.41241	0.558688	-0.85372	5.66667	6.25	6.75	0.913576	NA	NA	NA	NA	NA	NA
NC_004463.992	bll0905	regS	regS	CDS	985272	986603	1331	-	IPR004358:Signal transduction histidine kinase-related protein, C-terminal; IPR005467:Signal transduction histidine kinase, core; IPR022510:Sortase system, histidine kinase	T	55.9955	55.0161	77.9332	0.991208	0.126455	0.0973522	-0.00624817	-0.503304	-0.497056	NA	NA	NA	NA	NA	NA	NA	NA	NA	NA
NC_004463.993	blr0906	nodI	blr0906	CDS	986428	987504	1076	+	IPR003439:ABC transporter-like; IPR027417:P-loop containing nucleoside triphosphate hydrolase	C, P	85.2388	35.9469	36.6881	0.000373605	7.23032e-05	0.95559	1.23368	1.21073	-0.0229466	NA	NA	NA	NA	NA	NA	NA	NA	NA	NA
NC_004463.994	blr0907	blr0907	blr0907	CDS	987743	988561	818	+	IPR000412:ABC-2 transporter	S	84.8892	18.9854	23.1961	6.40034e-06	8.5823e-06	0.6515	2.14034	1.88389	-0.25645	NA	NA	NA	NA	NA	NA	NA	NA	NA	NA
NC_004463.995	blr0908	blr0908	blr0908	CDS	988684	990012	1328	+	IPR010915:Polyhydroxyalkanoate depolymerase; IPR029058:Alpha/Beta hydrolase fold	I	494.438	1343.46	939.315	6.82225e-14	1.15097e-06	0.00671409	-1.43471	-0.918272	0.516437	1.33333	5.25	3	0.0330999	b	a	b	0.0012	0.0957	0.019
NC_004463.996	Bd110_00081	Bd110_00081	Bd110_00081	ncRNA	990078	990127	49	+	NA		NA	NA	NA	NA	NA	NA	NA	NA	NA	NA	NA	NA	NA	NA	NA	NA	NA	NA	NA
NC_004463.997	blr0909	blr0909	blr0909	CDS	990334	991173	839	+	IPR002725:Protein of unknown function DUF45	S	430.868	174.665	232.232	2.4319e-06	0.000702592	0.160103	1.30947	0.896826	-0.412639	NA	NA	NA	NA	NA	NA	NA	NA	NA	NA
NC_004463.998	bll0910	pbpC	pbpC	CDS	991468	993681	2213	-	IPR011813:Penicillin-binding protein 1B; IPR011816:Penicillin-binding protein 1A; IPR012338:Beta-lactamase/transpeptidase-like; IPR023346:Lysozyme-like domain	M	85.0359	79.5231	349.852	0.794372	1.97053e-16	7.80318e-22	0.105804	-2.03911	-2.14491	NA	NA	NA	NA	NA	NA	NA	NA	NA	NA
NC_004463.999	blr0911	blr0911	blr0911	CDS	993862	994287	425	+	IPR011008:Dimeric alpha-beta barrel		21.0767	9.70595	21.734	0.10892	0.88395	0.0273187	1.02598	-0.0899126	-1.11589	NA	NA	NA	NA	NA	NA	NA	NA	NA	NA
NC_004463.1000	bll0912	bll0912	bll0912	CDS	994450	995742	1292	-	IPR000709:Leu/Ile/Val-binding protein; IPR028082:Periplasmic binding protein-like I	E	66.1741	151.467	767.868	0.000747696	2.24836e-31	2.63347e-18	-1.17604	-3.52276	-2.34673	0.333333	1.25	7.75	8.95e-08	b	b	a	0.2526	0	0	induced_in_planta
NC_004463.1001	bll0913	bll0913	bll0913	CDS	995854	997080	1226	-	IPR000709:Leu/Ile/Val-binding protein; IPR006311:Twin-arginine translocation pathway, signal sequence; IPR028082:Periplasmic binding protein-like I	E	58.2442	66.2485	971.9	0.735589	1.40395e-21	1.36673e-21	-0.223632	-4.09946	-3.87583	0	0	11	2.07e-18	b	b	a	1	0	0	induced_in_planta
NC_004463.1002	bll0914	bll0914	bll0914	CDS	997271	997633	362	-	IPR009732:Protein of unknown function DUF1304	S	5.61146	17.5507	14.5674	0.0352994	0.0464678	0.674965	-1.72776	-1.48464	0.243122	NA	NA	NA	NA	NA	NA	NA	NA	NA	NA
NC_004463.1003	blr0915	ogt	ogt	CDS	997726	998256	530	+	IPR008332:Methylguanine DNA methyltransferase, ribonuclease-like domain; IPR011991:Winged helix-turn-helix DNA-binding domain	L	5.40196	4.50969	8.08357	0.951455	0.440584	0.462694	-0.110237	-0.914908	-0.804671	NA	NA	NA	NA	NA	NA	NA	NA	NA	NA
NC_004463.1004	bll0916	glnD	glnD	CDS	998403	1001357	2954	-	IPR010043:Protein-PII uridylyltransferase	O	272.977	215.058	210.655	0.257828	0.159701	0.932091	0.351438	0.379535	0.0280968	NA	NA	NA	NA	NA	NA	NA	NA	NA	NA
NC_004463.1005	blr0917	glnD	blr0917	CDS	1001357	1002481	1124	+	IPR010067:Aliphatic sulfonates-binding protein	P	33.0902	7.861	28.3819	0.000150741	0.688143	7.73158e-05	2.02538	0.19902	-1.82636	NA	NA	NA	NA	NA	NA	NA	NA	NA	NA
NC_004463.1006	blr0918	blr0918	blr0918	CDS	1002581	1003588	1007	+	IPR000515:ABC transporter type 1, transmembrane domain MetI-like	P	23.8006	23.8231	49.8559	0.956373	0.0498783	0.0260526	0.0485597	-1.03904	-1.0876	NA	NA	NA	NA	NA	NA	NA	NA	NA	NA
NC_004463.1007	blr0919	blr0919	blr0919	CDS	1003593	1004378	785	+	IPR003439:ABC transporter-like; IPR027417:P-loop containing nucleoside triphosphate hydrolase	P	12.0881	8.80763	20.6562	0.575735	0.18667	0.0158764	0.463438	-0.797779	-1.26122	NA	NA	NA	NA	NA	NA	NA	NA	NA	NA
NC_004463.1008	blr0920	blr0920	blr0920	CDS	1004338	1004943	605	+	IPR003718:OsmC/Ohr family	O	90.2275	91.3563	75.511	0.969556	0.424164	0.462328	0.0224528	0.300558	0.278105	2.33333	1.75	3.5	0.43844	NA	NA	NA	NA	NA	NA
NC_004463.1009	blr0921	blr0921	blr0921	CDS	1005140	1005973	833	+	hypothetical protein		14.0829	19.9154	18.8309	0.45982	0.433843	0.93999	-0.664856	-0.604591	0.0602652	NA	NA	NA	NA	NA	NA	NA	NA	NA	NA
NC_004463.1010	bsr0922	bsr0922	bsr0922	CDS	1006108	1006362	254	+	hypothetical protein		1.271	10.1679	56.4171	0.0315982	3.17832e-06	1.3915e-07	-2.84246	-5.26439	-2.42194	NA	NA	NA	NA	NA	NA	NA	NA	NA	NA
NC_004463.1011	blr0923	blr0923	blr0923	CDS	1006362	1008038	1676	+	IPR003949:Potassium channel, voltage-dependent, EAG; IPR004090:Chemotaxis methyl-accepting receptor	T	54.6329	45.9462	130.165	0.581292	0.000325311	1.8386e-06	0.270239	-1.24686	-1.5171	NA	NA	NA	NA	NA	NA	NA	NA	NA	NA
NC_004463.1012	bll0924	mutS	mutS	CDS	1008155	1010893	2738	-	IPR005748:DNA mismatch repair protein MutS, type 1; IPR007695:DNA mismatch repair protein MutS-like, N-terminal; IPR027417:P-loop containing nucleoside triphosphate hydrolase	L	148.576	209.924	223.885	0.135636	0.0448354	0.792183	-0.492903	-0.582156	-0.0892529	2.33333	2.25	1.25	0.613394	NA	NA	NA	NA	NA	NA
NC_004463.1013	blr0925	pcaF	pcaF	CDS	1011109	1012317	1208	+	IPR002155:Thiolase; IPR016039:Thiolase-like	I	252.975	223.361	195.345	0.604797	0.193648	0.560134	0.19232	0.384395	0.192075	17.3333	16	15	0.853823	NA	NA	NA	NA	NA	NA
NC_004463.1014	blr0926	blr0926	blr0926	CDS	1012413	1013330	917	+	IPR015889:Intradiol ring-cleavage dioxygenase, core	Q	50.6747	93.0842	55.7571	0.0238539	0.747018	0.0180992	-0.864722	-0.131861	0.73286	NA	NA	NA	NA	NA	NA	NA	NA	NA	NA
NC_004463.1015	blr0927	pcaH	pcaH	CDS	1013418	1014161	743	+	IPR012785:Protocatechuate 3,4-dioxygenase, beta subunit; IPR024756:Protocatechuate 3,4-dioxygenase beta subunit, N-terminal	Q	50.3031	72.2853	50.586	0.285823	0.966837	0.16608	-0.484526	0.0201365	0.504663	1.33333	1.75	2.75	0.537573	NA	NA	NA	NA	NA	NA
NC_004463.1016	blr0928	pcaG	pcaG	CDS	1014163	1014765	602	+	IPR012786:Protocatechuate 3,4-dioxygenase, alpha subunit	Q	62.9893	53.3384	31.842	0.568287	0.00138699	0.0105215	0.236405	0.986344	0.749939	NA	NA	NA	NA	NA	NA	NA	NA	NA	NA
NC_004463.1017	blr0929	blr0929	blr0929	CDS	1015029	1016720	1691	+	IPR003660:HAMP linker domain; IPR004090:Chemotaxis methyl-accepting receptor	T	23.6422	15.1917	123.847	0.296138	8.8832e-10	1.67532e-17	0.596461	-2.4261	-3.02256	NA	NA	NA	NA	NA	NA	NA	NA	NA	NA
NC_004463.1018	blr0930	blr0930	blr0930	CDS	1016769	1017860	1091	+	IPR011009:Protein kinase-like domain	S	30.4538	25.3494	52.0961	0.872938	0.185968	0.105662	0.151856	-0.861249	-1.01311	NA	NA	NA	NA	NA	NA	NA	NA	NA	NA
NC_004463.1019	bll0931	bll0931	bll0931	CDS	1018038	1019594	1556	-	IPR004638:Drug resistance transporter EmrB/QacA subfamily; IPR011701:Major facilitator superfamily; IPR020846:Major facilitator superfamily domain	P	199.175	65.7411	59.5857	6.15954e-07	3.44895e-09	0.726783	1.58879	1.72498	0.136184	NA	NA	NA	NA	NA	NA	NA	NA	NA	NA
NC_004463.1020	bll0932	bll0932	bll0932	CDS	1019599	1020762	1163	-	IPR006143:RND efflux pump, membrane fusion protein	V	138.708	55.5796	61.0962	0.000143037	0.000147986	0.763591	1.33216	1.20788	-0.124275	NA	NA	NA	NA	NA	NA	NA	NA	NA	NA
NC_004463.1021	bll0933	bll0933	bll0933	CDS	1020755	1021237	482	-	IPR011991:Winged helix-turn-helix DNA-binding domain	K	53.832	19.5712	17.1525	0.00372972	0.000141331	0.698652	1.46518	1.68768	0.222493	NA	NA	NA	NA	NA	NA	NA	NA	NA	NA
NC_004463.1022	blr0934	blr0934	blr0934	CDS	1021394	1021888	494	+	IPR002481:Ferric-uptake regulator; IPR011991:Winged helix-turn-helix DNA-binding domain	K	23.8517	31.0828	57.3715	0.579062	0.00420923	0.0174874	-0.335285	-1.25189	-0.916604	NA	NA	NA	NA	NA	NA	NA	NA	NA	NA
NC_004463.1023	blr0935	blr0935	blr0935	CDS	1021923	1022876	953	+	IPR000620:EamA domain	E, G	62.0928	70.0855	76.3726	0.810786	0.508851	0.734188	-0.119989	-0.250347	-0.130358	NA	NA	NA	NA	NA	NA	NA	NA	NA	NA
NC_004463.1024	blr0936	ispG	ispG	CDS	1022889	1024172	1283	+	IPR004588:4-hydroxy-3-methylbut-2-en-1-yl diphosphate synthase, bacterial-type	I	669.471	422.377	493.665	0.00995979	0.071465	0.414592	0.671245	0.445449	-0.225797	10	13.25	10.75	0.553359	NA	NA	NA	NA	NA	NA
NC_004463.1025	blr0937	blr0937	blr0937	CDS	1024311	1025207	896	+	IPR003819:Taurine catabolism dioxygenase TauD/TfdA	Q	25.3701	48.2233	153.795	0.0548269	1.72671e-10	1.51236e-06	-0.973358	-2.65452	-1.68116	NA	NA	NA	NA	NA	NA	NA	NA	NA	NA
NC_004463.1026	blr0938	blr0938	blr0938	CDS	1025393	1026730	1337	+	IPR017941:Rieske [2Fe-2S] iron-sulphur domain	P	21.8776	34.8278	132.934	0.140113	3.49693e-10	7.46045e-08	-0.817757	-2.74268	-1.92492	NA	NA	NA	NA	NA	NA	NA	NA	NA	NA
NC_004463.1027	blr0939	blr0939	blr0939	CDS	1026734	1027537	803	+	IPR002508:Cell wall hydrolase/autolysin, catalytic	M	16.6616	12.1393	67.2045	0.537594	1.99158e-05	3.27113e-09	0.43086	-2.00224	-2.4331	NA	NA	NA	NA	NA	NA	NA	NA	NA	NA
NC_004463.1028	bll0940	bll0940	bll0940	CDS	1027569	1029179	1610	-	IPR006153:Cation/H+ exchanger; IPR018422:Cation/H+ exchanger, CPA1 family	P	79.867	70.1232	58.7478	0.606167	0.152615	0.465908	0.217628	0.469173	0.251545	NA	NA	NA	NA	NA	NA	NA	NA	NA	NA
NC_004463.1029	bll0941	bla	bla	CDS	1029225	1030298	1073	-	IPR000871:Beta-lactamase, class-A/D; IPR023650:Beta-lactamase, class-A active site	V	55.0453	101.674	166.307	0.0101749	5.75585e-08	0.00634502	-0.864669	-1.57372	-0.70905	4.33333	3.25	3	0.762725	NA	NA	NA	NA	NA	NA
NC_004463.1030	bll0942	bll0942	bll0942	CDS	1030295	1030669	374	-	hypothetical protein		168.948	143.603	101.592	0.771218	0.179724	0.379378	0.208412	0.713573	0.505161	4.66667	3.75	4.75	0.856492	NA	NA	NA	NA	NA	NA
NC_004463.1031	blr0943	blr0943	blr0943	CDS	1030722	1031192	470	+	IPR011057:Mss4-like	S	12.1863	24.4319	39.4773	0.0601205	0.000311719	0.06897	-1.12548	-1.8132	-0.687712	NA	NA	NA	NA	NA	NA	NA	NA	NA	NA
NC_004463.1032	blr0944	blr0944	blr0944	CDS	1031340	1033157	1817	+	IPR029030:Caspase-like domain	S	56.2821	43.609	59.285	0.449558	0.868959	0.252617	0.365222	-0.0742124	-0.439434	NA	NA	NA	NA	NA	NA	NA	NA	NA	NA
NC_004463.1033	bll0945	bll0945	bll0945	CDS	1033206	1033892	686	-	IPR009781:Protein of unknown function DUF1345	S	38.5223	18.0814	32.0184	0.0425561	0.6438	0.0668508	1.07551	0.236006	-0.839506	NA	NA	NA	NA	NA	NA	NA	NA	NA	NA
NC_004463.1034	bll0946	ispA	ispA	CDS	1033900	1034823	923	-	IPR000092:Polyprenyl synthetase; IPR017446:Polyprenyl synthetase-related	H	99.2092	56.2171	76.4868	0.0235554	0.275344	0.184001	0.829658	0.375054	-0.454604	4.66667	3.25	5.5	0.449853	NA	NA	NA	NA	NA	NA
NC_004463.1035	blr0947	mtgA	mtgA	CDS	1034985	1035659	674	+	IPR011812:Monofunctional biosynthetic peptidoglycan transglycosylase; IPR023346:Lysozyme-like domain	M	36.9609	63.2493	56.648	0.0720778	0.114144	0.686121	-0.750603	-0.597006	0.153597	NA	NA	NA	NA	NA	NA	NA	NA	NA	NA
NC_004463.1036	bsr0948	rpmF	rpmF	CDS	1035828	1036010	182	+	IPR002677:Ribosomal protein L32p; IPR011332:Zinc-binding ribosomal protein	J	1353.55	828.035	906.178	0.0298503	0.056193	0.726828	0.712586	0.582575	-0.130011	NA	NA	NA	NA	NA	NA	NA	NA	NA	NA
NC_004463.1037	blr0949	blr0949	blr0949	CDS	1036088	1036813	725	+	hypothetical protein		46.371	111.719	72.3755	0.0027587	0.139506	0.0766184	-1.1994	-0.582297	0.617104	NA	NA	NA	NA	NA	NA	NA	NA	NA	NA
NC_004463.1038	bsl0950	bsl0950	bsl0950	CDS	1037016	1037276	260	-	hypothetical protein		14.4037	18.2758	15.7707	0.689033	0.872953	0.723069	-0.301395	-0.104129	0.197266	NA	NA	NA	NA	NA	NA	NA	NA	NA	NA
NC_004463.1039	blr0951	blr0951	blr0951	CDS	1037456	1039192	1736	+	IPR001633:EAL domain; IPR029787:Nucleotide cyclase	T	128.919	137.346	346.265	0.894611	3.94122e-05	6.04562e-05	-0.0724054	-1.41247	-1.34006	NA	NA	NA	NA	NA	NA	NA	NA	NA	NA
NC_004463.1040	bll0952	bll0952	bll0952	CDS	1039235	1040743	1508	-	IPR002823:Protein of unknown function DUF112, transmembrane	S	44.9622	22.8051	125.98	0.0496333	5.04648e-05	5.02378e-12	0.94701	-1.55121	-2.49822	NA	NA	NA	NA	NA	NA	NA	NA	NA	NA
NC_004463.1041	bll0953	bll0953	bll0953	CDS	1040748	1041233	485	-	IPR009936:Protein of unknown function DUF1468		11.5541	10.679	34.1875	0.910472	0.00536787	0.000440558	0.109662	-1.60973	-1.71939	NA	NA	NA	NA	NA	NA	NA	NA	NA	NA
NC_004463.1042	bll0954	bll0954	bll0954	CDS	1041421	1042398	977	-	IPR005064:Bordetella uptake gene	S	45.2831	49.5715	211.509	0.802271	5.97585e-12	1.76495e-13	-0.13095	-2.2337	-2.10275	0	0	2	0.00117117	b	b	a	1	0.0002	0.0001	induced_in_planta
NC_004463.1043	bll0955	bll0955	bll0955	CDS	1042601	1045468	2867	-	IPR000014:PAS domain; IPR001633:EAL domain; IPR029787:Nucleotide cyclase	T	97.4977	114.854	442.206	0.672335	2.9355e-06	3.61059e-05	-0.286409	-2.23105	-1.94464	NA	NA	NA	NA	NA	NA	NA	NA	NA	NA
NC_004463.1044	bll0956	bll0956	bll0956	CDS	1045821	1046696	875	-	IPR016181:Acyl-CoA N-acyltransferase		35.8116	79.5843	332.026	0.00906488	1.9177e-17	3.8568e-10	-1.1647	-3.22135	-2.05665	NA	NA	NA	NA	NA	NA	NA	NA	NA	NA
NC_004463.1045	bll0957	bll0957	bll0957	CDS	1046792	1047772	980	-	IPR002314:Aminoacyl-tRNA synthetase, class II (G/ H/ P/ S), conserved domain	J	56.6265	134.169	304.458	0.00406442	8.06366e-11	0.000662782	-1.20356	-2.38976	-1.1862	NA	NA	NA	NA	NA	NA	NA	NA	NA	NA
NC_004463.1046	bll0958	acd	acd	CDS	1047837	1049054	1217	-	IPR009075:Acyl-CoA dehydrogenase/oxidase C-terminal; IPR009100:Acyl-CoA dehydrogenase/oxidase, N-terminal and middle domain; IPR013786:Acyl-CoA dehydrogenase/oxidase, N-terminal	I	47.3384	149.05	372.217	4.31563e-05	9.4773e-17	3.21165e-05	-1.59433	-2.9196	-1.32527	0	0.25	2.5	0.00156145	b	b	a	0.9476	0.0333	0.0378
NC_004463.1047	bsr0959	bsr0959	bsr0959	CDS	1049408	1049680	272	+	IPR009081:Acyl carrier protein-like	S	32.945	71.541	207.576	0.00684074	3.04611e-14	1.01946e-07	-1.10897	-2.64808	-1.53911	NA	NA	NA	NA	NA	NA	NA	NA	NA	NA
NC_004463.1048	blr0960	blr0960	mtnP	CDS	1049956	1050831	875	+	IPR000845:Nucleoside phosphorylase domain; IPR001369:PNP/MTAP phosphorylase	H	75.1718	89.4136	78.5501	0.594325	0.937704	0.578553	-0.221832	-0.0308194	0.191013	3.33333	3.5	3.5	0.997795	NA	NA	NA	NA	NA	NA
NC_004463.1049	blr0961	mtnA	mtnA	CDS	1050850	1051956	1106	+	IPR000649:Initiation factor 2B-related; IPR005251:Methylthioribose-1-phosphate isomerase; IPR027363:Methylthioribose-1-phosphate isomerase-like, N-terminal domain	J	107.414	81.2023	97.8148	0.206434	0.64353	0.343183	0.397228	0.137074	-0.260154	2.33333	1	3.5	0.104429	NA	NA	NA	NA	NA	NA
NC_004463.1050	bll0962	bll0962	bll0962	CDS	1052064	1052699	635	-	IPR006439:HAD hydrolase, subfamily IA; IPR023214:HAD-like domain	S	33.5261	40.1142	58.5695	0.640041	0.0730146	0.225693	-0.28085	-0.802566	-0.521716	1.33333	1	2.25	0.499031	NA	NA	NA	NA	NA	NA
NC_004463.1051	blr0963	blr0963	blr0963	CDS	1052738	1053565	827	+	IPR001314:Peptidase S1A, chymotrypsin-type; IPR009003:Trypsin-like cysteine/serine peptidase domain	O	12.291	16.5939	17.1152	0.567002	0.401159	0.888393	-0.442689	-0.528408	-0.0857193	NA	NA	NA	NA	NA	NA	NA	NA	NA	NA
NC_004463.1052	blr0964	blr0964	blr0964	CDS	1053619	1055193	1574	+	flavin-binding family monooxygenase	P	240.975	432.934	462.133	0.000101541	3.01127e-06	0.697823	-0.858608	-0.953781	-0.0951734	NA	NA	NA	NA	NA	NA	NA	NA	NA	NA
NC_004463.1053	Bd110_00082	Bd110_00082	Bd110_00082	ncRNA	1055522	1055571	49	-	NA		264.465	75.6747	32.8777	0.000151977	7.91429e-12	0.0136107	1.82533	3.01631	1.19098	NA	NA	NA	NA	NA	NA	NA	NA	NA	NA
NC_004463.1054	bll0965	bll0965	bll0965	CDS	1055691	1056611	920	-	IPR011006:CheY-like superfamily; IPR019941:Transcription regulator LuxR, chaperone HchA-associated	T	42.3996	31.7007	11.5907	0.346157	4.74202e-07	5.73193e-05	0.447541	1.9047	1.45715	NA	NA	NA	NA	NA	NA	NA	NA	NA	NA
NC_004463.1055	bll0966	bll0966	bll0966	CDS	1056601	1059972	3371	-	IPR005467:Signal transduction histidine kinase, core; IPR009082:Signal transduction histidine kinase, homodimeric domain; IPR011006:CheY-like superfamily; IPR017116:Signal transduction histidine kinase, PgtB; IPR017206:Signal transduction histidine kinase, hybrid-type, BC3207, predicted	T	198.071	113.719	22.3479	0.010705	1.31502e-28	8.83033e-17	0.798366	3.14442	2.34605	NA	NA	NA	NA	NA	NA	NA	NA	NA	NA
NC_004463.1056	blr0967	blr0967	blr0967	CDS	1060044	1061399	1355	+	IPR000709:Leu/Ile/Val-binding protein; IPR017777:ABC transporter, urea, substrate-binding, UrtA; IPR028082:Periplasmic binding protein-like I	E	33.0299	22.2329	7.4282	0.455941	6.44168e-05	0.0019617	0.492791	2.07082	1.57803	NA	NA	NA	NA	NA	NA	NA	NA	NA	NA
NC_004463.1057	blr0968	blr0968	blr0968	CDS	1061546	1062472	926	+	IPR001851:ABC transporter, permease	E	19.0857	12.2465	2.52549	0.59802	0.00156666	0.0139363	0.605325	2.85873	2.2534	NA	NA	NA	NA	NA	NA	NA	NA	NA	NA
NC_004463.1058	blr0969	blr0969	blr0969	CDS	1062491	1063633	1142	+	IPR001851:ABC transporter, permease	E	13.812	5.12794	6.32486	0.104605	0.129849	0.722227	1.4037	1.09196	-0.311742	NA	NA	NA	NA	NA	NA	NA	NA	NA	NA
NC_004463.1059	blr0970	blr0970	blr0970	CDS	1063752	1064507	755	+	IPR017781:ABC transporter, urea, ATP-binding protein, UrtD; IPR027417:P-loop containing nucleoside triphosphate hydrolase	E	NA	NA	NA	NA	NA	NA	NA	NA	NA	NA	NA	NA	NA	NA	NA	NA	NA	NA	NA
NC_004463.1060	blr0971	blr0971	blr0971	CDS	1064520	1065209	689	+	IPR017780:ABC transporter, urea, ATP-binding protein, UrtE; IPR027417:P-loop containing nucleoside triphosphate hydrolase	E	11.5541	4.0443	1.31256	0.117065	0.000210212	0.0734815	1.47653	3.15816	1.68163	NA	NA	NA	NA	NA	NA	NA	NA	NA	NA
NC_004463.1061	blr0972	blr0972	blr0972	CDS	1065238	1066467	1229	+	IPR004304:Acetamidase/Formamidase	C	49.299	19.6293	6.54329	0.00318852	1.91784e-12	0.000261847	1.32909	2.92681	1.59772	NA	NA	NA	NA	NA	NA	NA	NA	NA	NA
NC_004463.1062	Bd110_00083	Bd110_00083	Bd110_00083	CDS	1066560	1066937	377	+	IPR013429:Putative regulatory protein, FmdB, Zinc ribbon domain	S	NA	NA	NA	NA	NA	NA	NA	NA	NA	NA	NA	NA	NA	NA	NA	NA	NA	NA	NA
NC_004463.1063	blr0973	amiE	amiE	CDS	1067001	1068041	1040	+	IPR003010:Carbon-nitrogen hydrolase; IPR023719:Aliphatic amidase	S	51.3927	16.9902	8.74394	0.101089	0.00235035	0.318663	1.55257	2.49904	0.946469	NA	NA	NA	NA	NA	NA	NA	NA	NA	NA
NC_004463.1064	bll0974	bll0974	bll0974	CDS	1068225	1069046	821	-	IPR003399:Mammalian cell entry-related	Q	33.4148	50.8914	71.9445	0.129436	0.00123042	0.116912	-0.65848	-1.16141	-0.502934	NA	NA	NA	NA	NA	NA	NA	NA	NA	NA
NC_004463.1065	bll0975	bll0975	bll0975	CDS	1069221	1071440	2219	-	IPR011761:ATP-grasp fold; IPR014608:ATP-citrate synthase; IPR016040:NAD(P)-binding domain	C	54.5727	53.0232	48.8557	0.976528	0.76507	0.793537	0.0183868	0.122801	0.104414	NA	NA	NA	NA	NA	NA	NA	NA	NA	NA
NC_004463.1066	bll0976	bll0976	bll0976	CDS	1071555	1072124	569	-	IPR005754:Sortase family; IPR023365:Sortase domain	S	6.24366	2.46961	1.55816	0.517026	0.21644	0.709249	1.19481	1.84744	0.652638	NA	NA	NA	NA	NA	NA	NA	NA	NA	NA
NC_004463.1067	bll0977	bll0977	bll0977	CDS	1072303	1074567	2264	-	IPR022440:Conserved hypothetical protein CHP03788	S	58.1865	38.4546	10.9111	0.339687	5.52463e-07	0.000127084	0.559289	2.35691	1.79762	NA	NA	NA	NA	NA	NA	NA	NA	NA	NA
NC_004463.1068	blr0978	blr0978	blr0978	CDS	1074752	1075513	761	+	IPR010982:Lambda repressor-like, DNA-binding domain	K	34.3612	53.8781	36.8893	0.116634	0.776056	0.0894009	-0.65664	-0.121241	0.535398	NA	NA	NA	NA	NA	NA	NA	NA	NA	NA
NC_004463.1069	bll0979	bll0979	bll0979	CDS	1075604	1076827	1223	-	IPR000709:Leu/Ile/Val-binding protein; IPR028082:Periplasmic binding protein-like I	E	38.1911	42.9942	41.4117	0.71761	0.732661	0.919862	-0.194941	-0.151496	0.0434457	NA	NA	NA	NA	NA	NA	NA	NA	NA	NA
NC_004463.1070	bll0980	bll0980	bll0980	CDS	1076904	1078508	1604	-	IPR000873:AMP-dependent synthetase/ligase; IPR025110:AMP-binding enzyme C-terminal domain	Q	47.2267	23.2935	38.838	0.0473315	0.624856	0.08737	1.01883	0.245281	-0.773551	NA	NA	NA	NA	NA	NA	NA	NA	NA	NA
NC_004463.1071	blr0981	blr0981	blr0981	CDS	1078626	1079855	1229	+	IPR009075:Acyl-CoA dehydrogenase/oxidase C-terminal; IPR009100:Acyl-CoA dehydrogenase/oxidase, N-terminal and middle domain; IPR013786:Acyl-CoA dehydrogenase/oxidase, N-terminal	I	65.7852	27.2567	28.314	0.000865597	0.000263802	0.898767	1.27393	1.2169	-0.0570238	NA	NA	NA	NA	NA	NA	NA	NA	NA	NA
NC_004463.1072	blr0982	blr0982	blr0982	CDS	1079974	1081140	1166	+	IPR009075:Acyl-CoA dehydrogenase/oxidase C-terminal; IPR009100:Acyl-CoA dehydrogenase/oxidase, N-terminal and middle domain; IPR013786:Acyl-CoA dehydrogenase/oxidase, N-terminal	I	108.261	41.9339	43.1566	0.000472824	0.000190349	0.912271	1.41577	1.36149	-0.0542805	NA	NA	NA	NA	NA	NA	NA	NA	NA	NA
NC_004463.1073	blr0983	blr0983	blr0983	CDS	1081137	1081793	656	+	IPR003083:S-crystallin	O	75.6115	79.9292	31.3517	0.848823	6.24978e-05	3.15142e-06	-0.090977	1.26642	1.3574	3	1.25	2	0.413817	NA	NA	NA	NA	NA	NA
NC_004463.1074	blr0984	blr0984	blr0984	CDS	1081980	1082780	800	+	IPR009057:Homeodomain-like	K	171.064	346.708	472.566	0.00517918	6.47969e-06	0.199514	-0.994958	-1.4444	-0.449443	NA	NA	NA	NA	NA	NA	NA	NA	NA	NA
NC_004463.1075	blr0985	blr0985	blr0985	CDS	1083000	1083866	866	+	IPR008567:3-keto-5-aminohexanoate cleavage enzyme; IPR013785:Aldolase-type TIM barrel	S	36.0314	27.2899	63.5612	0.56404	0.0665713	0.0046329	0.359928	-0.859256	-1.21918	NA	NA	NA	NA	NA	NA	NA	NA	NA	NA
NC_004463.1076	blr0986	mccB	mccB	CDS	1083987	1085603	1616	+	IPR005783:Methylmalonyl-CoA decarboxylase, alpha subunit; IPR029045:ClpP/crotonase-like domain	I	32.3532	19.7535	27.6008	0.179271	0.665334	0.26624	0.711885	0.213261	-0.498624	NA	NA	NA	NA	NA	NA	NA	NA	NA	NA
NC_004463.1077	blr0987	mccA	mccA	CDS	1085600	1087576	1976	+	IPR006284:Glutathione synthetase, prokaryotic; IPR011761:ATP-grasp fold; IPR014084:Urea carboxylase	I	25.0584	27.6923	26.7591	0.83766	0.823742	0.972897	-0.168895	-0.14642	0.0224751	NA	NA	NA	NA	NA	NA	NA	NA	NA	NA
NC_004463.1078	blr0988	blr0988	blr0988	CDS	1087839	1088651	812	+	hypothetical protein		6.88246	14.2247	14.4134	0.280697	0.189777	0.957223	-1.04984	-1.09452	-0.0446868	NA	NA	NA	NA	NA	NA	NA	NA	NA	NA
NC_004463.1079	bll0989	bll0989	bll0989	CDS	1088623	1089609	986	-	IPR012700:Phosphonate C-P lyase system, PhnK; IPR027417:P-loop containing nucleoside triphosphate hydrolase	E	41.3992	4.14508	54.2733	2.29014e-06	0.432302	1.9379e-09	3.2113	-0.454478	-3.66578	NA	NA	NA	NA	NA	NA	NA	NA	NA	NA
NC_004463.1080	bll0990	bll0990	bll0990	CDS	1089606	1090610	1004	-	IPR012700:Phosphonate C-P lyase system, PhnK; IPR027417:P-loop containing nucleoside triphosphate hydrolase	E, P	6.77771	5.92471	55.4578	0.976519	4.0952e-06	1.1038e-08	-0.0411611	-3.18791	-3.14675	NA	NA	NA	NA	NA	NA	NA	NA	NA	NA
NC_004463.1081	bll0991	bll0991	bll0991	CDS	1090610	1091503	893	-	IPR000515:ABC transporter type 1, transmembrane domain MetI-like	P	14.1942	11.372	81.6299	0.736814	4.04893e-07	7.1698e-11	0.279218	-2.5903	-2.86951	NA	NA	NA	NA	NA	NA	NA	NA	NA	NA
NC_004463.1082	bll0992	bll0992	bll0992	CDS	1091701	1092648	947	-	IPR000515:ABC transporter type 1, transmembrane domain MetI-like	P	12.1392	6.70603	106.856	0.338159	1.09181e-08	9.78016e-15	0.799367	-3.21359	-4.01296	NA	NA	NA	NA	NA	NA	NA	NA	NA	NA
NC_004463.1083	bll0993	bll0993	bll0993	CDS	1092679	1094277	1598	-	IPR000914:Solute-binding protein family 5 domain; IPR030678:Peptide/nickel binding protein, MppA-type	E	39.8848	50.195	640.025	0.394302	1.05881e-35	3.45071e-40	-0.397675	-4.08075	-3.68307	0	0	2.5	0.000197028	b	b	a	1	0	0	induced_in_planta
NC_004463.1084	bll0994	bll0994	bll0994	CDS	1094596	1096146	1550	-	IPR000873:AMP-dependent synthetase/ligase; IPR025110:AMP-binding enzyme C-terminal domain	I	39.6452	23.8725	53.8367	0.269425	0.242583	0.00572699	0.621187	-0.548682	-1.16987	NA	NA	NA	NA	NA	NA	NA	NA	NA	NA
NC_004463.1085	bll0995	bll0995	bll0995	CDS	1096165	1097388	1223	-	IPR001670:Alcohol dehydrogenase, iron-type	C	83.9638	50.2335	43.5792	0.0548741	0.00462422	0.610499	0.745455	0.948742	0.203286	NA	NA	NA	NA	NA	NA	NA	NA	NA	NA
NC_004463.1086	blr0996	blr0996	blr0996	CDS	1097723	1098940	1217	+	IPR006143:RND efflux pump, membrane fusion protein	M	74.6337	115.756	103.776	0.134591	0.226121	0.694004	-0.61052	-0.451957	0.158563	NA	NA	NA	NA	NA	NA	NA	NA	NA	NA
NC_004463.1087	blr0997	blr0997	blr0997	CDS	1098937	1102101	3164	+	IPR001036:Acriflavin resistance protein; IPR027463:Multidrug efflux transporter AcrB TolC docking domain, DN/DC subdomains	P	141.136	273.317	316.62	0.00191163	3.14418e-05	0.512021	-0.944043	-1.15261	-0.208566	NA	NA	NA	NA	NA	NA	NA	NA	NA	NA
NC_004463.1088	blr0998	blr0998	blr0998	CDS	1102376	1103569	1193	+	IPR000709:Leu/Ile/Val-binding protein; IPR028082:Periplasmic binding protein-like I	E	97.242	111.475	140.512	0.670364	0.123102	0.338138	-0.186053	-0.510445	-0.324392	1.66667	6	5.75	0.0170171	b	a	a	0.0001	0.0002	0.877
NC_004463.1089	bll0998	bll0998	bll0998	CDS	1103676	1104062	386	-	IPR001129:Membrane-associated, eicosanoid/glutathione metabolism (MAPEG) protein; IPR023352:Membrane associated eicosanoid/glutathione metabolism-like domain	O	8.78566	16.4697	10.1593	0.236021	0.720336	0.252311	-0.978354	-0.288516	0.689838	NA	NA	NA	NA	NA	NA	NA	NA	NA	NA
NC_004463.1090	bll1000	bll1000	bll1000	CDS	1104090	1105172	1082	-	IPR010791:Hydroxyneurosporene synthase; IPR023374:AttH-like domain	S	21.8607	24.9822	22.8298	0.716085	0.822526	0.816853	-0.242386	-0.125852	0.116534	NA	NA	NA	NA	NA	NA	NA	NA	NA	NA
NC_004463.1091	bll1001	bll1001	bll1001	CDS	1105162	1107624	2462	-	IPR003838:ABC transporter permease protein domain	V	40.3641	41.6991	46.3272	0.981996	0.709665	0.726964	-0.016302	-0.162257	-0.145955	NA	NA	NA	NA	NA	NA	NA	NA	NA	NA
NC_004463.1092	bll1002	bll1002	bll1002	CDS	1107621	1108274	653	-	IPR003439:ABC transporter-like; IPR027417:P-loop containing nucleoside triphosphate hydrolase	V	12.2164	12.4228	11.1829	0.989137	0.836012	0.84095	0.0153824	0.152441	0.137059	NA	NA	NA	NA	NA	NA	NA	NA	NA	NA
NC_004463.1093	blr1003	blr1003	blr1003	CDS	1108420	1109754	1334	+	IPR011701:Major facilitator superfamily; IPR020846:Major facilitator superfamily domain	G	98.577	141.517	705.065	0.21827	6.99389e-19	1.03455e-14	-0.505204	-2.83174	-2.32654	NA	NA	NA	NA	NA	NA	NA	NA	NA	NA
NC_004463.1094	bll1004	bll1004	bll1004	CDS	1109961	1111679	1718	-	IPR012855:D-aminoacylase, C-terminal; IPR013108:Amidohydrolase 3	Q	63.8545	52.3189	84.6247	0.47812	0.220853	0.0168352	0.290543	-0.396637	-0.687179	NA	NA	NA	NA	NA	NA	NA	NA	NA	NA
NC_004463.1095	bll1005	bll1005	bll1005	CDS	1111871	1113079	1208	-	IPR011701:Major facilitator superfamily; IPR020846:Major facilitator superfamily domain	G	58.0467	91.961	92.728	0.169872	0.1088	0.964336	-0.630458	-0.651386	-0.020928	NA	NA	NA	NA	NA	NA	NA	NA	NA	NA
NC_004463.1096	bsl1006	bsl1006	bsl1006	CDS	1113396	1113605	209	-	hypothetical protein		76.0738	52.7654	20.7296	0.407955	0.000199149	0.00921336	0.537556	1.89931	1.36175	NA	NA	NA	NA	NA	NA	NA	NA	NA	NA
NC_004463.1097	bll1007	bll1007	bll1007	CDS	1113668	1114705	1037	-	IPR001279:Beta-lactamase-like; IPR001763:Rhodanese-like domain	P	113.221	260.019	93.1199	0.000419769	0.357255	1.76385e-07	-1.16254	0.319796	1.48234	4	5.5	0.25	3.04e-05	b	a	c	0.0414	0.0002	0
NC_004463.1098	bll1008	bll1008	bll1008	CDS	1114998	1115456	458	-	IPR027396:DsrEFH-like	S	47.5278	40.1237	29.069	0.76033	0.133395	0.282603	0.183969	0.654032	0.470063	NA	NA	NA	NA	NA	NA	NA	NA	NA	NA
NC_004463.1099	bll1009	soxB	soxB	CDS	1115453	1117204	1751	-	IPR006179:5'-Nucleotidase/apyrase; IPR006311:Twin-arginine translocation pathway, signal sequence; IPR029052:Metallo-dependent phosphatase-like	F	189.52	160.261	234.46	0.673702	0.409556	0.163835	0.212732	-0.336286	-0.549017	NA	NA	NA	NA	NA	NA	NA	NA	NA	NA
NC_004463.1100	bll1010	bll1010	bll1010	CDS	1117249	1117554	305	-	hypothetical protein		12.524	22.06	13.7705	0.251959	0.908019	0.148676	-0.755654	-0.0784308	0.677223	NA	NA	NA	NA	NA	NA	NA	NA	NA	NA
NC_004463.1101	bll1011	soxA	soxA	CDS	1117551	1118414	863	-	IPR009056:Cytochrome c-like domain; IPR025710:SoxA protein	O	61.1397	59.1106	86.9922	0.873295	0.12703	0.0513957	0.0763382	-0.488138	-0.564476	NA	NA	NA	NA	NA	NA	NA	NA	NA	NA
NC_004463.1102	bll1012	soxZ	soxZ	CDS	1118414	1118725	311	-	IPR014880:Sulphur oxidation protein SoxZ; IPR015171:Cyclomaltodextrinase, N-terminal	S	10.7936	25.4963	34.3754	0.0436778	0.00223972	0.395872	-1.30964	-1.71681	-0.407163	NA	NA	NA	NA	NA	NA	NA	NA	NA	NA
NC_004463.1103	bll1013	soxY	soxY	CDS	1118736	1119227	491	-	IPR016568:Sulphur oxidation, SoxY	S	35.4425	49.0174	47.6348	0.425017	0.415636	0.914552	-0.427821	-0.3757	0.0521212	0.333333	0.25	1.25	0.277675	NA	NA	NA	NA	NA	NA
NC_004463.1104	bll1014	soxX	soxX	CDS	1119253	1119837	584	-	IPR009056:Cytochrome c-like domain	C	23.0677	30.5465	32.7206	0.547287	0.349814	0.845404	-0.379699	-0.481521	-0.101823	NA	NA	NA	NA	NA	NA	NA	NA	NA	NA
NC_004463.1105	blr1015	blr1015	blr1015	CDS	1119868	1120539	671	+	IPR029063:S-adenosyl-L-methionine-dependent methyltransferase	S	72.6677	49.7288	49.4905	0.172165	0.102245	0.968042	0.534578	0.550649	0.0160714	NA	NA	NA	NA	NA	NA	NA	NA	NA	NA
NC_004463.1106	bll1016	bll1016	bll1016	CDS	1120791	1122935	2144	-	IPR002470:Peptidase S9A, prolyl oligopeptidase; IPR023302:Peptidase S9A, N-terminal domain; IPR029058:Alpha/Beta hydrolase fold	E	160.214	207.643	110.691	0.237094	0.0506802	0.000241025	-0.37519	0.533179	0.908369	NA	NA	NA	NA	NA	NA	NA	NA	NA	NA
NC_004463.1107	blr1017	blr1017	blr1017	CDS	1123058	1124305	1247	+	IPR011701:Major facilitator superfamily; IPR020846:Major facilitator superfamily domain	G	148.515	97.0319	35.2246	0.0704516	1.81673e-12	8.73831e-07	0.628136	2.07276	1.44463	NA	NA	NA	NA	NA	NA	NA	NA	NA	NA
NC_004463.1108	blr1018	blr1018	blr1018	CDS	1124454	1125770	1316	+	IPR011701:Major facilitator superfamily; IPR020846:Major facilitator superfamily domain	G	32.8572	25.5899	11.8865	0.626545	0.00169408	0.00951782	0.297024	1.41869	1.12166	NA	NA	NA	NA	NA	NA	NA	NA	NA	NA
NC_004463.1109	bll1019	bll1019	bll1019	CDS	1125845	1126339	494	-	IPR029068:Glyoxalase/Bleomycin resistance protein/Dihydroxybiphenyl dioxygenase	S	12.9401	11.5309	8.43061	0.982426	0.610442	0.626859	0.0315593	0.450652	0.419092	NA	NA	NA	NA	NA	NA	NA	NA	NA	NA
NC_004463.1110	bll1020	bll1020	bll1020	CDS	1126430	1127002	572	-	IPR029032:AhpD-like	Q	22.4826	17.6904	9.63244	0.544922	0.00953016	0.0621373	0.384712	1.25309	0.868373	NA	NA	NA	NA	NA	NA	NA	NA	NA	NA
NC_004463.1111	blr1021	blr1021	blr1021	CDS	1127113	1128327	1214	+	IPR009075:Acyl-CoA dehydrogenase/oxidase C-terminal; IPR009100:Acyl-CoA dehydrogenase/oxidase, N-terminal and middle domain; IPR013786:Acyl-CoA dehydrogenase/oxidase, N-terminal	I	116.687	151.217	177.997	0.373019	0.0701077	0.506953	-0.352868	-0.58834	-0.235472	7	5.75	8.5	0.490191	NA	NA	NA	NA	NA	NA
NC_004463.1112	blr1022	blr1022	blr1022	CDS	1128451	1129590	1139	+	IPR009075:Acyl-CoA dehydrogenase/oxidase C-terminal; IPR009100:Acyl-CoA dehydrogenase/oxidase, N-terminal and middle domain; IPR013786:Acyl-CoA dehydrogenase/oxidase, N-terminal	I	107.699	147.252	121.01	0.202885	0.573683	0.428224	-0.492762	-0.209693	0.283069	4.33333	5.75	8	0.240049	NA	NA	NA	NA	NA	NA
NC_004463.1113	Bd110_00084	Bd110_00084	Bd110_00084	ncRNA	1129658	1129707	49	-	NA		37.7202	22.8512	30.2815	0.408858	0.678004	0.641063	0.793214	0.365745	-0.427468	NA	NA	NA	NA	NA	NA	NA	NA	NA	NA
NC_004463.1114	bll1023	bll1023	bll1023	CDS	1129867	1130904	1037	-	IPR001638:Solute-binding protein family 3/N-terminal domain of MltF	E	293.098	459.306	554.35	0.0214291	0.000284028	0.354898	-0.667789	-0.937511	-0.269722	0.666667	2.25	3.5	0.0651488	NA	NA	NA	NA	NA	NA
NC_004463.1115	bll1024	bll1024	bll1024	CDS	1130962	1131555	593	-	IPR005490:L,D-transpeptidase catalytic domain	S	294.348	276.873	377.706	0.842409	0.388378	0.259693	0.106294	-0.343568	-0.449862	NA	NA	NA	NA	NA	NA	NA	NA	NA	NA
NC_004463.1116	bll1025	bll1025	bll1025	CDS	1131942	1132952	1010	-	hypothetical protein		41.3183	41.852	53.5706	0.937968	0.288831	0.309687	-0.0453013	-0.410177	-0.364875	NA	NA	NA	NA	NA	NA	NA	NA	NA	NA
NC_004463.1117	bll1026	bll1026	bll1026	CDS	1133020	1133583	563	-	IPR012336:Thioredoxin-like fold	O	NA	NA	NA	NA	NA	NA	NA	NA	NA	NA	NA	NA	NA	NA	NA	NA	NA	NA	NA
NC_004463.1118	bll1027	bll1027	bll1027	CDS	1133614	1134312	698	-	IPR003834:Cytochrome c assembly protein, transmembrane domain	O	NA	NA	NA	NA	NA	NA	NA	NA	NA	NA	NA	NA	NA	NA	NA	NA	NA	NA	NA
NC_004463.1119	bll1028	carQ	carQ	CDS	1134797	1135408	611	-	IPR014218:RNA polymerase sigma-H type; IPR014284:RNA polymerase sigma-70 like domain	K	35.0915	46.8521	32.9486	0.487826	0.935454	0.34018	-0.438815	0.0504627	0.489278	NA	NA	NA	NA	NA	NA	NA	NA	NA	NA
NC_004463.1120	Bd110_00085	Bd110_00085	Bd110_00085	CDS	1135657	1135779	122	-	NA		143.397	116.711	279.617	0.654022	0.0845112	0.0188945	0.321594	-0.945512	-1.26711	NA	NA	NA	NA	NA	NA	NA	NA	NA	NA
NC_004463.1121	bll1029	bll1029	bll1029	CDS	1135856	1136593	737	-	IPR011991:Winged helix-turn-helix DNA-binding domain; IPR022305:Sortase system response regulator	T	134.608	110.742	98.6023	0.442923	0.141663	0.638725	0.286126	0.446181	0.160055	NA	NA	NA	NA	NA	NA	NA	NA	NA	NA
NC_004463.1122	bll1030	bll1030	bll1030	CDS	1136604	1138349	1745	-	IPR004358:Signal transduction histidine kinase-related protein, C-terminal; IPR005467:Signal transduction histidine kinase, core; IPR009082:Signal transduction histidine kinase, homodimeric domain; IPR011006:CheY-like superfamily; IPR014525:Signal transduction histidine kinase, hybrid-type, ethylene sensor; IPR029016:GAF domain-like	T	235.39	240.183	243.347	0.923848	0.849243	0.949194	-0.032317	-0.0493365	-0.0170195	6.33333	4.75	5.75	0.784963	NA	NA	NA	NA	NA	NA
NC_004463.1123	bll1031	bll1031	bll1031	CDS	1138319	1140397	2078	-	IPR003660:HAMP linker domain; IPR005467:Signal transduction histidine kinase, core; IPR014285:Nitrogen fixation negative regulator NifL	T	92.5884	67.557	80.3951	0.29553	0.625878	0.514896	0.421403	0.181838	-0.239565	NA	NA	NA	NA	NA	NA	NA	NA	NA	NA
NC_004463.1124	bll1032	bll1032	bll1032	CDS	1140404	1141399	995	-	IPR018389:Bacterial extracellular solute-binding protein, family 7	G	39.1376	47.514	52.9683	0.526451	0.214802	0.655728	-0.288282	-0.44719	-0.158908	NA	NA	NA	NA	NA	NA	NA	NA	NA	NA
NC_004463.1125	blr1033	blr1033	blr1033	CDS	1141575	1142927	1352	+	IPR030166:sn-glycerol-3-phosphate-binding periplasmic protein UgpB	P	81.1928	47.2993	128.87	0.0205392	0.0172998	1.97046e-08	0.780655	-0.682535	-1.46319	NA	NA	NA	NA	NA	NA	NA	NA	NA	NA
NC_004463.1126	blr1034	blr1034	blr1034	CDS	1143133	1144164	1031	+	IPR001570:Peptidase M4, C-terminal; IPR013856:Peptidase M4 domain; IPR023612:Peptidase M4	E	62.7628	43.3761	30.2628	0.219888	0.00294083	0.157157	0.531652	1.05689	0.525234	NA	NA	NA	NA	NA	NA	NA	NA	NA	NA
NC_004463.1127	Bd110_00086	Bd110_00086	Bd110_00086	CDS	1144191	1144466	275	+	NA		55.0416	28.5547	17.0058	0.0876021	0.000364668	0.152858	0.978168	1.74534	0.767176	NA	NA	NA	NA	NA	NA	NA	NA	NA	NA
NC_004463.1128	blr1035	blr1035	blr1035	CDS	1144491	1145468	977	+	IPR011009:Protein kinase-like domain; IPR016259:Hygromycin-B kinase; IPR024165:Aminoglycoside 3-phosphotransferase	S	57.4484	24.3341	26.3526	0.00409475	0.00284545	0.817382	1.2335	1.1224	-0.111105	NA	NA	NA	NA	NA	NA	NA	NA	NA	NA
NC_004463.1129	blr1036	blr1036	blr1036	CDS	1145875	1147497	1622	+	IPR000914:Solute-binding protein family 5 domain; IPR006311:Twin-arginine translocation pathway, signal sequence; IPR030678:Peptide/nickel binding protein, MppA-type	S	183.83	94.032	14.7328	0.000772673	1.04266e-39	1.92694e-22	0.954883	3.63178	2.6769	2	2.75	0	0.00142155	ab	a	b	0.7	0.1319	0.0278	induced_in_planta
NC_004463.1130	blr1037	blr1037	blr1037	CDS	1147767	1148780	1013	+	IPR000515:ABC transporter type 1, transmembrane domain MetI-like	P	56.6475	29.2012	2.7551	0.0430886	2.9576e-18	1.37639e-11	0.971159	4.34466	3.3735	NA	NA	NA	NA	NA	NA	NA	NA	NA	NA
NC_004463.1131	blr1038	blr1038	blr1038	CDS	1148784	1149683	899	+	IPR000515:ABC transporter type 1, transmembrane domain MetI-like; IPR025966:Oligopeptide transport permease C-like, N-terminal domain	P	45.6378	25.6816	4.11743	0.0880948	2.08822e-14	3.39244e-09	0.819559	3.49802	2.67846	NA	NA	NA	NA	NA	NA	NA	NA	NA	NA
NC_004463.1132	Bd110_00087	Bd110_00087	Bd110_00087	CDS	1149683	1149781	98	+	NA		NA	NA	NA	NA	NA	NA	NA	NA	NA	NA	NA	NA	NA	NA	NA	NA	NA	NA	NA
NC_004463.1133	blr1039	blr1039	blr1039	CDS	1149778	1151613	1835	+	IPR012700:Phosphonate C-P lyase system, PhnK; IPR027417:P-loop containing nucleoside triphosphate hydrolase	E, P	193.631	95.6972	46.9372	0.0273968	2.97929e-07	0.0148863	1.01636	2.05917	1.04281	NA	NA	NA	NA	NA	NA	NA	NA	NA	NA
NC_004463.1134	bsr1040	bsr1040	bsr1040	CDS	1151614	1151808	194	+	IPR025148:Protein of unknown function DUF4089		17.6996	25.3042	24.023	0.414866	0.392778	0.918258	-0.53571	-0.478766	0.0569442	NA	NA	NA	NA	NA	NA	NA	NA	NA	NA
NC_004463.1135	blr1041	blr1041	blr1041	CDS	1151816	1153210	1394	+	IPR000120:Amidase; IPR023631:Amidase signature domain	H	105.52	98.7595	102.551	0.775669	0.855689	0.873032	0.12046	0.0639066	-0.0565535	4.33333	3.75	4	0.962507	NA	NA	NA	NA	NA	NA
NC_004463.1136	blr1042	blr1042	blr1042	CDS	1153212	1153604	392	+	IPR024507:Protein of unknown function DUF3225	S	61.6242	76.9753	55.4316	0.555366	0.74754	0.275211	-0.328466	0.161629	0.490095	2	2	2.25	0.978698	NA	NA	NA	NA	NA	NA
NC_004463.1137	blr1043	blr1043	blr1043	CDS	1153609	1154331	722	+	IPR011711:GntR, C-terminal; IPR011991:Winged helix-turn-helix DNA-binding domain; IPR014178:Fatty acid response transcription factor FadR	K	85.3895	79.6865	104.719	0.767606	0.500098	0.259714	0.143922	-0.25379	-0.397712	NA	NA	NA	NA	NA	NA	NA	NA	NA	NA
NC_004463.1138	bll1044	bll1044	bll1044	CDS	1154442	1156250	1808	-	IPR000120:Amidase; IPR023631:Amidase signature domain	E	62.8871	57.2052	36.1569	0.824353	0.0781757	0.152013	0.144991	0.800694	0.655703	NA	NA	NA	NA	NA	NA	NA	NA	NA	NA
NC_004463.1139	bll1045	bll1045	bll1045	CDS	1156458	1156973	515	-	IPR011991:Winged helix-turn-helix DNA-binding domain	K	7.10888	11.1923	8.20907	0.439816	0.7504	0.52333	-0.779553	-0.2943	0.485253	NA	NA	NA	NA	NA	NA	NA	NA	NA	NA
NC_004463.1140	blr1046	blr1046	blr1046	CDS	1157013	1158977	1964	+	IPR000873:AMP-dependent synthetase/ligase	Q	60.3236	52.0482	82.4123	0.884638	0.514934	0.400586	0.153237	-0.509849	-0.663086	0.333333	0.25	3.25	0.00110334	b	b	a	0.9935	0.013	0.0073
NC_004463.1141	bll1047	bll1047	bll1047	CDS	1159386	1159892	506	-	IPR011991:Winged helix-turn-helix DNA-binding domain	K	36.4739	54.4756	20.0181	0.296142	0.063666	0.000416348	-0.571329	0.869865	1.44119	NA	NA	NA	NA	NA	NA	NA	NA	NA	NA
NC_004463.1142	blr1048	blr1048	blr1048	CDS	1159976	1161184	1208	+	IPR001128:Cytochrome P450	Q	10.8407	2.23861	10.5962	0.0365089	0.979283	0.0118063	2.11465	-0.024783	-2.13943	NA	NA	NA	NA	NA	NA	NA	NA	NA	NA
NC_004463.1143	blr1049	fdx	fdx	CDS	1161197	1161520	323	+	IPR001055:Adrenodoxin; IPR012675:Beta-grasp domain	C	NA	NA	NA	NA	NA	NA	NA	NA	NA	NA	NA	NA	NA	NA	NA	NA	NA	NA	NA
NC_004463.1144	blr1050	blr1050	blr1050	CDS	1161573	1162784	1211	+	IPR000709:Leu/Ile/Val-binding protein; IPR028082:Periplasmic binding protein-like I	E	27.3373	8.94766	22.1294	0.0178539	0.73842	0.0164215	1.4694	0.19847	-1.27093	NA	NA	NA	NA	NA	NA	NA	NA	NA	NA
NC_004463.1145	bll1051	ndh	ndh	CDS	1163075	1164376	1301	-	IPR013027:FAD-dependent pyridine nucleotide-disulphide oxidoreductase; IPR023753:Pyridine nucleotide-disulphide oxidoreductase, FAD/NAD(P)-binding domain	C	30.6435	18.2505	20.3057	0.506348	0.558039	0.874933	0.641593	0.492918	-0.148675	NA	NA	NA	NA	NA	NA	NA	NA	NA	NA
NC_004463.1146	blr1052	blr1052	blr1052	CDS	1164640	1165812	1172	+	IPR000709:Leu/Ile/Val-binding protein; IPR028082:Periplasmic binding protein-like I	E	448.321	132.16	501.019	3.57527e-05	0.736191	1.40281e-06	1.75299	-0.161985	-1.91497	0.333333	3.5	10.75	3.33e-09	c	b	a	0.0005	0	0
NC_004463.1147	bll1053	bll1053	bll1053	CDS	1166114	1167985	1871	-	IPR013022:Xylose isomerase-like, TIM barrel domain; IPR029068:Glyoxalase/Bleomycin resistance protein/Dihydroxybiphenyl dioxygenase	Q	40.402	49.8376	89.4734	0.479648	0.000599465	0.00513647	-0.329755	-1.18165	-0.851896	NA	NA	NA	NA	NA	NA	NA	NA	NA	NA
NC_004463.1148	bll1054	bll1054	bll1054	CDS	1167982	1168719	737	-	IPR003439:ABC transporter-like; IPR027417:P-loop containing nucleoside triphosphate hydrolase	E	21.438	28.4045	45.5276	0.51275	0.0122977	0.0579468	-0.372809	-1.06088	-0.688067	NA	NA	NA	NA	NA	NA	NA	NA	NA	NA
NC_004463.1149	bll1055	bll1055	bll1055	CDS	1168731	1169474	743	-	IPR003439:ABC transporter-like; IPR027417:P-loop containing nucleoside triphosphate hydrolase	E	23.3857	15.585	36.7719	0.429927	0.145585	0.00523589	0.514914	-0.729295	-1.24421	NA	NA	NA	NA	NA	NA	NA	NA	NA	NA
NC_004463.1150	bll1056	bll1056	bll1056	CDS	1169471	1170469	998	-	IPR001851:ABC transporter, permease	E	31.3598	21.227	103.843	0.321009	7.96932e-06	1.33331e-10	0.547717	-1.77878	-2.3265	NA	NA	NA	NA	NA	NA	NA	NA	NA	NA
NC_004463.1151	bll1057	bll1057	bll1057	CDS	1170466	1171341	875	-	IPR001851:ABC transporter, permease	E	28.2903	17.1827	49.3173	0.199222	0.0710297	0.000167063	0.736336	-0.829892	-1.56623	NA	NA	NA	NA	NA	NA	NA	NA	NA	NA
NC_004463.1152	bll1058	bll1058	bll1058	CDS	1171503	1172633	1130	-	IPR000709:Leu/Ile/Val-binding protein; IPR028082:Periplasmic binding protein-like I	E	78.5762	41.866	109.545	0.0141902	0.126715	1.96465e-06	0.884671	-0.492165	-1.37684	2	3.75	14	3.93e-09	c	b	a	0.0194	0	0
NC_004463.1153	bll1059	aroE	aroE	CDS	1172694	1173572	878	-	IPR008289:Pentafunctional AroM protein; IPR022893:Shikimate, quinate/shikimate dehydrogenase	E	8.18359	10.9847	25.2744	0.770112	0.0181427	0.0191176	-0.273559	-1.46516	-1.19161	0.333333	0.25	1.5	0.153954	NA	NA	NA	NA	NA	NA
NC_004463.1154	bll1060	bll1060	bll1060	CDS	1173717	1174655	938	-	IPR020890:Transcription regulator HTH, HdfR	K	27.8845	41.1881	33.6183	0.276601	0.554143	0.515384	-0.575955	-0.289843	0.286112	NA	NA	NA	NA	NA	NA	NA	NA	NA	NA
NC_004463.1155	bsl1061	bsl1061	bsl1061	CDS	1174905	1175081	176	-	hypothetical protein		11.1248	11.9027	288.199	0.907739	1.50354e-21	2.17853e-32	-0.104891	-4.70415	-4.59926	NA	NA	NA	NA	NA	NA	NA	NA	NA	NA
NC_004463.1156	blr1062	blr1062	blr1062	CDS	1175248	1175976	728	+	IPR019941:Transcription regulator LuxR, chaperone HchA-associated	K	160.229	272.056	547.86	0.00162399	2.59773e-17	1.77094e-07	-0.755974	-1.76589	-1.00992	NA	NA	NA	NA	NA	NA	NA	NA	NA	NA
NC_004463.1157	blr1063	blr1063	blr1063	CDS	1176048	1176719	671	+	IPR001690:Autoinducer synthesis protein	Q, T	141.772	13.8122	1174.42	1.22025e-17	1.3124e-22	1.57461e-70	3.3715	-3.027	-6.3985	NA	NA	NA	NA	NA	NA	NA	NA	NA	NA
NC_004463.1158	Bd110_00088	Bd110_00088	Bd110_00088	CDS	1176721	1176939	218	+	NA		86.1815	12.5564	462.367	4.61369e-10	4.89054e-11	2.6307e-38	2.83025	-2.39445	-5.2247	NA	NA	NA	NA	NA	NA	NA	NA	NA	NA
NC_004463.1159	blr1064	blr1064	blr1064	CDS	1177252	1178169	917	+	IPR001851:ABC transporter, permease	E	170.527	125.199	59.3116	0.224844	5.33262e-07	0.00047399	0.453532	1.52071	1.06718	NA	NA	NA	NA	NA	NA	NA	NA	NA	NA
NC_004463.1160	blr1065	blr1065	blr1065	CDS	1178166	1179110	944	+	IPR001851:ABC transporter, permease	E	74.3404	89.4416	66.3256	0.598193	0.708976	0.277427	-0.255971	0.159703	0.415674	NA	NA	NA	NA	NA	NA	NA	NA	NA	NA
NC_004463.1161	blr1066	blr1066	blr1066	CDS	1179103	1179870	767	+	IPR003439:ABC transporter-like; IPR027417:P-loop containing nucleoside triphosphate hydrolase	E	99.5366	60.7344	43.1559	0.0492129	0.000185637	0.185999	0.755405	1.23414	0.47874	NA	NA	NA	NA	NA	NA	NA	NA	NA	NA
NC_004463.1162	blr1067	blr1067	blr1067	CDS	1179863	1180576	713	+	IPR003439:ABC transporter-like; IPR027417:P-loop containing nucleoside triphosphate hydrolase	E	73.0694	77.3365	45.9801	0.845079	0.0303274	0.00679551	-0.0873165	0.659028	0.746345	NA	NA	NA	NA	NA	NA	NA	NA	NA	NA
NC_004463.1163	Bd110_00089	Bd110_00089	Bd110_00089	CDS	1180573	1180767	194	-	NA		54.129	34.6323	45.4389	0.142304	0.504439	0.344728	0.650275	0.274446	-0.375828	NA	NA	NA	NA	NA	NA	NA	NA	NA	NA
NC_004463.1164	bll1068	bll1068	bll1068	CDS	1180768	1181181	413	-	hypothetical protein		NA	NA	NA	NA	NA	NA	NA	NA	NA	NA	NA	NA	NA	NA	NA	NA	NA	NA	NA
NC_004463.1165	bll1069	bll1069	bll1069	CDS	1181514	1182950	1436	-	IPR004809:Glutamine synthetase type I	E	29.5036	30.5427	53.2668	0.884196	0.0371791	0.0393331	-0.0985688	-0.904657	-0.806088	NA	NA	NA	NA	NA	NA	NA	NA	NA	NA
NC_004463.1166	bll1070	bll1070	bll1070	CDS	1183087	1184445	1358	-	IPR017941:Rieske [2Fe-2S] iron-sulphur domain	Q	45.9689	33.2916	90.2621	0.355981	0.00728692	1.68658e-05	0.441818	-0.97383	-1.41565	NA	NA	NA	NA	NA	NA	NA	NA	NA	NA
NC_004463.1167	blr1071	blr1071	blr1071	CDS	1184561	1185346	785	+	IPR011991:Winged helix-turn-helix DNA-binding domain; IPR012794:Beta-ketoadipate transcriptional regulator, PcaR/PcaU/PobR; IPR029016:GAF domain-like	K	9.54613	9.07109	9.49446	0.989137	0.939685	0.914622	0.017731	-0.066279	-0.0840101	NA	NA	NA	NA	NA	NA	NA	NA	NA	NA
NC_004463.1168	blr1072	blr1072	blr1072	CDS	1185385	1185750	365	+	IPR011033:PRC-barrel-like	S	57.5638	57.1637	84.262	0.989137	0.237459	0.21944	0.0103963	-0.534421	-0.544817	NA	NA	NA	NA	NA	NA	NA	NA	NA	NA
NC_004463.1169	bll1073	bll1073	bll1073	CDS	1185842	1186276	434	-	IPR029068:Glyoxalase/Bleomycin resistance protein/Dihydroxybiphenyl dioxygenase	S	14.9848	31.5033	38.7351	0.0920878	0.0129044	0.583065	-1.05881	-1.35104	-0.292227	NA	NA	NA	NA	NA	NA	NA	NA	NA	NA
NC_004463.1170	bll1074	bll1074	bll1074	CDS	1186390	1187235	845	-	IPR009057:Homeodomain-like	K	19.0753	24.5096	20.3251	0.549709	0.878318	0.547937	-0.383973	-0.0905159	0.293457	NA	NA	NA	NA	NA	NA	NA	NA	NA	NA
NC_004463.1171	bll1075	bll1075	bll1075	CDS	1187294	1187686	392	-	IPR001486:Truncated hemoglobin; IPR009050:Globin-like	S	8.03179	8.67478	7.4282	0.991477	0.83378	0.838168	0.0150655	0.202438	0.187373	NA	NA	NA	NA	NA	NA	NA	NA	NA	NA
NC_004463.1172	bll1076	bll1076	bll1076	CDS	1187951	1188859	908	-	IPR000623:Shikimate kinase/Threonine synthase-like 1; IPR010982:Lambda repressor-like, DNA-binding domain; IPR027417:P-loop containing nucleoside triphosphate hydrolase	K	108.444	69.0652	58.2622	0.098313	0.00875847	0.546929	0.679357	0.931255	0.251898	NA	NA	NA	NA	NA	NA	NA	NA	NA	NA
NC_004463.1173	blr1077	blr1077	blr1077	CDS	1188981	1190522	1541	+	IPR011957:Benzoate-CoA ligase family; IPR025110:AMP-binding enzyme C-terminal domain	Q	116.293	50.5751	73.7727	0.00141462	0.0562149	0.149081	1.17292	0.652783	-0.52014	0.333333	0	3.25	0.000104331	b	b	a	0.8434	0.003	0.0009
NC_004463.1174	blr1078	blr1078	blr1078	CDS	1190634	1191470	836	+	IPR029058:Alpha/Beta hydrolase fold	S	57.0834	33.0738	77.282	0.040664	0.273394	0.000125933	0.830912	-0.398102	-1.22901	NA	NA	NA	NA	NA	NA	NA	NA	NA	NA
NC_004463.1175	blr1079	blr1079	blr1079	CDS	1191492	1192010	518	+	IPR023203:TTHA0068-like domain	S	21.8475	7.53225	10.0839	0.0822266	0.148632	0.628984	1.38501	0.992533	-0.392474	NA	NA	NA	NA	NA	NA	NA	NA	NA	NA
NC_004463.1176	blr1080	blr1080	blr1080	CDS	1192122	1193810	1688	+	IPR001753:Crotonase superfamily; IPR029045:ClpP/crotonase-like domain	S	538.436	250.441	115.151	7.42672e-06	1.10318e-22	2.07527e-06	1.1119	2.23088	1.11898	NA	NA	NA	NA	NA	NA	NA	NA	NA	NA
NC_004463.1177	blr1081	blr1081	blr1081	CDS	1193825	1195276	1451	+	IPR007814:Phenylacetic acid catabolic; IPR017635:Benzoyl-CoA oxygenase, B subunit	Q	784.965	270.153	144.613	2.85386e-07	2.2584e-18	0.00266901	1.54049	2.44605	0.90556	19.6667	7	2	8.47e-13	a	b	c	0	0	0
NC_004463.1178	bll1082	kduD	kduD	CDS	1195473	1196273	800	-	IPR002347:Glucose/ribitol dehydrogenase	S	79.6575	57.705	46.219	0.237095	0.0179724	0.391584	0.478183	0.791765	0.313581	6	5.5	4.5	0.792916	NA	NA	NA	NA	NA	NA
NC_004463.1179	bll1083	bll1083	bll1083	CDS	1196396	1197454	1058	-	IPR011330:Glycoside hydrolase/deacetylase, beta/alpha-barrel	G	151.49	180.165	623.84	0.488025	1.05755e-16	5.99648e-15	-0.236982	-2.03405	-1.79707	NA	NA	NA	NA	NA	NA	NA	NA	NA	NA
NC_004463.1180	blr1084	blr1084	blr1084	CDS	1197620	1199014	1394	+	IPR006664:Outer membrane protein, bacterial; IPR007055:BON domain	M	108.907	200.955	105.633	0.00596805	0.852079	0.000473516	-0.85732	0.0660043	0.923324	4.33333	4.25	3	0.703164	NA	NA	NA	NA	NA	NA
NC_004463.1181	blr1085	blr1085	blr1085	CDS	1199017	1199313	296	+	hypothetical protein		12.7269	26.2342	32.4119	0.131109	0.0196723	0.55239	-0.999605	-1.31974	-0.320133	NA	NA	NA	NA	NA	NA	NA	NA	NA	NA
NC_004463.1182	blr1086	blr1086	blr1086	CDS	1199453	1200106	653	+	IPR019915:Transcription regulator, pyrimidine utilisation, RutR	K	5.4387	8.74913	8.43061	0.647724	0.63502	0.939137	-0.517961	-0.44991	0.0680508	NA	NA	NA	NA	NA	NA	NA	NA	NA	NA
NC_004463.1183	blr1087	blr1087	dhaA	CDS	1200103	1201035	932	+	IPR000639:Epoxide hydrolase-like; IPR029058:Alpha/Beta hydrolase fold	G	13.7818	28.0368	14.8632	0.0710021	0.682952	0.0581014	-1.17289	-0.273992	0.898896	NA	NA	NA	NA	NA	NA	NA	NA	NA	NA
NC_004463.1184	Bd110_00090	Bd110_00090	Bd110_00090	CDS	1201046	1201273	227	+	IPR011893:Selenoprotein, Rdx type; IPR012336:Thioredoxin-like fold		NA	NA	NA	NA	NA	NA	NA	NA	NA	NA	NA	NA	NA	NA	NA	NA	NA	NA	NA
NC_004463.1185	blr1088	blr1088	blr1088	CDS	1201291	1201722	431	+	IPR016181:Acyl-CoA N-acyltransferase	K	19.3319	13.0863	14.5223	0.351387	0.40819	0.79163	0.613937	0.457621	-0.156316	NA	NA	NA	NA	NA	NA	NA	NA	NA	NA
NC_004463.1186	blr1089	blr1089	blr1089	CDS	1202145	1203200	1055	+	IPR022791:Lysylphosphatidylglycerol synthetase/glycosyltransferase AglD	S	282.771	228.333	216.625	0.245477	0.0963194	0.792717	0.320649	0.39414	0.0734912	NA	NA	NA	NA	NA	NA	NA	NA	NA	NA
NC_004463.1187	blr1090	phoR	phoR	CDS	1203260	1204558	1298	+	IPR004358:Signal transduction histidine kinase-related protein, C-terminal; IPR005467:Signal transduction histidine kinase, core; IPR022510:Sortase system, histidine kinase	T	210.996	158.124	72.2336	0.25937	2.56563e-07	0.000202285	0.423328	1.55208	1.12876	NA	NA	NA	NA	NA	NA	NA	NA	NA	NA
NC_004463.1188	blr1091	pstS	pstS	CDS	1204703	1205716	1013	+	IPR005673:ABC transporter, phosphate-binding protein PstS; IPR024370:PBP domain	P	7244.33	5641.1	414.083	0.26684	1.36238e-60	1.1325e-50	0.361418	4.12935	3.76793	19	25.5	5.5	6.57e-12	b	a	c	0.0002	0	0	induced_in_planta
NC_004463.1189	blr1092	pstC	pstC	CDS	1205837	1206835	998	+	IPR000515:ABC transporter type 1, transmembrane domain MetI-like; IPR011864:Phosphate ABC transporter, permease protein PstC	P	1154.39	857.572	94.2669	0.0637897	1.88331e-75	9.1282e-60	0.431149	3.61729	3.18614	NA	NA	NA	NA	NA	NA	NA	NA	NA	NA
NC_004463.1190	blr1093	pstA	pstA	CDS	1206840	1207685	845	+	IPR000515:ABC transporter type 1, transmembrane domain MetI-like; IPR005672:Phosphate transport system permease protein PstA	P	599.88	522.367	63.085	0.558788	4.02093e-36	1.78039e-32	0.206801	3.25466	3.04786	NA	NA	NA	NA	NA	NA	NA	NA	NA	NA
NC_004463.1191	blr1094	pstB	pstB	CDS	1207682	1208503	821	+	IPR005670:Phosphate transport system permease protein 1; IPR027417:P-loop containing nucleoside triphosphate hydrolase	P	1109.24	545.254	54.9301	4.43579e-06	1.47626e-92	1.54656e-54	1.028	4.33707	3.30906	2	8	0	8.79e-10	b	a	c	0	0.0015	0	induced_in_planta
NC_004463.1192	blr1095	phoU	phoU	CDS	1208515	1209231	716	+	IPR026022:PhoU domain; IPR028366:Phosphate transport system protein PhoU	P	1059.68	784.901	41.9869	0.15189	2.28279e-75	7.39746e-63	0.434639	4.66215	4.22751	4	5.75	0.25	1.8e-05	b	a	c	0.0195	0.0002	0	induced_in_planta
NC_004463.1193	blr1096	phoB	phoB	CDS	1209254	1209961	707	+	IPR011006:CheY-like superfamily; IPR011879:Signal transduction response regulator, phosphate regulon transcriptional regulatory protein PhoB	T	804.887	726.683	63.1911	0.697973	2.65666e-46	1.4012e-43	0.143826	3.67277	3.52895	5.66667	7.75	1.25	0.000114546	b	a	c	0.0001	0	0	induced_in_planta
NC_004463.1194	Bd110_00091	Bd110_00091	Bd110_00091	ncRNA	1209964	1210047	83	-	NA		24.7445	55.4683	150.456	0.129085	3.95165e-05	0.0187675	-1.14188	-2.5864	-1.44452	NA	NA	NA	NA	NA	NA	NA	NA	NA	NA
NC_004463.1195	Bd110_00092	Bd110_00092	Bd110_00092	ncRNA	1210067	1210116	49	-	NA		14.9679	30.7797	80.6655	0.181862	2.31833e-05	0.00328907	-0.91136	-2.32679	-1.41543	NA	NA	NA	NA	NA	NA	NA	NA	NA	NA
NC_004463.1196	bll1097	bll1097	bll1097	CDS	1210218	1210727	509	-	IPR011681:GcrA cell cycle regulator	S	249.43	380.065	404.179	0.0668307	0.0187325	0.803832	-0.593049	-0.679974	-0.0869251	0	0	2.25	0.000478764	b	b	a	1	0.0037	0.0023
NC_004463.1197	blr1098	argD	argD	CDS	1211182	1212390	1208	+	IPR005814:Aminotransferase class-III; IPR015424:Pyridoxal phosphate-dependent transferase	E	190.118	421.739	497.224	1.18501e-06	3.66597e-10	0.34018	-1.16238	-1.39827	-0.235887	6.66667	8.25	11.25	0.20304	NA	NA	NA	NA	NA	NA
NC_004463.1198	blr1099	argF	argF	CDS	1212390	1213313	923	+	IPR006130:Aspartate/ornithine carbamoyltransferase; IPR024904:Ornithine carbamoyltransferase	E	156.34	236.822	307.684	0.0827982	0.000787243	0.206604	-0.573735	-0.955197	-0.381462	7	7.75	9	0.765957	NA	NA	NA	NA	NA	NA
NC_004463.1199	blr1100	hslO	hslO	CDS	1213472	1214479	1007	+	IPR000397:Heat shock protein Hsp33	O	450.761	246.864	351.481	0.000681489	0.149369	0.041996	0.871247	0.364392	-0.506855	2.33333	3	6.5	0.0297958	b	b	a	0.368	0	0.0001
NC_004463.1200	bll1101	apaG	apaG	CDS	1214698	1215102	404	-	IPR023065:Uncharacterised protein family ApaG	P	39.8914	40.6744	70.2362	0.897229	0.0148526	0.0117397	-0.0727066	-0.858448	-0.785741	2	2.25	2.75	0.887382	NA	NA	NA	NA	NA	NA
NC_004463.1201	blr1102	blr1102	blr1102	CDS	1215287	1216534	1247	+	IPR014550:Uncharacterised conserved protein UCP028704, OpgC	S	224.384	198.087	330.747	0.519368	0.00544062	9.19536e-05	0.174952	-0.567349	-0.7423	NA	NA	NA	NA	NA	NA	NA	NA	NA	NA
NC_004463.1202	blr1103	blr1103	blr1103	CDS	1216534	1217313	779	+	IPR013830:SGNH hydrolase-type esterase domain		227.2	292.903	414.093	0.24488	0.000758373	0.0574773	-0.365559	-0.863733	-0.498173	0	2.5	0	0.000197028	b	a	b	0.0006	1	0.0003
NC_004463.1203	blr1104	blr1104	blr1104	CDS	1217326	1218309	983	+	IPR013830:SGNH hydrolase-type esterase domain	S	1105.79	532.356	508.456	4.21695e-05	3.36209e-06	0.840212	1.06087	1.12577	0.0649001	NA	NA	NA	NA	NA	NA	NA	NA	NA	NA
NC_004463.1204	Bd110_00093	Bd110_00093	Bd110_00093	ncRNA	1218364	1218413	49	+	NA		5.73973	6.31198	7.55696	0.933358	0.687265	0.750456	-0.11177	-0.385956	-0.274186	NA	NA	NA	NA	NA	NA	NA	NA	NA	NA
NC_004463.1205	bll1105	metZ	metZ	CDS	1218436	1219689	1253	-	IPR000277:Cys/Met metabolism, pyridoxal phosphate-dependent enzyme; IPR015424:Pyridoxal phosphate-dependent transferase	E	183.678	67.6125	738.674	0.00149977	5.7765e-07	1.68857e-18	1.44835	-2.01486	-3.4632	5	0.75	18	1.78e-17	b	c	a	0.0002	0	0	induced_in_planta
NC_004463.1206	Bd110_00094	Bd110_00094	Bd110_00094	ncRNA	1219699	1219773	74	-	NA		183.167	50.7121	97.1766	0.000632748	0.0814932	0.0846627	1.88374	0.928562	-0.955182	NA	NA	NA	NA	NA	NA	NA	NA	NA	NA
NC_004463.1207	blr1106	dcd	dcd	CDS	1219859	1220995	1136	+	IPR010550:Deoxycytidine triphosphate deaminase, bacterial; IPR029054:dUTPase-like	F	298.259	491.414	414.253	0.0473108	0.168988	0.515763	-0.710904	-0.46648	0.244425	2.66667	4.5	3	0.519154	NA	NA	NA	NA	NA	NA
NC_004463.1208	blr1107	blr1107	blr1107	CDS	1221188	1222240	1052	+	hypothetical protein		26.6985	31.8984	59.4988	0.560404	0.0111572	0.0592004	-0.397761	-1.29431	-0.896547	NA	NA	NA	NA	NA	NA	NA	NA	NA	NA
NC_004463.1209	blr1108	blr1108	blr1108	CDS	1222588	1224027	1439	+	IPR002528:Multi antimicrobial extrusion protein	V	20.5963	7.42846	16.9453	0.0236529	0.645074	0.030031	1.49104	0.278455	-1.21258	NA	NA	NA	NA	NA	NA	NA	NA	NA	NA
NC_004463.1210	bll1109	bll1109	bll1109	CDS	1224024	1224587	563	-	hypothetical protein		4.03942	1.47732	5.35427	0.265156	0.788866	0.0854738	1.68238	-0.329961	-2.01234	NA	NA	NA	NA	NA	NA	NA	NA	NA	NA
NC_004463.1211	Bd110_00095	Bd110_00095	Bd110_00095	CDS	1224638	1225039	401	-	IPR019587:Polyketide cyclase/dehydrase; IPR023393:START-like domain	S	7.41651	5.03659	14.4163	0.662069	0.191932	0.0261277	0.462837	-0.972202	-1.43504	NA	NA	NA	NA	NA	NA	NA	NA	NA	NA
NC_004463.1212	bll1110	bll1110	bll1110	CDS	1225164	1225523	359	-	IPR029068:Glyoxalase/Bleomycin resistance protein/Dihydroxybiphenyl dioxygenase	E	5.28029	0.923977	18.1047	0.163222	0.053078	0.000298451	2.05145	-1.92089	-3.97234	NA	NA	NA	NA	NA	NA	NA	NA	NA	NA
NC_004463.1213	bsl1111	bsl1111	bsl1111	CDS	1225643	1225921	278	-	hypothetical protein		5.30382	9.49081	39.7084	0.367983	0.000149247	0.000524459	-0.984374	-3.11172	-2.12735	NA	NA	NA	NA	NA	NA	NA	NA	NA	NA
NC_004463.1214	Bd110_00096	Bd110_00096	Bd110_00096	CDS	1225934	1226173	239	-	NA		24.3924	13.8771	252.21	0.0819343	8.40823e-20	2.78098e-35	0.888659	-3.28612	-4.17478	NA	NA	NA	NA	NA	NA	NA	NA	NA	NA
NC_004463.1215	bll1112	bll1112	bll1112	CDS	1226423	1227262	839	-	IPR009057:Homeodomain-like; IPR020449:Transcription regulator HTH, AraC- type	K	87.1658	25.6718	54.9301	0.000284816	0.1357	0.0209595	1.74672	0.68255	-1.06417	NA	NA	NA	NA	NA	NA	NA	NA	NA	NA
NC_004463.1216	bll1113	bll1113	bll1113	CDS	1227273	1227851	578	-	IPR008332:Methylguanine DNA methyltransferase, ribonuclease-like domain; IPR011991:Winged helix-turn-helix DNA-binding domain	L	24.6526	21.1293	41.9758	0.805946	0.148598	0.0512531	0.199636	-0.81329	-1.01293	NA	NA	NA	NA	NA	NA	NA	NA	NA	NA
NC_004463.1217	Bjat10	Bjat10	Bjat10	tRNA	1228026	1228099	73	+	tRNA-Gly		1457.18	637.983	1077.53	0.402087	0.746638	0.587226	1.19246	0.435829	-0.756631	NA	NA	NA	NA	NA	NA	NA	NA	NA	NA
NC_004463.1218	bll1114	ephA	ephA	CDS	1228189	1229181	992	-	IPR000639:Epoxide hydrolase-like; IPR029058:Alpha/Beta hydrolase fold	S	29.7877	46.3689	54.9154	0.121696	0.013763	0.50421	-0.684638	-0.924778	-0.24014	0	0.25	1.75	0.0163048	b	b	a	0.8974	0.0338	0.0475
NC_004463.1219	blr1115	blr1115	blr1115	CDS	1229348	1229938	590	+	IPR010982:Lambda repressor-like, DNA-binding domain; IPR014710:RmlC-like jelly roll fold	K	8.34975	52.7654	253.497	7.46211e-06	1.77588e-18	2.68725e-10	-2.92497	-5.192	-2.26704	NA	NA	NA	NA	NA	NA	NA	NA	NA	NA
NC_004463.1220	blr1116	blr1116	blr1116	CDS	1229938	1230450	512	+	IPR016181:Acyl-CoA N-acyltransferase	M	11.5842	29.2118	160.11	0.0523039	8.74737e-13	5.03135e-10	-1.24037	-3.71705	-2.47669	0	0.25	1.5	0.0350337	a	a	a	0.9015	0.071	0.1042
NC_004463.1221	blr1117	blr1117	blr1117	CDS	1230447	1230917	470	+	IPR016181:Acyl-CoA N-acyltransferase	S	4.97926	18.54	87.8529	0.0282426	5.93638e-09	7.31161e-07	-1.84483	-4.09696	-2.25213	NA	NA	NA	NA	NA	NA	NA	NA	NA	NA
NC_004463.1222	blr1118	blr1118	blr1118	CDS	1231019	1232062	1043	+	IPR010982:Lambda repressor-like, DNA-binding domain; IPR028082:Periplasmic binding protein-like I	K	59.1148	24.6689	82.8631	0.00202021	0.2273	4.09151e-07	1.27563	-0.455144	-1.73077	NA	NA	NA	NA	NA	NA	NA	NA	NA	NA
NC_004463.1223	blr1119	xylB	xylB	CDS	1232143	1233597	1454	+	IPR000577:Carbohydrate kinase, FGGY	G	20.3934	18.312	26.1678	0.837068	0.53393	0.311587	0.160992	-0.353271	-0.514263	NA	NA	NA	NA	NA	NA	NA	NA	NA	NA
NC_004463.1224	blr1120	xylA	xylA	CDS	1233598	1234920	1322	+	IPR001998:Xylose isomerase	G	36.589	28.2716	65.704	0.530248	0.0191305	0.000305709	0.32996	-0.896216	-1.22618	2	0	1	0.0159209	a	c	b	0.0002	0.0166	0.0111
NC_004463.1225	blr1121	blr1121	blr1121	CDS	1234933	1235691	758	+	IPR003439:ABC transporter-like; IPR027417:P-loop containing nucleoside triphosphate hydrolase	P	26.0559	14.2451	26.5212	0.182954	0.927106	0.0747201	0.810865	-0.0557206	-0.866586	NA	NA	NA	NA	NA	NA	NA	NA	NA	NA
NC_004463.1226	blr1122	blr1122	blr1122	CDS	1235691	1236773	1082	+	IPR001851:ABC transporter, permease	G	24.7338	28.0116	79.1901	0.742055	1.4046e-05	4.81098e-06	-0.200398	-1.70503	-1.50464	NA	NA	NA	NA	NA	NA	NA	NA	NA	NA
NC_004463.1227	blr1123	blr1123	blr1123	CDS	1236856	1237800	944	+	IPR028082:Periplasmic binding protein-like I	G	120.904	47.6175	204.592	0.000355177	0.0331148	1.53635e-10	1.36924	-0.751442	-2.12069	0.333333	1	6.75	7.57e-07	b	b	a	0.5432	0	0
NC_004463.1228	blr1124	blr1124	blr1124	CDS	1237900	1238877	977	+	IPR001395:Aldo/keto reductase; IPR023210:NADP-dependent oxidoreductase domain	C	18.8214	19.5123	30.9891	0.998851	0.29935	0.276894	0.00132103	-0.692137	-0.693458	NA	NA	NA	NA	NA	NA	NA	NA	NA	NA
NC_004463.1229	blr1125	blr1125	blr1125	CDS	1238881	1239729	848	+	IPR006992:Amidohydrolase 2	S	27.0796	23.349	25.6154	0.717286	0.82322	0.828787	0.245137	0.126651	-0.118486	NA	NA	NA	NA	NA	NA	NA	NA	NA	NA
NC_004463.1230	bll1126	bll1126	bll1126	CDS	1239929	1240417	488	-	IPR009959:Polyketide cyclase SnoaL-like domain	S	9.94531	1.84795	3.38486	0.171584	0.281705	0.665523	2.151	1.44526	-0.70574	NA	NA	NA	NA	NA	NA	NA	NA	NA	NA
NC_004463.1231	bll1127	bll1127	bll1127	CDS	1240452	1240802	350	-	IPR006175:YjgF/Yer057p/UK114 family; IPR013813:Endoribonuclease L-PSP/chorismate mutase-like	J	189.965	163.322	76.7864	0.632795	5.97645e-05	0.00076462	0.212947	1.30538	1.09244	6.33333	7.5	5.5	0.68083	NA	NA	NA	NA	NA	NA
NC_004463.1232	bll1128	bll1128	bll1128	CDS	1240953	1241870	917	-	IPR029058:Alpha/Beta hydrolase fold	Q	102.14	36.7112	58.5676	1.16668e-05	0.00935894	0.0368847	1.51281	0.817574	-0.69524	NA	NA	NA	NA	NA	NA	NA	NA	NA	NA
NC_004463.1233	bll1129	bll1129	bll1129	CDS	1241874	1243532	1658	-	IPR014614:Uncharacterised conserved protein UCP036654	C	63.3101	35.4951	58.617	0.0464474	0.732661	0.0570956	0.849206	0.145734	-0.703472	NA	NA	NA	NA	NA	NA	NA	NA	NA	NA
NC_004463.1234	blr1130	blr1130	blr1130	CDS	1243660	1244319	659	+	IPR029045:ClpP/crotonase-like domain		217.882	139.257	801.918	0.0393379	6.10132e-12	3.92316e-22	0.673449	-1.85958	-2.53303	NA	NA	NA	NA	NA	NA	NA	NA	NA	NA
NC_004463.1235	Bd110_00097	Bd110_00097	Bd110_00097	CDS	1244430	1244624	194	+	NA		47.2531	34.664	81.641	0.432325	0.133966	0.00812589	0.4958	-0.758223	-1.25402	NA	NA	NA	NA	NA	NA	NA	NA	NA	NA
NC_004463.1236	blr1131	blr1131	blr1131	CDS	1244649	1245239	590	+	IPR003782:Copper chaperone SCO1/SenC; IPR012336:Thioredoxin-like fold	S	184.309	58.3127	113.951	6.49195e-11	0.00270703	6.62882e-05	1.65732	0.703788	-0.95353	NA	NA	NA	NA	NA	NA	NA	NA	NA	NA
NC_004463.1237	blr1132	blr1132	blr1132	CDS	1245541	1246476	935	+	IPR001638:Solute-binding protein family 3/N-terminal domain of MltF	E	145.11	67.7488	61.6834	0.00091579	4.41177e-05	0.757327	1.12732	1.24921	0.121897	NA	NA	NA	NA	NA	NA	NA	NA	NA	NA
NC_004463.1238	blr1133	lysK	lysK	CDS	1246626	1248269	1643	+	IPR002904:Lysine-tRNA ligase	J	524.856	275.094	211.732	0.00294649	3.8323e-06	0.246704	0.931007	1.30957	0.37856	8	5.5	4	0.16977	NA	NA	NA	NA	NA	NA
NC_004463.1239	bll1134	bll1134	bll1134	CDS	1248291	1248776	485	-	IPR014710:RmlC-like jelly roll fold	S	71.3691	49.8372	13.7595	0.181596	8.90972e-13	9.23535e-09	0.524085	2.36062	1.83653	NA	NA	NA	NA	NA	NA	NA	NA	NA	NA
NC_004463.1240	bll1135	bll1135	bll1135	CDS	1248886	1249716	830	-	IPR003313:AraC-type arabinose-binding/dimerisation domain; IPR009057:Homeodomain-like; IPR018062:HTH domain AraC-type, conserved site	K	37.9816	19.5413	20.976	0.10387	0.0838068	0.895067	0.876916	0.801514	-0.0754026	NA	NA	NA	NA	NA	NA	NA	NA	NA	NA
NC_004463.1241	blr1136	blr1136	blr1136	CDS	1249728	1250228	500	+	IPR011008:Dimeric alpha-beta barrel	S	69.8037	29.2054	35.7802	0.00234172	0.00846926	0.514162	1.2613	0.972818	-0.288483	NA	NA	NA	NA	NA	NA	NA	NA	NA	NA
NC_004463.1242	bll1137	cah	cah	CDS	1250207	1251064	857	-	IPR001148:Alpha carbonic anhydrase; IPR023561:Carbonic anhydrase, alpha-class	P	120.913	49.9312	181.815	0.00277541	0.115327	2.47436e-07	1.24231	-0.614395	-1.85671	0	0	4.25	3.23e-07	b	b	a	1	0	0
NC_004463.1243	bll1138	cah	bll1138	CDS	1251049	1251702	653	-	IPR006200:LexA repressor; IPR010982:Lambda repressor-like, DNA-binding domain; IPR028360:Peptidase S24/S26, beta-ribbon domain	K	214.82	8.28714	9.75442	0.00228638	0.00168578	0.902673	4.68903	4.45383	-0.235198	NA	NA	NA	NA	NA	NA	NA	NA	NA	NA
NC_004463.1244	blr1139	blr1139	blr1139	CDS	1252005	1252352	347	+	IPR009297:Protein of unknown function DUF952	S	14.0215	44.3869	19.9221	0.0025649	0.405741	0.00244773	-1.61735	-0.465432	1.15191	NA	NA	NA	NA	NA	NA	NA	NA	NA	NA
NC_004463.1245	blr1140	pyrD	pyrD	CDS	1252349	1253446	1097	+	IPR012135:Dihydroorotate dehydrogenase, class 1/ 2; IPR013785:Aldolase-type TIM barrel	F	148.686	197.989	110.641	0.334789	0.210623	0.0102802	-0.392859	0.441472	0.834331	3	3	3.75	0.890764	NA	NA	NA	NA	NA	NA
NC_004463.1246	bll1141	dinF	dinF	CDS	1253521	1254846	1325	-	IPR002528:Multi antimicrobial extrusion protein	V	60.7784	30.1883	41.6353	0.00948905	0.114125	0.208035	1.00277	0.549427	-0.45334	NA	NA	NA	NA	NA	NA	NA	NA	NA	NA
NC_004463.1247	bll1142	bll1142	bll1142	CDS	1254848	1255582	734	-	IPR001279:Beta-lactamase-like	S	163.429	54.3427	63.7869	2.66405e-08	1.84727e-07	0.466945	1.60494	1.36502	-0.239914	NA	NA	NA	NA	NA	NA	NA	NA	NA	NA
NC_004463.1248	bll1143	bll1143	bll1143	CDS	1255614	1255970	356	-	hypothetical protein		95.3597	54.9153	42.8733	0.048833	0.00126754	0.4107	0.821492	1.16514	0.34365	NA	NA	NA	NA	NA	NA	NA	NA	NA	NA
NC_004463.1249	bll1144	bll1144	bll1144	CDS	1256131	1258008	1877	-	IPR000977:DNA ligase, ATP-dependent; IPR012340:Nucleic acid-binding, OB-fold; IPR026333:ATP-dependent DNA ligase, PP_1105 family	L	74.1034	24.139	23.7293	9.17985e-05	5.32983e-06	0.937052	1.59722	1.637	0.0397766	NA	NA	NA	NA	NA	NA	NA	NA	NA	NA
NC_004463.1250	bll1145	bll1145	bll1145	CDS	1258005	1259042	1037	-	IPR001279:Beta-lactamase-like; IPR026360:Putative exonuclease, DNA ligase-associated	J	50.6813	11.8989	12.071	2.56255e-06	6.78629e-08	0.924822	2.14678	2.09157	-0.0552057	NA	NA	NA	NA	NA	NA	NA	NA	NA	NA
NC_004463.1251	blr1146	blr1146	blr1146	CDS	1259102	1260028	926	+	IPR021183:N-terminal acetyltransferase A, auxiliary subunit; IPR029063:S-adenosyl-L-methionine-dependent methyltransferase	S	13.3356	29.2892	23.5621	0.0797404	0.160015	0.578929	-1.12702	-0.827532	0.299487	NA	NA	NA	NA	NA	NA	NA	NA	NA	NA
NC_004463.1252	blr1147	blr1147	blr1147	CDS	1260100	1261374	1274	+	IPR000709:Leu/Ile/Val-binding protein; IPR006311:Twin-arginine translocation pathway, signal sequence; IPR028082:Periplasmic binding protein-like I	E	38.0118	65.1742	77.3362	0.10592	0.0138612	0.578553	-0.800852	-1.05511	-0.254255	0	1.25	5.5	4.33e-06	c	b	a	0.0016	0	0
NC_004463.1253	blr1148	lhr	lhr	CDS	1261413	1264214	2801	+	IPR004589:DNA helicase, ATP-dependent, RecQ type; IPR017170:Lhr-like ATP-dependent RNA helicase, predicted; IPR027417:P-loop containing nucleoside triphosphate hydrolase	L	97.2916	53.469	63.2235	0.0339048	0.0878423	0.585641	0.879626	0.642356	-0.23727	NA	NA	NA	NA	NA	NA	NA	NA	NA	NA
NC_004463.1254	blr1149	blr1149	blr1149	CDS	1264229	1264939	710	+	IPR024173:Phosphoesterase, MJ0037; IPR029052:Metallo-dependent phosphatase-like	S	100.641	79.4982	142.079	0.335409	0.174163	0.00620814	0.387073	-0.454079	-0.841152	NA	NA	NA	NA	NA	NA	NA	NA	NA	NA
NC_004463.1255	bll1150	bll1150	bll1150	CDS	1265224	1266129	905	-	IPR020890:Transcription regulator HTH, HdfR	K	32.34	39.861	55.3507	0.426332	0.030697	0.222564	-0.419916	-0.88709	-0.467175	NA	NA	NA	NA	NA	NA	NA	NA	NA	NA
NC_004463.1256	blr1151	blr1151	blr1151	CDS	1266197	1267138	941	+	IPR000620:EamA domain	S	15.5803	3.35132	3.16798	0.0274311	0.00627085	0.964336	2.13532	2.18629	0.0509693	NA	NA	NA	NA	NA	NA	NA	NA	NA	NA
NC_004463.1257	blr1152	blr1152	blr1152	CDS	1267151	1267924	773	+	IPR001279:Beta-lactamase-like		28.2837	23.6053	17.9396	0.783231	0.26358	0.463093	0.195681	0.578209	0.382528	NA	NA	NA	NA	NA	NA	NA	NA	NA	NA
NC_004463.1258	Bd110_00098	Bd110_00098	Bd110_00098	CDS	1267924	1268112	188	+	NA		NA	NA	NA	NA	NA	NA	NA	NA	NA	NA	NA	NA	NA	NA	NA	NA	NA	NA	NA
NC_004463.1259	bll1153	bll1153	bll1153	CDS	1268040	1268810	770	-	IPR019088:Conserved hypothetical protein CHP02186-related, transmembrane	S	32.776	22.3752	44.0849	0.458144	0.318117	0.031816	0.452968	-0.490627	-0.943595	NA	NA	NA	NA	NA	NA	NA	NA	NA	NA
NC_004463.1260	bll1154	bll1154	bll1154	CDS	1268807	1269949	1142	-	IPR002781:Transmembrane protein TauE like	S	40.084	43.4595	98.1474	0.875143	6.16545e-05	1.25453e-05	-0.0813555	-1.26682	-1.18547	NA	NA	NA	NA	NA	NA	NA	NA	NA	NA
NC_004463.1261	bll1155	bll1155	bll1155	CDS	1270040	1273537	3497	-	IPR011990:Tetratricopeptide-like helical domain	S	512.267	698.73	2140.57	0.0543759	2.22237e-27	2.54043e-18	-0.443393	-2.06029	-1.61689	0	0	7.25	3.83e-12	b	b	a	1	0.0007	0.0004	induced_in_planta
NC_004463.1262	bll1156	bll1156	bll1156	CDS	1273856	1274446	590	-	IPR005149:Transcription regulator PadR N-terminal; IPR018309:Transcription regulator PadR, C-terminal	K	124.072	78.3651	67.5101	0.0670771	0.00600208	0.590562	0.688053	0.897544	0.209491	NA	NA	NA	NA	NA	NA	NA	NA	NA	NA
NC_004463.1263	blr1157	blr1157	blr1157	CDS	1274518	1275030	512	+	hypothetical protein	S	26.5389	30.9466	50.2041	0.779624	0.0627859	0.120235	-0.202006	-0.930216	-0.72821	NA	NA	NA	NA	NA	NA	NA	NA	NA	NA
NC_004463.1264	blr1158	acd	acd	CDS	1275149	1276939	1790	+	IPR009075:Acyl-CoA dehydrogenase/oxidase C-terminal; IPR009100:Acyl-CoA dehydrogenase/oxidase, N-terminal and middle domain; IPR013786:Acyl-CoA dehydrogenase/oxidase, N-terminal; IPR020953:Acyl-CoA dehydrogenase, N-terminal, bacteria; IPR025878:Acetyl-CoA dehydrogenase-like C-terminal domain	I	385.026	174.711	284.739	6.38014e-07	0.0536988	0.00130939	1.1444	0.437331	-0.707068	9.66667	8.5	11.25	0.611695	NA	NA	NA	NA	NA	NA
NC_004463.1265	blr1159	blr1159	blr1159	CDS	1277010	1278218	1208	+	IPR002155:Thiolase; IPR016039:Thiolase-like	I	369.639	142.697	183.863	4.69175e-06	0.000353139	0.270355	1.38418	1.02199	-0.362191	8.66667	7.5	10.5	0.511185	NA	NA	NA	NA	NA	NA
NC_004463.1266	blr1160	fadB	fadB	CDS	1278239	1280452	2213	+	IPR001753:Crotonase superfamily; IPR012799:Fatty oxidation complex, alpha subunit FadB; IPR029045:ClpP/crotonase-like domain	I	585.074	320.241	483.005	4.57624e-05	0.197531	0.00369665	0.872223	0.279201	-0.593023	18.3333	13	17.5	0.241367	NA	NA	NA	NA	NA	NA
NC_004463.1267	Bd110_00099	Bd110_00099	Bd110_00099	CDS	1280754	1280972	218	+	NA		144.343	112.708	45.0632	0.222131	1.34147e-11	6.44572e-08	0.382087	1.70601	1.32392	NA	NA	NA	NA	NA	NA	NA	NA	NA	NA
NC_004463.1268	bsl1161	bsl1161	bsl1161	CDS	1280901	1281209	308	-	hypothetical protein		112.773	135.693	213.4	0.654406	0.0426872	0.167779	-0.269675	-0.919931	-0.650256	NA	NA	NA	NA	NA	NA	NA	NA	NA	NA
NC_004463.1269	bll1162	attY	attY	CDS	1281438	1282052	614	-	IPR003083:S-crystallin	O	67.0798	60.8902	97.7435	0.803552	0.12089	0.0395826	0.125164	-0.544796	-0.669959	4.33333	4.25	8	0.100589	NA	NA	NA	NA	NA	NA
NC_004463.1270	blr1163	blr1163	blr1163	CDS	1282179	1282676	497	+	IPR011991:Winged helix-turn-helix DNA-binding domain	K	65.9672	55.4656	101.598	0.563726	0.059135	0.00332479	0.246831	-0.60553	-0.852361	NA	NA	NA	NA	NA	NA	NA	NA	NA	NA
NC_004463.1271	blr1164	gshA	gshA	CDS	1282773	1284143	1370	+	IPR006336:Glutamate--cysteine ligase, GCS2	H	169.059	174.752	231.028	0.972015	0.208012	0.235081	-0.0194381	-0.424121	-0.404683	NA	NA	NA	NA	NA	NA	NA	NA	NA	NA
NC_004463.1272	blr1165	blr1165	blr1165	CDS	1284257	1284829	572	+	IPR029469:PAN-4 domain	S	70.3613	27.0249	41.23	0.000136335	0.0161836	0.0777319	1.40623	0.789391	-0.616843	NA	NA	NA	NA	NA	NA	NA	NA	NA	NA
NC_004463.1273	bll1166	bll1166	bll1166	CDS	1284954	1285520	566	-	IPR009267:Protein of unknown function DUF925	S	80.5227	50.7283	50.1557	0.0392858	0.0156101	0.977789	0.693292	0.703741	0.0104494	NA	NA	NA	NA	NA	NA	NA	NA	NA	NA
NC_004463.1274	bll1167	sipS	sipS	CDS	1285543	1286322	779	-	IPR000223:Peptidase S26A, signal peptidase I; IPR015927:Peptidase S24/S26A/S26B/S26C; IPR028360:Peptidase S24/S26, beta-ribbon domain	U	672.487	381.182	269.186	0.0154196	1.23024e-05	0.139682	0.827924	1.32847	0.500546	NA	NA	NA	NA	NA	NA	NA	NA	NA	NA
NC_004463.1275	bll1168	tldD	tldD	CDS	1286319	1287746	1427	-	IPR002510:TldD/PmbA	S	2096.52	764.249	628.908	1.51008e-10	8.99021e-16	0.276543	1.45719	1.73959	0.282395	16.6667	13.5	15.5	0.687027	NA	NA	NA	NA	NA	NA
NC_004463.1276	bll1169	bll1169	bll1169	CDS	1287848	1288501	653	-	IPR010642:Invasion protein B	S	459.453	173.154	185.812	3.56602e-05	4.23955e-05	0.809821	1.41418	1.31301	-0.101167	NA	NA	NA	NA	NA	NA	NA	NA	NA	NA
NC_004463.1277	blr1170	coxB	coxB	CDS	1288829	1289668	839	+	IPR008972:Cupredoxin; IPR014222:Cytochrome c oxidase, subunit II	C	585.419	607.691	775.893	0.918352	0.189336	0.266653	-0.0454577	-0.39808	-0.352622	0	0	2.75	8.08e-05	a	a	a	1	0.0798	0.0591
NC_004463.1278	blr1171	coxA	ctaD	CDS	1289757	1291382	1625	+	IPR000883:Cytochrome c oxidase subunit I; IPR023615:Cytochrome c oxidase, subunit I, copper-binding site; IPR023616:Cytochrome c oxidase, subunit I domain	C	1514.69	928.986	2072.78	0.0224434	0.129536	2.7701e-05	0.70963	-0.449281	-1.15891	NA	NA	NA	NA	NA	NA	NA	NA	NA	NA
NC_004463.1279	blr1172	coxE	ctaB	CDS	1291443	1292387	944	+	IPR000537:UbiA prenyltransferase family; IPR030470:UbiA prenyltransferase conserved site	O	326.654	258.629	509.575	0.235419	0.0111913	3.10963e-05	0.352746	-0.626252	-0.978997	NA	NA	NA	NA	NA	NA	NA	NA	NA	NA
NC_004463.1280	bsr1173	coxF	coxF	CDS	1292384	1292557	173	+	CoxF protein	S	48.8226	47.0419	71.4094	0.887763	0.127988	0.0543164	0.0754591	-0.535629	-0.611088	NA	NA	NA	NA	NA	NA	NA	NA	NA	NA
NC_004463.1281	blr1174	coxG	ctaG	CDS	1292563	1293207	644	+	IPR007533:Cytochrome c oxidase assembly protein CtaG/Cox11; IPR023471:Cytochrome c oxidase assembly protein CtaG/Cox11, domain	O	240.172	207.077	363.058	0.497169	0.0265011	0.00117867	0.227127	-0.578106	-0.805233	NA	NA	NA	NA	NA	NA	NA	NA	NA	NA
NC_004463.1282	blr1175	coxC	coxC	CDS	1293287	1294183	896	+	IPR000298:Cytochrome c oxidase subunit III domain; IPR013833:Cytochrome c oxidase, subunit III, 4-helical bundle; IPR024791:Cytochrome c oxidase subunit III	C	868.97	573.762	1334.72	0.0969376	0.0606633	9.78194e-05	0.603968	-0.616072	-1.22004	NA	NA	NA	NA	NA	NA	NA	NA	NA	NA
NC_004463.1283	blr1176	blr1176	blr1176	CDS	1294281	1294682	401	+	IPR009325:Protein of unknown function DUF983	S	19.5348	26.4727	43.3719	0.521173	0.018344	0.0882288	-0.400196	-1.1027	-0.7025	NA	NA	NA	NA	NA	NA	NA	NA	NA	NA
NC_004463.1284	blr1177	shb1	shb1	CDS	1294679	1295431	752	+	IPR002994:Surfeit locus 1/Shy1	S	30.1255	35.9239	48.2346	0.714443	0.130958	0.28542	-0.218826	-0.655556	-0.436729	NA	NA	NA	NA	NA	NA	NA	NA	NA	NA
NC_004463.1285	blr1178	blr1178	blr1178	CDS	1295548	1295913	365	+	IPR009959:Polyketide cyclase SnoaL-like domain		8.07884	16.9819	14.3697	0.294904	0.352846	0.792502	-0.970702	-0.763212	0.20749	NA	NA	NA	NA	NA	NA	NA	NA	NA	NA
NC_004463.1286	bll1179	bll1179	bll1179	CDS	1295910	1297250	1340	-	IPR003660:HAMP linker domain; IPR017205:Signal transduction histidine kinase, ChrS	T	59.1972	49.003	53.9452	0.632795	0.818084	0.752076	0.264794	0.11271	-0.152084	NA	NA	NA	NA	NA	NA	NA	NA	NA	NA
NC_004463.1287	blr1180	elmR	elmR	CDS	1297337	1297981	644	+	IPR011006:CheY-like superfamily; IPR011991:Winged helix-turn-helix DNA-binding domain	T	120.13	75.0459	66.8738	0.0550368	0.00738028	0.691533	0.702181	0.856572	0.154391	NA	NA	NA	NA	NA	NA	NA	NA	NA	NA
NC_004463.1288	Bd110_00100	Bd110_00100	Bd110_00100	ncRNA	1298314	1298363	49	+	NA		26.2643	5.12153	59.4	0.00858006	0.191615	1.45568e-05	2.51244	-1.09881	-3.61126	NA	NA	NA	NA	NA	NA	NA	NA	NA	NA
NC_004463.1289	blr1181	thrC	thrC	CDS	1298530	1299948	1418	+	IPR001926:Tryptophan synthase beta subunit-like PLP-dependent enzyme; IPR004450:Threonine synthase-like; IPR029144:Threonine synthase, N-terminal	E	185.276	272.822	194.601	0.0533125	0.876401	0.0429707	-0.534886	-0.0470102	0.487876	5.66667	5.25	9	0.172989	NA	NA	NA	NA	NA	NA
NC_004463.1290	blr1182	mpp	mpp	CDS	1299945	1301234	1289	+	IPR011249:Metalloenzyme, LuxS/M16 peptidase-like	O	533.16	469.089	313.236	0.439023	2.70603e-05	0.00149097	0.185805	0.76998	0.584175	6.33333	7.5	5.75	0.752994	NA	NA	NA	NA	NA	NA
NC_004463.1291	blr1183	rimJ	rimJ	CDS	1301274	1301861	587	+	IPR016181:Acyl-CoA N-acyltransferase	J	150.083	131.866	147.307	0.553674	0.888702	0.598663	0.214903	0.047096	-0.167807	NA	NA	NA	NA	NA	NA	NA	NA	NA	NA
NC_004463.1292	blr1184	blr1184	blr1184	CDS	1301993	1302646	653	+	hypothetical protein		246.342	171.501	203.646	0.11419	0.37032	0.462254	0.532225	0.285137	-0.247088	2	3	3.25	0.716937	NA	NA	NA	NA	NA	NA
NC_004463.1293	bll1185	atpB	atpF	CDS	1302864	1303349	485	-	IPR002146:ATPase, F0 complex, subunit B/B', bacterial/chloroplast	C	263.976	839.368	586.617	1.00968e-10	5.10016e-06	0.0482943	-1.66785	-1.15247	0.515376	1.33333	1.25	1.75	0.901384	NA	NA	NA	NA	NA	NA
NC_004463.1294	bll1186	atpB'	atpG	CDS	1303355	1303918	563	-	IPR002146:ATPase, F0 complex, subunit B/B', bacterial/chloroplast	C	573.15	1984.84	1314.38	1.71969e-10	1.50213e-05	0.0414983	-1.78764	-1.19284	0.594799	2.33333	3.25	2	0.673545	NA	NA	NA	NA	NA	NA
NC_004463.1295	bsl1187	atpC	atpC	CDS	1303981	1304211	230	-	IPR000454:ATPase, F0 complex, subunit C; IPR002379:V-ATPase proteolipid subunit C-like domain	C	693.916	933.89	508.049	0.0637969	0.0312335	7.06212e-06	-0.427093	0.44987	0.876963	NA	NA	NA	NA	NA	NA	NA	NA	NA	NA
NC_004463.1296	bll1188	atpA	atpB	CDS	1304265	1305014	749	-	IPR000568:ATPase, F0 complex, subunit A	C	160.089	646.337	533.835	5.96099e-09	1.9751e-07	0.481095	-1.9913	-1.71721	0.27409	NA	NA	NA	NA	NA	NA	NA	NA	NA	NA
NC_004463.1297	bsl1189	bsl1189	bsl1189	CDS	1305126	1305323	197	-	FoF1 ATP synthase subunit I	S	369.039	562.719	305.911	0.130877	0.47138	0.0117397	-0.599799	0.279471	0.87927	NA	NA	NA	NA	NA	NA	NA	NA	NA	NA
NC_004463.1298	blr1190	blr1190	blr1190	CDS	1305381	1305818	437	+	hypothetical protein		13.6223	11.1112	10.3603	0.64828	0.495472	0.914997	0.42486	0.511767	0.0869066	NA	NA	NA	NA	NA	NA	NA	NA	NA	NA
NC_004463.1299	blr1191	blr1191	blr1191	CDS	1305827	1306381	554	+	hypothetical protein		91.3855	55.3021	40.9681	0.205423	0.0128245	0.37934	0.682994	1.13591	0.45292	NA	NA	NA	NA	NA	NA	NA	NA	NA	NA
NC_004463.1300	blr1192	blr1192	blr1192	CDS	1306481	1307017	536	+	IPR001602:Uncharacterised protein family UPF0047	S	64.3848	17.5281	45.7638	1.05069e-05	0.180996	0.000539009	1.91423	0.536968	-1.37727	1.33333	1	2.5	0.367914	NA	NA	NA	NA	NA	NA
NC_004463.1301	bll1193	mtbA	mtbA	CDS	1307182	1309080	1898	-	IPR005828:General substrate transporter; IPR020846:Major facilitator superfamily domain	G	963.818	128.381	515.764	3.72059e-13	0.0274845	3.80785e-07	2.91845	0.906391	-2.01206	0	0	2	0.00117117	a	a	a	1	0.1358	0.1055
NC_004463.1302	blr1194	tcsR	tcsR	CDS	1309153	1309824	671	+	IPR011006:CheY-like superfamily; IPR017206:Signal transduction histidine kinase, hybrid-type, BC3207, predicted	T	93.4591	139.033	129.716	0.137527	0.176218	0.793876	-0.542744	-0.447334	0.0954093	1	3	2.75	0.243695	NA	NA	NA	NA	NA	NA
NC_004463.1303	bll1195	TtrR	TtrR	CDS	1309830	1312670	2840	-	IPR011990:Tetratricopeptide-like helical domain; IPR011991:Winged helix-turn-helix DNA-binding domain; IPR027417:P-loop containing nucleoside triphosphate hydrolase	K	109.229	87.232	87.4107	0.338376	0.267724	0.987151	0.337893	0.332403	-0.00548948	NA	NA	NA	NA	NA	NA	NA	NA	NA	NA
NC_004463.1304	blr1196	ohr	ohr	CDS	1312870	1313289	419	+	IPR003718:OsmC/Ohr family	O	NA	NA	NA	NA	NA	NA	NA	NA	NA	NA	NA	NA	NA	NA	NA	NA	NA	NA	NA
NC_004463.1305	blr1197	blr1197	blr1197	CDS	1313326	1314354	1028	+	IPR000639:Epoxide hydrolase-like; IPR029058:Alpha/Beta hydrolase fold	S	4.13756	7.16161	3.17434	0.500942	0.8223	0.19595	-0.88028	0.278708	1.15899	NA	NA	NA	NA	NA	NA	NA	NA	NA	NA
NC_004463.1306	blr1198	blr1198	blr1198	CDS	1314427	1314981	554	+	cytochrome P460	S	23.0949	5.69071	7.91484	0.017202	0.0330393	0.592802	1.88845	1.43326	-0.455184	NA	NA	NA	NA	NA	NA	NA	NA	NA	NA
NC_004463.1307	bll1199	bll1199	bll1199	CDS	1315021	1318530	3509	-	IPR001734:Sodium/solute symporter; IPR005467:Signal transduction histidine kinase, core; IPR011006:CheY-like superfamily; IPR017181:Signal transduction histidine kinase, CHASE2/PAS sensor domain-containing, predicted; IPR022510:Sortase system, histidine kinase	T	124.758	99.9375	171.137	0.386794	0.0854652	0.00225874	0.302263	-0.480493	-0.782756	NA	NA	NA	NA	NA	NA	NA	NA	NA	NA
NC_004463.1308	Bd110_00101	Bd110_00101	Bd110_00101	ncRNA	1318709	1318758	49	-	NA		19.7612	14.4881	29.0453	0.675341	0.549946	0.240928	0.476845	-0.553312	-1.03016	NA	NA	NA	NA	NA	NA	NA	NA	NA	NA
NC_004463.1309	bll1200	hemA	hemA	CDS	1318830	1320059	1229	-	IPR006238:Cystathionine beta-lyase, eukaryotic; IPR015424:Pyridoxal phosphate-dependent transferase	H	1569.83	666.985	370.094	0.00416279	7.80104e-08	0.0456212	1.23543	2.08451	0.849084	1.33333	3	3	0.395958	NA	NA	NA	NA	NA	NA
NC_004463.1310	blr1201	blr1201	blr1201	CDS	1320330	1320761	431	+	IPR001874:Dehydroquinase, class II	E	24.5074	21.9951	15.6005	0.824757	0.164081	0.253499	0.147608	0.643011	0.495402	NA	NA	NA	NA	NA	NA	NA	NA	NA	NA
NC_004463.1311	bll1202	bll1202	bll1202	CDS	1320821	1321882	1061	-	IPR001279:Beta-lactamase-like	S	227.329	178.172	105.855	0.251525	3.58823e-06	0.00135384	0.337438	1.09359	0.756155	NA	NA	NA	NA	NA	NA	NA	NA	NA	NA
NC_004463.1312	bll1203	bll1203	bll1203	CDS	1322102	1324255	2153	-	IPR000727:Target SNARE coiled-coil domain; IPR003660:HAMP linker domain; IPR004089:Methyl-accepting chemotaxis protein (MCP) signalling domain	S	55.4981	59.1536	280.302	0.872938	2.73974e-14	2.02653e-16	-0.0821153	-2.32567	-2.24355	NA	NA	NA	NA	NA	NA	NA	NA	NA	NA
NC_004463.1313	bll1204	bll1204	bll1204	CDS	1324421	1325146	725	-	IPR011250:Outer membrane protein/outer membrane enzyme PagP , beta-barrel	M	832.745	420.845	1380.59	0.000575347	0.00772394	2.77799e-11	0.990005	-0.72621	-1.71621	2.66667	2.25	2	0.912556	NA	NA	NA	NA	NA	NA
NC_004463.1314	bll1205	bll1205	bll1205	CDS	1325370	1325690	320	-	hypothetical protein		5.21228	15.1947	13.9508	0.121583	0.120314	0.830848	-1.27969	-1.14342	0.136278	NA	NA	NA	NA	NA	NA	NA	NA	NA	NA
NC_004463.1315	blr1206	blr1206	blr1206	CDS	1325868	1326170	302	+	hypothetical protein		35.7435	13.7986	25.0097	0.0103141	0.290693	0.0796346	1.44906	0.545803	-0.903254	NA	NA	NA	NA	NA	NA	NA	NA	NA	NA
NC_004463.1316	bll1207	bll1207	bll1207	CDS	1326190	1326702	512	-	IPR003736:Phenylacetic acid degradation-related domain; IPR029069:HotDog domain	Q	23.5441	9.7905	19.7471	0.0333088	0.664839	0.0419177	1.32146	0.252082	-1.06938	NA	NA	NA	NA	NA	NA	NA	NA	NA	NA
NC_004463.1317	bsl1208	bsl1208	bsl1208	CDS	1326773	1326982	209	-	hypothetical protein		NA	NA	NA	NA	NA	NA	NA	NA	NA	NA	NA	NA	NA	NA	NA	NA	NA	NA	NA
NC_004463.1318	Bd110_00102	Bd110_00102	Bd110_00102	CDS	1326979	1327152	173	-	NA		NA	NA	NA	NA	NA	NA	NA	NA	NA	NA	NA	NA	NA	NA	NA	NA	NA	NA	NA
NC_004463.1319	bll1209	bll1209	bll1209	CDS	1327343	1328965	1622	-	IPR012700:Phosphonate C-P lyase system, PhnK; IPR027417:P-loop containing nucleoside triphosphate hydrolase	S	62.3674	39.1223	22.5499	0.116287	2.98753e-05	0.0247442	0.652606	1.44634	0.793738	NA	NA	NA	NA	NA	NA	NA	NA	NA	NA
NC_004463.1320	bll1210	bll1210	bll1210	CDS	1328965	1329804	839	-	IPR000515:ABC transporter type 1, transmembrane domain MetI-like; IPR025966:Oligopeptide transport permease C-like, N-terminal domain	P	17.3986	29.5013	18.439	0.171905	0.890108	0.088673	-0.762077	-0.080375	0.681702	NA	NA	NA	NA	NA	NA	NA	NA	NA	NA
NC_004463.1321	bll1211	bll1211	bll1211	CDS	1329801	1330772	971	-	IPR000515:ABC transporter type 1, transmembrane domain MetI-like	P	21.9864	36.7407	26.1071	0.240721	0.61864	0.418155	-0.813044	-0.331411	0.481632	NA	NA	NA	NA	NA	NA	NA	NA	NA	NA
NC_004463.1322	bll1212	bll1212	bll1212	CDS	1330972	1332522	1550	-	IPR000914:Solute-binding protein family 5 domain; IPR030678:Peptide/nickel binding protein, MppA-type	E	166.856	182.126	106.133	0.772251	0.124663	0.0482362	-0.159633	0.621956	0.781589	0.666667	4.75	3.75	0.00762814	b	a	a	0.0003	0.0021	0.2236
NC_004463.1323	blr1213	blr1213	blr1213	CDS	1332738	1333397	659	+	IPR019915:Transcription regulator, pyrimidine utilisation, RutR	K	39.4452	47.0316	27.2196	0.625284	0.20422	0.0302888	-0.258574	0.529973	0.788547	NA	NA	NA	NA	NA	NA	NA	NA	NA	NA
NC_004463.1324	blr1214	blr1214	blr1214	CDS	1333652	1334314	662	+	IPR021747:Protein of unknown function DUF3313	S	21.5126	19.0926	29.6764	0.775669	0.345422	0.123813	0.198896	-0.471093	-0.669989	NA	NA	NA	NA	NA	NA	NA	NA	NA	NA
NC_004463.1325	blr1215	blr1215	blr1215	CDS	1334347	1334916	569	+	IPR019223:Domain of unknown function DUF2147	S	77.5514	82.9593	8.74394	0.856067	3.40294e-19	1.4145e-22	-0.0899547	3.15696	3.24692	NA	NA	NA	NA	NA	NA	NA	NA	NA	NA
NC_004463.1326	Bd110_00103	Bd110_00103	Bd110_00103	CDS	1334920	1335243	323	-	NA		48.913	67.0632	6.04188	0.490111	1.05482e-09	1.8125e-13	-0.422061	3.05336	3.47542	NA	NA	NA	NA	NA	NA	NA	NA	NA	NA
NC_004463.1327	blr1216	blr1216	blr1216	CDS	1335154	1335894	740	+	IPR002481:Ferric-uptake regulator; IPR011991:Winged helix-turn-helix DNA-binding domain	K	756.953	551.435	51.2255	0.636802	2.77113e-08	1.31133e-06	0.457997	3.88027	3.42227	NA	NA	NA	NA	NA	NA	NA	NA	NA	NA
NC_004463.1328	bll1217	bll1217	bll1217	CDS	1336130	1337680	1550	-	IPR011990:Tetratricopeptide-like helical domain; IPR011991:Winged helix-turn-helix DNA-binding domain	K	153.815	46.8006	28.0089	1.4928e-06	4.99889e-14	0.0443149	1.71068	2.45173	0.741055	NA	NA	NA	NA	NA	NA	NA	NA	NA	NA
NC_004463.1329	blr1218	blr1218	blr1218	CDS	1337745	1338602	857	+	IPR009915:NnrU		132.973	9.01258	12.45	6.09297e-19	4.91701e-22	0.415156	3.82746	3.38844	-0.439019	NA	NA	NA	NA	NA	NA	NA	NA	NA	NA
NC_004463.1330	blr1219	blr1219	blr1219	CDS	1338828	1339250	422	+	IPR011057:Mss4-like	S	18.3788	7.39902	4.02417	0.125903	0.0018389	0.246147	1.23679	2.13111	0.894326	NA	NA	NA	NA	NA	NA	NA	NA	NA	NA
NC_004463.1331	bll1220	bll1220	bll1220	CDS	1339301	1340032	731	-	IPR011991:Winged helix-turn-helix DNA-binding domain; IPR012702:Phosphonate C-P lyase system, transcriptional regulator PhnF; IPR028978:Chorismate pyruvate-lyase/UbiC transcription regulator-associated domain	K	21.1748	42.7692	29.4871	0.0427644	0.273653	0.222968	-1.09782	-0.566598	0.531218	NA	NA	NA	NA	NA	NA	NA	NA	NA	NA
NC_004463.1332	blr1221	phnG	phnG	CDS	1340095	1340604	509	+	IPR009609:Phosphonate metabolism PhnG	P	89.0994	66.6153	31.04	0.612938	0.0250047	0.134356	0.456229	1.55099	1.09476	NA	NA	NA	NA	NA	NA	NA	NA	NA	NA
NC_004463.1333	blr1222	phnH	phnH	CDS	1340609	1341220	611	+	IPR008772:Bacterial phosphonate metabolism, PhnH	P	21.9287	34.0918	4.39371	0.266478	0.000415067	6.38242e-08	-0.776862	2.18274	2.9596	NA	NA	NA	NA	NA	NA	NA	NA	NA	NA
NC_004463.1334	blr1223	phnI	phnI	CDS	1341222	1342325	1103	+	IPR008773:Phosphonate metabolism protein PhnI	P	69.0157	74.9032	11.8717	0.840584	8.58395e-12	3.67975e-14	-0.109481	2.55272	2.6622	NA	NA	NA	NA	NA	NA	NA	NA	NA	NA
NC_004463.1335	blr1224	phnJ	phnJ	CDS	1342322	1343218	896	+	IPR010306:Phosphonate metabolism PhnJ	P	90.2074	45.3467	5.93588	0.0427644	1.90156e-18	5.30631e-11	0.966144	3.8993	2.93315	NA	NA	NA	NA	NA	NA	NA	NA	NA	NA
NC_004463.1336	blr1225	phnK	phnK	CDS	1343211	1344008	797	+	IPR012700:Phosphonate C-P lyase system, PhnK; IPR027417:P-loop containing nucleoside triphosphate hydrolase	P	37.241	31.6282	3.98238	0.756408	1.06239e-08	4.21063e-08	0.23453	3.20933	2.9748	NA	NA	NA	NA	NA	NA	NA	NA	NA	NA
NC_004463.1337	blr1226	phnL	phnL	CDS	1344005	1344715	710	+	IPR012701:Phosphonate C-P lyase system, PhnL; IPR027417:P-loop containing nucleoside triphosphate hydrolase	P	31.5652	35.5921	6.91121	0.796859	4.59521e-05	1.80036e-06	-0.19463	2.18619	2.38082	NA	NA	NA	NA	NA	NA	NA	NA	NA	NA
NC_004463.1338	blr1227	phnM	phnM	CDS	1344727	1345884	1157	+	IPR012696:Phosphonate metabolism PhnM	P	41.1179	70.9132	16.8665	0.120026	0.00462422	1.97326e-07	-0.78977	1.28409	2.07386	0	2	0	0.00117117	b	a	b	0.0241	1	0.0164
NC_004463.1339	blr1228	gmk	phnN	CDS	1345881	1346477	596	+	IPR005419:Tight junction protein ZO-2; IPR012699:Ribose 1,5-bisphosphate phosphokinase PhnN; IPR027417:P-loop containing nucleoside triphosphate hydrolase	P	19.0857	26.5701	3.45381	0.399586	0.000233842	1.30721e-07	-0.614692	2.31395	2.92865	NA	NA	NA	NA	NA	NA	NA	NA	NA	NA
NC_004463.1340	blr1229	blr1229	blr1229	CDS	1346504	1347115	611	+	IPR012349:FMN-binding split barrel; IPR024029:Pyridoxamine 5-phosphate oxidase, FMN-dependent	S	27.1711	47.6861	12.1207	0.0856224	0.0114073	6.83727e-08	-0.847816	1.14485	1.99267	NA	NA	NA	NA	NA	NA	NA	NA	NA	NA
NC_004463.1341	bll1230	bll1230	bll1230	CDS	1347345	1348076	731	-	IPR002347:Glucose/ribitol dehydrogenase; IPR013968:Polyketide synthase, ketoreductase domain	I	8.15346	10.802	5.23872	0.771355	0.514934	0.244295	-0.356656	0.632021	0.988676	NA	NA	NA	NA	NA	NA	NA	NA	NA	NA
NC_004463.1342	bll1231	bll1231	bll1231	CDS	1348061	1348420	359	-	hypothetical protein		3.8064	1.90345	53.6954	0.557342	1.84348e-05	1.40825e-08	0.916401	-4.09913	-5.01553	NA	NA	NA	NA	NA	NA	NA	NA	NA	NA
NC_004463.1343	bsr1232	bsr1232	bsr1232	CDS	1348468	1348713	245	+	hypothetical protein		NA	NA	NA	NA	NA	NA	NA	NA	NA	NA	NA	NA	NA	NA	NA	NA	NA	NA	NA
NC_004463.1344	blr1233	blr1233	blr1233	CDS	1348735	1349688	953	+	IPR001638:Solute-binding protein family 3/N-terminal domain of MltF; IPR010067:Aliphatic sulfonates-binding protein	P	53.2006	35.4121	76.6596	0.447078	0.317042	0.0413278	0.530649	-0.583012	-1.11366	NA	NA	NA	NA	NA	NA	NA	NA	NA	NA
NC_004463.1345	bll1234	bll1234	bll1234	CDS	1349696	1350478	782	-	IPR000639:Epoxide hydrolase-like; IPR029058:Alpha/Beta hydrolase fold	S	98.3325	100.7	73.0736	0.999088	0.308913	0.314508	-0.000547169	0.45818	0.458727	3	3	2.25	0.860023	NA	NA	NA	NA	NA	NA
NC_004463.1346	bll1235	cysD	cysD	CDS	1350483	1351778	1295	-	IPR000277:Cys/Met metabolism, pyridoxal phosphate-dependent enzyme; IPR015424:Pyridoxal phosphate-dependent transferase	E	97.9411	174.258	110.908	0.0203304	0.690883	0.0289155	-0.790526	-0.144101	0.646425	3.33333	4.25	4.75	0.779682	NA	NA	NA	NA	NA	NA
NC_004463.1347	bll1236	bll1236	bll1236	CDS	1352080	1352916	836	-	IPR011991:Winged helix-turn-helix DNA-binding domain; IPR012794:Beta-ketoadipate transcriptional regulator, PcaR/PcaU/PobR; IPR029016:GAF domain-like	K	46.3302	33.5196	25.0177	0.384352	0.0514527	0.428035	0.501755	0.9041	0.402345	NA	NA	NA	NA	NA	NA	NA	NA	NA	NA
NC_004463.1348	blr1237	blr1237	blr1237	CDS	1352964	1353983	1019	+	IPR005064:Bordetella uptake gene	S	18.9809	19.2809	31.2222	0.825283	0.164877	0.260368	-0.201658	-0.87542	-0.673763	NA	NA	NA	NA	NA	NA	NA	NA	NA	NA
NC_004463.1349	blr1238	blr1238	blr1238	CDS	1353984	1354604	620	+	IPR012349:FMN-binding split barrel	S	7.6194	11.001	12.2751	0.636802	0.394044	0.786933	-0.500132	-0.717762	-0.21763	NA	NA	NA	NA	NA	NA	NA	NA	NA	NA
NC_004463.1350	blr1239	blr1239	blr1239	CDS	1354656	1355516	860	+	IPR011234:Fumarylacetoacetase, C-terminal-related	Q	7.74768	18.7348	21.8703	0.0936787	0.0193114	0.645246	-1.20607	-1.44972	-0.243648	NA	NA	NA	NA	NA	NA	NA	NA	NA	NA
NC_004463.1351	blr1240	hpcG	hpcG	CDS	1355520	1356323	803	+	IPR012690:2-oxo-hepta-3-ene-1,7-dioic acid hydratase	Q	12.0815	10.8443	19.2783	0.969989	0.270905	0.201289	0.0464628	-0.805488	-0.851951	NA	NA	NA	NA	NA	NA	NA	NA	NA	NA
NC_004463.1352	blr1241	blr1241	blr1241	CDS	1356349	1356732	383	+	IPR006175:YjgF/Yer057p/UK114 family; IPR013813:Endoribonuclease L-PSP/chorismate mutase-like	S	3.49876	5.03358	9.2952	0.456962	0.0899641	0.332936	-1.08819	-1.94087	-0.852679	NA	NA	NA	NA	NA	NA	NA	NA	NA	NA
NC_004463.1353	blr1242	blr1242	blr1242	CDS	1356746	1357621	875	+	IPR006992:Amidohydrolase 2	S	23.5309	21.0768	28.3725	0.944108	0.565977	0.478926	0.0631998	-0.360983	-0.424183	NA	NA	NA	NA	NA	NA	NA	NA	NA	NA
NC_004463.1354	bll1243	bll1243	bll1243	CDS	1357652	1358380	728	-	IPR019941:Transcription regulator LuxR, chaperone HchA-associated	K	36.2239	36.8184	98.2122	0.995879	8.2652e-05	7.68095e-06	0.00363766	-1.42032	-1.42396	NA	NA	NA	NA	NA	NA	NA	NA	NA	NA
NC_004463.1355	bll1244	bll1244	bll1244	CDS	1358552	1359559	1007	-	IPR011251:Luciferase-like domain; IPR019949:Luciferase family oxidoreductase, group 1	C	34.9151	19.0733	19.3293	0.0730606	0.0371056	0.993102	0.943591	0.939135	-0.00445669	NA	NA	NA	NA	NA	NA	NA	NA	NA	NA
NC_004463.1356	Bd110_00104	Bd110_00104	Bd110_00104	CDS	1359822	1359998	176	+	NA		17.5713	36.715	34.5549	0.333395	0.314896	0.936346	-1.09986	-1.00754	0.0923194	NA	NA	NA	NA	NA	NA	NA	NA	NA	NA
NC_004463.1357	blr1245	blr1245	blr1245	CDS	1360191	1360736	545	+	IPR006311:Twin-arginine translocation pathway, signal sequence; IPR015889:Intradiol ring-cleavage dioxygenase, core	S	179.874	123.713	133.989	0.0734141	0.113281	0.734539	0.562779	0.450349	-0.11243	NA	NA	NA	NA	NA	NA	NA	NA	NA	NA
NC_004463.1358	blr1246	blr1246	blr1246	CDS	1360749	1361393	644	+	IPR013130:Ferric reductase transmembrane component-like domain	S	71.2096	30.5676	49.5928	0.0105837	0.227368	0.135661	1.22151	0.542303	-0.679204	NA	NA	NA	NA	NA	NA	NA	NA	NA	NA
NC_004463.1359	blr1247	blr1247	blr1247	CDS	1361574	1362050	476	+	IPR014710:RmlC-like jelly roll fold	T	22.0702	32.1883	58.5746	0.331335	0.00111354	0.0207007	-0.546944	-1.41228	-0.865333	NA	NA	NA	NA	NA	NA	NA	NA	NA	NA
NC_004463.1360	Bd110_00105	Bd110_00105	Bd110_00105	CDS	1362775	1363482	707	+	NA		589.405	561.086	1483.04	0.872938	4.51774e-05	1.3957e-05	0.080109	-1.32165	-1.40176	NA	NA	NA	NA	NA	NA	NA	NA	NA	NA
NC_004463.1361	Bjat11	Bjat11	Bjat11	tRNA	1363088	1363162	74	-	tRNA-Thr		NA	NA	NA	NA	NA	NA	NA	NA	NA	NA	NA	NA	NA	NA	NA	NA	NA	NA	NA
NC_004463.1362	Bd110_00106	Bd110_00106	Bd110_00106	CDS	1363482	1363682	200	+	NA		9.45459	14.7101	2.78578	0.606424	0.029032	0.00153506	-0.546631	1.88674	2.43337	NA	NA	NA	NA	NA	NA	NA	NA	NA	NA
NC_004463.1363	blr1248	blr1248	blr1248	CDS	1363651	1365429	1778	+	IPR013027:FAD-dependent pyridine nucleotide-disulphide oxidoreductase; IPR014710:RmlC-like jelly roll fold; IPR023753:Pyridine nucleotide-disulphide oxidoreductase, FAD/NAD(P)-binding domain	O	246.619	190.418	130.423	0.274976	0.000914306	0.0590502	0.373931	0.922796	0.548865	2.33333	1	8.75	9.39e-07	b	b	a	0.1049	0	0
NC_004463.1364	blr1249	blr1249	blr1249	CDS	1365522	1365863	341	+	IPR011008:Dimeric alpha-beta barrel	S	98.2303	159.854	434.916	0.0911975	2.52198e-10	9.20255e-06	-0.692122	-2.13859	-1.44647	2	2.75	2.25	0.887382	NA	NA	NA	NA	NA	NA
NC_004463.1365	blr1250	blr1250	blr1250	CDS	1365988	1366563	575	+	hypothetical protein		29.3349	64.3937	64.205	0.00943191	0.00397476	0.991206	-1.14235	-1.14678	-0.00443256	NA	NA	NA	NA	NA	NA	NA	NA	NA	NA
NC_004463.1366	blr1251	blr1251	blr1251	CDS	1366693	1367517	824	+	IPR029058:Alpha/Beta hydrolase fold	S	82.2741	111.811	90.2673	0.255777	0.744665	0.344277	-0.440434	-0.122922	0.317511	6.33333	8.25	8	0.750576	NA	NA	NA	NA	NA	NA
NC_004463.1367	bll1252	bll1252	bll1252	CDS	1367556	1368197	641	-	IPR019915:Transcription regulator, pyrimidine utilisation, RutR; IPR023772:DNA-binding HTH domain, TetR-type, conserved site	K	15.5123	33.7762	17.0721	0.0904361	0.790885	0.0720258	-1.16225	-0.192017	0.970232	NA	NA	NA	NA	NA	NA	NA	NA	NA	NA
NC_004463.1368	blr1253	blr1253	blr1253	CDS	1368287	1369225	938	+	IPR002347:Glucose/ribitol dehydrogenase	S	17.0843	10.8866	25.8082	0.478134	0.224425	0.0152245	0.53256	-0.696896	-1.22946	NA	NA	NA	NA	NA	NA	NA	NA	NA	NA
NC_004463.1369	blr1254	blr1254	blr1254	CDS	1369222	1369911	689	+	IPR016040:NAD(P)-binding domain		19.5282	20.1147	22.655	0.956621	0.701202	0.749997	-0.0497291	-0.240902	-0.191173	NA	NA	NA	NA	NA	NA	NA	NA	NA	NA
NC_004463.1370	blr1255	blr1255	blr1255	CDS	1369984	1370436	452	+	IPR021335:Protein of unknown function DUF2948	S	74.2119	6.87474	16.6624	5.97967e-09	1.03443e-05	0.039398	3.37872	2.12919	-1.24953	NA	NA	NA	NA	NA	NA	NA	NA	NA	NA
NC_004463.1371	blr1256	hisD	hisD	CDS	1370713	1372008	1295	+	IPR012131:Histidinol dehydrogenase; IPR016161:Aldehyde/histidinol dehydrogenase	E	212.26	182.391	169.466	0.592143	0.354014	0.806975	0.240662	0.343818	0.103157	4	2.5	4	0.569445	NA	NA	NA	NA	NA	NA
NC_004463.1372	blr1257	hisD	blr1257	CDS	1372005	1372502	497	+	IPR008321:Uncharacterised conserved protein UCP032146	T	151.901	86.1865	84.9722	0.0176156	0.00730903	0.978976	0.836661	0.847485	0.0108237	1.66667	0.25	1.5	0.146123	NA	NA	NA	NA	NA	NA
NC_004463.1373	blr1258	blr1258	blr1258	CDS	1372509	1372976	467	+	IPR017867:Protein-tyrosine phosphatase, low molecular weight; IPR023485:Phosphotyrosine protein phosphatase I superfamily	T	30.9672	8.87896	12.3138	0.00239444	0.0079409	0.463521	1.82143	1.35592	-0.465506	NA	NA	NA	NA	NA	NA	NA	NA	NA	NA
NC_004463.1374	blr1259	maf	blr1259	CDS	1373132	1373761	629	+	IPR029001:Inosine triphosphate pyrophosphatase-like	D	105.848	78.5531	81.3221	0.359873	0.365059	0.901315	0.430227	0.371401	-0.0588264	NA	NA	NA	NA	NA	NA	NA	NA	NA	NA
NC_004463.1375	bsr1260	bsr1260	yacG	CDS	1373928	1374110	182	+	IPR005584:DNA gyrase inhibitor YacG	S	4.67162	23.2637	17.2072	0.0062526	0.0156652	0.483227	-2.3681	-1.951	0.417096	NA	NA	NA	NA	NA	NA	NA	NA	NA	NA
NC_004463.1376	Bjat12	Bjat12	Bjat12	tRNA	1374308	1374383	75	+	tRNA-Phe		441.548	27.5975	230.441	2.36228e-11	0.125968	1.72134e-07	4.02169	0.943967	-3.07772	NA	NA	NA	NA	NA	NA	NA	NA	NA	NA
NC_004463.1378	Bd110_00107	Bd110_00107	blr1261	CDS	1374415	1375044	629	-	NA		NA	NA	NA	NA	NA	NA	NA	NA	NA	NA	NA	NA	NA	NA	NA	NA	NA	NA	NA
NC_004463.1377	blr1261	blr1261	Bd110_00107	CDS	1374460	1375341	881	+	hypothetical protein	L	34.1112	48.5128	151.85	0.33561	2.69583e-08	1.26551e-06	-0.499584	-2.16026	-1.66068	NA	NA	NA	NA	NA	NA	NA	NA	NA	NA
NC_004463.1379	Bd110_00108	Bd110_00108	Bd110_00108	CDS	1375338	1375448	110	-	NA		3.70826	4.69502	11.3452	0.871555	0.124074	0.126913	-0.261189	-1.62252	-1.36133	NA	NA	NA	NA	NA	NA	NA	NA	NA	NA
NC_004463.1380	blr1262	blr1262	blr1262	CDS	1375509	1376195	686	+	IPR001237:43kDa postsynaptic protein		13.7649	28.8971	49.8669	0.0750445	0.000269563	0.0668521	-1.10024	-1.89018	-0.789936	NA	NA	NA	NA	NA	NA	NA	NA	NA	NA
NC_004463.1381	blr1263	blr1263	blr1263	CDS	1376286	1376909	623	+	hypothetical protein		38.6884	91.8297	229.899	0.0152185	1.87333e-08	0.00304178	-1.31073	-2.63433	-1.3236	NA	NA	NA	NA	NA	NA	NA	NA	NA	NA
NC_004463.1382	blr1264	blr1264	blr1264	CDS	1376909	1377544	635	+	hypothetical protein		131.404	385.529	415.807	8.71104e-07	2.52732e-08	0.771596	-1.54522	-1.6517	-0.106481	NA	NA	NA	NA	NA	NA	NA	NA	NA	NA
NC_004463.1383	blr1265	blr1265	blr1265	CDS	1377541	1377936	395	+	IPR011010:DNA breaking-rejoining enzyme, catalytic core	L	37.0788	100.98	45.4128	0.00733116	0.693868	0.00882349	-1.37754	-0.220883	1.15666	NA	NA	NA	NA	NA	NA	NA	NA	NA	NA
NC_004463.1384	Bd110_00109	Bd110_00109	Bd110_00109	CDS	1377634	1377897	263	-	NA		NA	NA	NA	NA	NA	NA	NA	NA	NA	NA	NA	NA	NA	NA	NA	NA	NA	NA	NA
NC_004463.1385	blr1266	blr1266	blr1266	CDS	1377969	1378415	446	+	IPR016071:Staphylococcal nuclease (SNase-like), OB-fold	L	120.345	308.251	489.924	0.000178935	1.02169e-09	0.0549747	-1.37308	-2.04113	-0.668056	NA	NA	NA	NA	NA	NA	NA	NA	NA	NA
NC_004463.1386	blr1267	blr1267	blr1267	CDS	1378696	1380477	1781	+	hypothetical protein		50.8343	284.08	446.321	3.86853e-10	1.00888e-16	0.0905113	-2.52814	-3.17653	-0.64839	NA	NA	NA	NA	NA	NA	NA	NA	NA	NA
NC_004463.1387	blr1268	blr1268	blr1268	CDS	1380672	1381301	629	+	hypothetical protein		12.1694	69.1155	120.644	2.96769e-07	1.8402e-13	0.0060914	-2.46936	-3.27155	-0.802193	NA	NA	NA	NA	NA	NA	NA	NA	NA	NA
NC_004463.1388	blr1269	blr1269	blr1269	CDS	1381787	1382659	872	+	hypothetical protein		23.747	60.1089	70.8949	0.00447828	0.000245267	0.612712	-1.36403	-1.58492	-0.220894	NA	NA	NA	NA	NA	NA	NA	NA	NA	NA
NC_004463.1389	bll1270	bll1270	bll1270	CDS	1382703	1383386	683	-	hypothetical protein		23.0846	57.5691	104.482	0.00575767	2.48765e-07	0.020411	-1.35432	-2.2138	-0.859487	NA	NA	NA	NA	NA	NA	NA	NA	NA	NA
NC_004463.1390	bll1271	mdcH	mdcH	CDS	1383533	1384453	920	-	IPR017554:Malonate decarboxylase, McdH subunit; IPR020801:Polyketide synthase, acyl transferase domain	I	14.7452	11.8045	14.659	0.865365	0.822485	0.614536	0.153506	-0.155804	-0.309311	NA	NA	NA	NA	NA	NA	NA	NA	NA	NA
NC_004463.1391	bll1272	mdcB	mdcB	CDS	1384453	1385301	848	-	IPR002736:Triphosphoribosyl-dephospho-CoA protein	H	8.65738	6.80681	3.50521	0.859293	0.215073	0.316243	0.240362	1.19673	0.956366	NA	NA	NA	NA	NA	NA	NA	NA	NA	NA
NC_004463.1392	bll1273	mdcG	mdcG	CDS	1385298	1385945	647	-	IPR017557:Phosphoribosyl-dephospho-CoA transferase	S	NA	NA	NA	NA	NA	NA	NA	NA	NA	NA	NA	NA	NA	NA	NA	NA	NA	NA	NA
NC_004463.1393	bll1274	mdcE	mdcE	CDS	1385938	1386678	740	-	IPR009648:Malonate decarboxylase gamma subunit; IPR029045:ClpP/crotonase-like domain	Q	49.7093	1.51619	3.96477	8.44307e-05	0.000296882	0.384154	4.83682	3.61223	-1.22459	NA	NA	NA	NA	NA	NA	NA	NA	NA	NA
NC_004463.1394	bll1275	mdcD	mdcD	CDS	1386665	1387579	914	-	IPR000438:Acetyl-CoA carboxylase carboxyl transferase, beta subunit; IPR017556:Malonate decarboxylase, beta subunit; IPR029045:ClpP/crotonase-like domain	Q	NA	NA	NA	NA	NA	NA	NA	NA	NA	NA	NA	NA	NA	NA	NA	NA	NA	NA	NA
NC_004463.1395	Bd110_00110	Bd110_00110	Bd110_00110	CDS	1387576	1387893	317	-	IPR023439:Malonate decarboxylase/citrate lyase acyl carrier protein	S	NA	NA	NA	NA	NA	NA	NA	NA	NA	NA	NA	NA	NA	NA	NA	NA	NA	NA	NA
NC_004463.1396	bll1276	mdcA	mdcA	CDS	1387904	1389550	1646	-	IPR004165:Coenzyme A transferase family I; IPR005777:Malonate decarboxylase, alpha subunit	S	16.0908	6.92683	8.82277	0.281928	0.416102	0.710997	1.19157	0.787953	-0.40362	NA	NA	NA	NA	NA	NA	NA	NA	NA	NA
NC_004463.1397	blr1277	mdcL	mdcL	CDS	1389744	1390178	434	+	IPR004690:Malonate transporter MadL subunit	P	7.64293	4.01184	5.25471	0.423798	0.607851	0.664578	0.87828	0.470529	-0.407751	NA	NA	NA	NA	NA	NA	NA	NA	NA	NA
NC_004463.1398	blr1278	mdcM	mdcM	CDS	1390175	1390939	764	+	IPR004691:Malonate/sodium symporter MadM subunit	P	105.25	72.2811	30.7112	0.10839	7.66556e-10	1.8979e-05	0.56271	1.80189	1.23918	NA	NA	NA	NA	NA	NA	NA	NA	NA	NA
NC_004463.1399	blr1279	blr1279	blr1279	CDS	1390940	1391659	719	+	IPR008920:Transcription regulator FadR/GntR, C-terminal; IPR011991:Winged helix-turn-helix DNA-binding domain; IPR017723:Transcription regulator, 2-aminoethylphosphonate utilisation-associated	K	105.863	83.7761	26.942	0.379951	6.49839e-12	2.28335e-09	0.324777	1.97308	1.6483	NA	NA	NA	NA	NA	NA	NA	NA	NA	NA
NC_004463.1400	blr1280	blr1280	blr1280	CDS	1391758	1393203	1445	+	IPR015424:Pyridoxal phosphate-dependent transferase; IPR019881:Diaminopimelate aminotransferase, DapL, Desulfovibrio-type	E	81.639	59.4514	36.3067	0.298989	0.000523625	0.0311699	0.426364	1.13754	0.711174	0.666667	3	0	0.000528483	b	a	b	0.0083	0.4977	0.0011
NC_004463.1401	bll1281	bll1281	bll1281	CDS	1393296	1393733	437	-	hypothetical protein		NA	NA	NA	NA	NA	NA	NA	NA	NA	NA	NA	NA	NA	NA	NA	NA	NA	NA	NA
NC_004463.1402	Bd110_00111	Bd110_00111	Bd110_00111	CDS	1393338	1393517	179	+	NA		NA	NA	NA	NA	NA	NA	NA	NA	NA	NA	NA	NA	NA	NA	NA	NA	NA	NA	NA
NC_004463.1403	blr1282	blr1282	blr1282	CDS	1393736	1394404	668	+	IPR011038:Calycin-like; IPR014602:Uncharacterised conserved protein UCP036226	S	44.7218	75.492	43.137	0.0985319	0.787207	0.0138331	-0.686608	0.117329	0.803937	NA	NA	NA	NA	NA	NA	NA	NA	NA	NA
NC_004463.1404	blr1283	blr1283	blr1283	CDS	1394424	1395134	710	+	IPR024072:Dihydrofolate reductase-like domain	H	26.1228	29.3873	10.6879	0.884095	0.0106186	0.00266518	-0.11581	1.36517	1.48098	NA	NA	NA	NA	NA	NA	NA	NA	NA	NA
NC_004463.1405	blr1284	blr1284	blr1284	CDS	1395145	1396416	1271	+	IPR002937:Amine oxidase; IPR003042:Aromatic-ring hydroxylase-like	E	35.8965	60.5249	51.123	0.133098	0.251223	0.638815	-0.828139	-0.582317	0.245822	NA	NA	NA	NA	NA	NA	NA	NA	NA	NA
NC_004463.1406	bll1285	bll1285	bll1285	CDS	1396466	1396822	356	-	hypothetical protein		344.24	335.47	862.041	0.924593	0.000130151	6.18897e-05	0.0517818	-1.31112	-1.3629	NA	NA	NA	NA	NA	NA	NA	NA	NA	NA
NC_004463.1407	bll1286	bll1286	bll1286	CDS	1396951	1397520	569	-	IPR000868:Isochorismatase-like	Q	195.854	120.861	98.5647	0.0678436	0.00230411	0.411169	0.678038	0.985182	0.307144	NA	NA	NA	NA	NA	NA	NA	NA	NA	NA
NC_004463.1408	bll1287	bll1287	bll1287	CDS	1397664	1398011	347	-	IPR021439:Protein of unknown function DUF3088	S	11.5541	8.15051	5.72218	0.581089	0.156831	0.500903	0.489976	0.966858	0.476881	NA	NA	NA	NA	NA	NA	NA	NA	NA	NA
NC_004463.1409	blr1288	blr1288	blr1288	CDS	1398092	1399951	1859	+	IPR000873:AMP-dependent synthetase/ligase	I	1076.06	329.486	82.7337	0.000153521	2.35941e-19	3.30107e-06	1.70894	3.69682	1.98788	5.33333	5.25	1.5	0.0121414	a	a	b	0.9957	0.0092	0.0067	induced_in_planta
NC_004463.1410	Bd110_00112	Bd110_00112	Bd110_00112	ncRNA	1400007	1400056	49	-	NA		127.856	23.817	37.5347	0.000777787	0.00894537	0.403415	2.46023	1.78495	-0.675277	NA	NA	NA	NA	NA	NA	NA	NA	NA	NA
NC_004463.1411	blr1289	blr1289	blr1289	CDS	1400178	1401776	1598	+	IPR010354:Oleate hydratase	S	3381.49	349.609	153.115	0.010205	0.000111712	0.385964	3.27376	4.46415	1.19038	16.6667	7.25	3	6.02e-08	a	b	c	0	0	0.0039
NC_004463.1412	bll1290	bll1290	bll1290	CDS	1401818	1403674	1856	-	IPR005467:Signal transduction histidine kinase, core; IPR009082:Signal transduction histidine kinase, homodimeric domain; IPR014285:Nitrogen fixation negative regulator NifL	T	242.237	79.7118	123.684	8.74545e-07	0.0015002	0.0616562	1.60512	0.981822	-0.623302	NA	NA	NA	NA	NA	NA	NA	NA	NA	NA
NC_004463.1413	bll1291	bll1291	bll1291	CDS	1403816	1404601	785	-	hypothetical protein		173.009	199.282	343.558	0.575735	8.11017e-05	0.00101631	-0.19053	-0.978682	-0.788151	NA	NA	NA	NA	NA	NA	NA	NA	NA	NA
NC_004463.1414	bll1292	bll1292	bll1292	CDS	1404598	1405341	743	-	IPR004165:Coenzyme A transferase family I	I	18.3005	26.4622	43.9372	0.596148	0.0333597	0.124984	-0.372883	-1.11298	-0.740097	NA	NA	NA	NA	NA	NA	NA	NA	NA	NA
NC_004463.1415	bll1293	gctA	gctA	CDS	1405341	1406159	818	-	IPR004165:Coenzyme A transferase family I	I	76.7869	43.4112	52.6116	0.0502058	0.160146	0.49883	0.855865	0.558	-0.297864	NA	NA	NA	NA	NA	NA	NA	NA	NA	NA
NC_004463.1416	bll1294	bll1294	bll1294	CDS	1406193	1407506	1313	-	IPR011990:Tetratricopeptide-like helical domain		146.939	30.2596	25.376	0.0120437	0.00208266	0.808119	2.25756	2.51503	0.257474	NA	NA	NA	NA	NA	NA	NA	NA	NA	NA
NC_004463.1417	bll1295	bll1295	bll1295	CDS	1407522	1408586	1064	-	IPR001395:Aldo/keto reductase; IPR023210:NADP-dependent oxidoreductase domain	C	87.472	76.3446	62.3136	0.605955	0.117936	0.391584	0.224424	0.52746	0.303036	0.666667	2.25	2	0.309479	NA	NA	NA	NA	NA	NA
NC_004463.1418	bll1296	bll1296	bll1296	CDS	1408871	1409308	437	-	IPR029069:HotDog domain	S	10.8473	9.60479	18.5658	0.81971	0.279177	0.105462	0.220437	-0.715493	-0.93593	NA	NA	NA	NA	NA	NA	NA	NA	NA	NA
NC_004463.1419	blr1297	blr1297	blr1297	CDS	1409365	1409994	629	+	IPR015797:NUDIX hydrolase domain-like	L	7.84582	12.4847	5.86367	0.451166	0.673472	0.0918544	-0.701288	0.360686	1.06197	NA	NA	NA	NA	NA	NA	NA	NA	NA	NA
NC_004463.1420	blr1298	blr1298	blr1298	CDS	1410051	1411265	1214	+	hypothetical protein		192.503	74.8737	163.848	1.94761e-06	0.449946	1.46176e-05	1.35354	0.224264	-1.12928	NA	NA	NA	NA	NA	NA	NA	NA	NA	NA
NC_004463.1421	bll1299	bll1299	bll1299	CDS	1411379	1411681	302	-	hypothetical protein		28.5233	24.3579	50.7649	0.682383	0.0488449	0.00382059	0.245892	-0.829195	-1.07509	NA	NA	NA	NA	NA	NA	NA	NA	NA	NA
NC_004463.1422	blr1300	blr1300	blr1300	CDS	1411715	1412356	641	+	hypothetical protein		56.0664	74.4231	97.7515	0.405824	0.0292311	0.256081	-0.375695	-0.778872	-0.403177	2	2.25	2.25	0.982773	NA	NA	NA	NA	NA	NA
NC_004463.1423	blr1301	blr1301	blr1301	CDS	1412379	1413497	1118	+	IPR011852:TRAP transporter solute receptor, TAXI family	P	123.736	137.495	202.107	0.723884	0.00885478	0.02776	-0.132349	-0.685741	-0.553392	0.666667	8.75	12.75	3.93e-09	c	b	a	0	0	0
NC_004463.1424	blr1302	blr1302	blr1302	CDS	1413714	1415822	2108	+	IPR011853:TRAP transporter, 4TM/12TM fusion protein	S	112.055	88.276	150.633	0.346483	0.162785	0.00564473	0.352141	-0.431663	-0.783804	NA	NA	NA	NA	NA	NA	NA	NA	NA	NA
NC_004463.1425	blr1303	blr1303	blr1303	CDS	1415819	1416196	377	+	IPR015001:Protein of unknown function DUF1850	S	10.952	7.8512	8.05959	0.498565	0.493338	0.904602	0.637339	0.535218	-0.102121	NA	NA	NA	NA	NA	NA	NA	NA	NA	NA
NC_004463.1426	blr1304	blr1304	blr1304	CDS	1416254	1417060	806	+	IPR002347:Glucose/ribitol dehydrogenase	S	33.7566	37.4597	31.4365	0.799822	0.857715	0.589622	-0.164257	0.0957516	0.260009	4	2.75	5.25	0.32665	NA	NA	NA	NA	NA	NA
NC_004463.1427	bll1305	bll1305	bll1305	CDS	1417221	1417991	770	-	hypothetical protein		18.9706	19.6063	9.70286	0.920689	0.116712	0.0591924	-0.0896421	0.948839	1.03848	NA	NA	NA	NA	NA	NA	NA	NA	NA	NA
NC_004463.1428	bll1306	bll1306	bll1306	CDS	1418131	1419708	1577	-	IPR006153:Cation/H+ exchanger; IPR018422:Cation/H+ exchanger, CPA1 family	P	64.483	121.195	60.9316	0.0264146	0.773932	0.00220737	-0.866484	0.120937	0.987421	NA	NA	NA	NA	NA	NA	NA	NA	NA	NA
NC_004463.1429	blr1307	blr1307	blr1307	CDS	1419731	1420543	812	+	IPR001237:43kDa postsynaptic protein	S	58.9564	54.8636	20.206	0.887568	0.00045165	0.00065471	0.0952123	1.54561	1.4504	NA	NA	NA	NA	NA	NA	NA	NA	NA	NA
NC_004463.1430	blr1308	blr1308	blr1308	CDS	1420774	1422150	1376	+	IPR021183:N-terminal acetyltransferase A, auxiliary subunit	S	68.3809	37.2321	28.6868	0.0253084	0.00034522	0.394012	0.915598	1.26282	0.347222	NA	NA	NA	NA	NA	NA	NA	NA	NA	NA
NC_004463.1431	blr1309	acs	acs	CDS	1422454	1424364	1910	+	IPR000873:AMP-dependent synthetase/ligase; IPR025110:AMP-binding enzyme C-terminal domain	I	1058.14	546.712	148.42	0.00588809	1.36413e-20	1.4243e-09	0.954316	2.83375	1.87943	21.6667	14.75	8	5.72e-05	a	b	c	0	0	0	induced_in_planta
NC_004463.1432	bsr1310	bsr1310	bsr1310	CDS	1424541	1424810	269	+	hypothetical protein		72.6533	42.1539	12.6362	0.0975869	1.08566e-09	3.74314e-05	0.802978	2.53592	1.73294	NA	NA	NA	NA	NA	NA	NA	NA	NA	NA
NC_004463.1433	blr1311	blr1311	blr1311	CDS	1424973	1425749	776	+	IPR005618:Outer membrane protein, OmpW; IPR011250:Outer membrane protein/outer membrane enzyme PagP , beta-barrel	M	6038.94	3847.35	60.4396	0.481319	2.30483e-22	2.41266e-18	0.650584	6.63782	5.98724	0.666667	2.5	0	0.00239682	b	a	b	0.0082	0.3403	0.0008
NC_004463.1434	bsl1312	bsl1312	bsl1312	CDS	1425819	1426064	245	-	hypothetical protein		46.303	55.3472	1.42337	0.795736	2.05103e-14	3.27009e-16	-0.193185	5.12314	5.31632	NA	NA	NA	NA	NA	NA	NA	NA	NA	NA
NC_004463.1435	bll1313	bll1313	bll1313	CDS	1426224	1426970	746	-	IPR010421:Protein of unknown function DUF1013	S	535.061	402.096	255.802	0.123378	2.50548e-06	0.00561428	0.416971	1.06876	0.651792	4.66667	5.5	7.75	0.354488	NA	NA	NA	NA	NA	NA
NC_004463.1436	blr1314	ispH	ispH1	CDS	1427172	1428140	968	+	IPR003451:4-hydroxy-3-methylbut-2-enyl diphosphate reductase	I	589.317	368.058	435.933	0.0365089	0.154291	0.481883	0.688707	0.443289	-0.245417	6.33333	5.25	5.75	0.906447	NA	NA	NA	NA	NA	NA
NC_004463.1437	blr1315	thrB	thrB	CDS	1428147	1429130	983	+	IPR005280:Homoserine kinase ThrB; IPR011009:Protein kinase-like domain	E	150.706	131.607	131.204	0.610707	0.537104	0.989075	0.200968	0.205734	0.00476539	NA	NA	NA	NA	NA	NA	NA	NA	NA	NA
NC_004463.1438	blr1316	rnhA	rnhA	CDS	1429127	1429591	464	+	IPR012337:Ribonuclease H-like domain; IPR022892:Ribonuclease H	L	82.7677	40.5834	36.7674	0.00279849	9.28648e-05	0.691983	1.04553	1.19879	0.153254	NA	NA	NA	NA	NA	NA	NA	NA	NA	NA
NC_004463.1439	bll1317	bll1317	bll1317	CDS	1429711	1430196	485	-	IPR012336:Thioredoxin-like fold	O	557.796	98.7594	439.124	1.22494e-20	0.224712	6.63987e-17	2.48113	0.341583	-2.13954	7.33333	3	14.5	5.02e-07	b	c	a	0	0	0	induced_in_AA
NC_004463.1440	bll1318	bll1318	bll1318	CDS	1430305	1430859	554	-	IPR011990:Tetratricopeptide-like helical domain	S	28.9357	36.0054	39.1076	0.70178	0.446156	0.785745	-0.25742	-0.405594	-0.148174	NA	NA	NA	NA	NA	NA	NA	NA	NA	NA
NC_004463.1441	bll1319	fadD	fadD	CDS	1430875	1432560	1685	-	IPR000873:AMP-dependent synthetase/ligase; IPR025110:AMP-binding enzyme C-terminal domain	I	659.925	443.344	743.531	0.0108213	0.464685	0.000216903	0.575827	-0.169197	-0.745025	7.33333	5.75	12.25	0.0152046	b	c	a	0.0022	0	0
NC_004463.1442	bll1320	bll1320	bll1320	CDS	1432754	1434217	1463	-	IPR018044:Peptidase S11, D-alanyl-D-alanine carboxypeptidase A	M	511.353	419.747	516.45	0.341894	0.969392	0.26624	0.283564	-0.0120868	-0.29565	NA	NA	NA	NA	NA	NA	NA	NA	NA	NA
NC_004463.1443	bll1321	chvA	ndvA	CDS	1434408	1436216	1808	-	IPR005896:Glucan exporter ATP-binding protein, NdvA; IPR011527:ABC transporter type 1, transmembrane domain; IPR027417:P-loop containing nucleoside triphosphate hydrolase	H	175.789	171.7	197.495	0.907555	0.654338	0.545994	0.053424	-0.152695	-0.206119	0	0	0.75	0.0964342	NA	NA	NA	NA	NA	NA
NC_004463.1444	bll1322	bll1322	bll1322	CDS	1436302	1437531	1229	-	IPR015168:SsuA/THI5-like; IPR027939:NMT1/THI5 family	P	175.28	58.8011	173.762	2.64637e-07	0.941566	2.76475e-08	1.60312	0.0267221	-1.5764	NA	NA	NA	NA	NA	NA	NA	NA	NA	NA
NC_004463.1445	Bd110_00113	Bd110_00113	Bd110_00113	CDS	1437581	1437958	377	+	NA		2897.82	252.099	2293.8	7.72269e-24	0.397291	1.35971e-20	3.52461	0.338853	-3.18575	NA	NA	NA	NA	NA	NA	NA	NA	NA	NA
NC_004463.1446	blr1323	his2	hisE2	CDS	1438130	1438534	404	+	IPR021130:Phosphoribosyl-ATP pyrophosphohydrolase-like	E	89.1462	90.8626	210.272	0.997102	8.59897e-06	1.20612e-06	0.00154007	-1.20339	-1.20493	NA	NA	NA	NA	NA	NA	NA	NA	NA	NA
NC_004463.1447	blr1324	blr1324	blr1324	CDS	1438580	1439182	602	+	hypothetical protein	S	110.283	106.152	95.1319	0.91547	0.619053	0.734539	0.0613521	0.212108	0.150756	NA	NA	NA	NA	NA	NA	NA	NA	NA	NA
NC_004463.1448	blr1325	blr1325	blr1325	CDS	1439311	1439841	530	+	hypothetical protein		37.2174	38.0742	22.1098	0.993291	0.0560935	0.0397412	0.00571511	0.794208	0.788493	NA	NA	NA	NA	NA	NA	NA	NA	NA	NA
NC_004463.1449	blr1326	aspA	aspA	CDS	1439878	1441278	1400	+	IPR000362:Fumarate lyase family; IPR008948:L-Aspartase-like; IPR024083:Fumarase/histidase, N-terminal	E	94.2954	165.774	158.289	0.00258126	0.00248564	0.81962	-0.836185	-0.77111	0.0650747	3.66667	3	4	0.852553	NA	NA	NA	NA	NA	NA
NC_004463.1450	blr1327	blr1327	blr1327	CDS	1441529	1442497	968	+	IPR013785:Aldolase-type TIM barrel	S	79.6575	77.3826	80.353	0.881951	0.989489	0.854619	0.066327	0.00475327	-0.0615737	2.33333	2.25	2.75	0.941231	NA	NA	NA	NA	NA	NA
NC_004463.1451	blr1328	blr1328	blr1328	CDS	1442728	1443501	773	+	IPR029069:HotDog domain		42.5815	43.3463	30.7411	0.975478	0.220327	0.21987	0.0218736	0.522401	0.500528	NA	NA	NA	NA	NA	NA	NA	NA	NA	NA
NC_004463.1452	Bd110_00114	Bd110_00114	Bd110_00114	CDS	1443636	1443734	98	-	NA		312.555	278.1	145.012	0.73693	0.00159617	0.00843662	0.1669	1.10472	0.937824	NA	NA	NA	NA	NA	NA	NA	NA	NA	NA
NC_004463.1453	bll1329	coaL	coaL	CDS	1443925	1445487	1562	-	IPR000873:AMP-dependent synthetase/ligase; IPR025110:AMP-binding enzyme C-terminal domain	Q	45.8171	49.5998	29.5365	0.838826	0.0835466	0.0226175	-0.106837	0.627349	0.734186	NA	NA	NA	NA	NA	NA	NA	NA	NA	NA
NC_004463.1454	blr1330	blr1330	blr1330	CDS	1445488	1446561	1073	+	IPR013785:Aldolase-type TIM barrel	S	27.4486	20.4589	20.8922	0.71306	0.643335	0.989075	0.354629	0.365843	0.0112142	NA	NA	NA	NA	NA	NA	NA	NA	NA	NA
NC_004463.1455	Bd110_00115	Bd110_00115	Bd110_00115	CDS	1446729	1446977	248	+	NA		19.0885	40.1369	109.413	0.0941813	1.35447e-07	0.000149353	-0.928648	-2.38455	-1.4559	NA	NA	NA	NA	NA	NA	NA	NA	NA	NA
NC_004463.1456	blr1331	blr1331	blr1331	CDS	1447116	1447835	719	+	hypothetical protein		254.712	426.199	529.66	0.0120716	5.85694e-05	0.274357	-0.726242	-1.03928	-0.313042	NA	NA	NA	NA	NA	NA	NA	NA	NA	NA
NC_004463.1457	blr1332	blr1332	blr1332	CDS	1447883	1448662	779	+	hypothetical protein		31.8427	69.7493	84.9653	0.0374713	0.00334244	0.593247	-1.15316	-1.44001	-0.286847	NA	NA	NA	NA	NA	NA	NA	NA	NA	NA
NC_004463.1458	bsl1333	bsl1333	bsl1333	CDS	1448666	1448872	206	-	IPR007867:Glucose-methanol-choline oxidoreductase, C-terminal	E	13.028	3.42303	7.47634	0.0500635	0.32405	0.222262	1.82731	0.778519	-1.0488	NA	NA	NA	NA	NA	NA	NA	NA	NA	NA
NC_004463.1459	bsl1334	bsl1334	bsl1334	CDS	1448962	1449243	281	-	IPR001893:Cysteine-rich Golgi apparatus protein 1 repeat		12.1863	8.6778	4.38409	0.650134	0.0420533	0.141731	0.416278	1.40308	0.986802	NA	NA	NA	NA	NA	NA	NA	NA	NA	NA
NC_004463.1460	Bd110_00116	Bd110_00116	Bd110_00116	CDS	1449421	1449711	290	+	NA		NA	NA	NA	NA	NA	NA	NA	NA	NA	NA	NA	NA	NA	NA	NA	NA	NA	NA	NA
NC_004463.1461	bll1335	bll1335	bll1335	CDS	1449850	1451775	1925	-	IPR016381:Signal transduction histidine kinase, DegS	T	57.0834	40.3294	37.5904	0.228091	0.096594	0.839416	0.549057	0.640952	0.0918949	NA	NA	NA	NA	NA	NA	NA	NA	NA	NA
NC_004463.1462	bll1336	bll1336	bll1336	CDS	1451772	1452443	671	-	IPR011006:CheY-like superfamily; IPR011991:Winged helix-turn-helix DNA-binding domain	T	37.6769	24.504	20.77	0.220886	0.0434347	0.632169	0.652938	0.896987	0.244049	NA	NA	NA	NA	NA	NA	NA	NA	NA	NA
NC_004463.1463	bll1337	bll1337	bll1337	CDS	1452556	1455282	2726	-	IPR018712:Domain of unknown function DUF2235	S	99.6726	30.5401	173.841	7.63625e-07	0.0106392	6.06583e-17	1.72657	-0.793722	-2.52029	NA	NA	NA	NA	NA	NA	NA	NA	NA	NA
NC_004463.1464	bll1338	bll1338	bll1338	CDS	1455583	1455978	395	-	hypothetical protein		27.7052	12.2763	13.6339	0.0904047	0.0763464	0.873805	1.10765	0.996036	-0.111616	NA	NA	NA	NA	NA	NA	NA	NA	NA	NA
NC_004463.1465	bll1339	bll1339	bll1339	CDS	1455975	1456277	302	-	hypothetical protein		17.8043	36.204	24.3811	0.0437005	0.346521	0.130589	-1.03618	-0.467193	0.568987	NA	NA	NA	NA	NA	NA	NA	NA	NA	NA
NC_004463.1466	Bjat13	Bjat13	Bjat13	tRNA	1456432	1456534	102	-	tRNA-Leu		603166	7572.88	193832	2.66405e-08	0.174126	2.86015e-05	6.31561	1.63775	-4.67786	NA	NA	NA	NA	NA	NA	NA	NA	NA	NA
NC_004463.1467	blr1340	blr1340	blr1340	CDS	1456691	1457233	542	+	IPR003752:Disulphide bond formation protein DsbB/BdbC; IPR023380:Disulphide bond formation protein DsbB-like domain; IPR024199:Uncharacterised conserved protein, DsbB-like	O	150.532	54.2125	31.8842	4.86763e-05	1.45423e-11	0.0407869	1.49944	2.26349	0.764043	NA	NA	NA	NA	NA	NA	NA	NA	NA	NA
NC_004463.1468	bll1341	bll1341	bll1341	CDS	1457352	1458437	1085	-	IPR007820:AbrB family	S	120.134	91.6273	59.3244	0.270252	0.000400111	0.0322927	0.392149	1.01326	0.621108	NA	NA	NA	NA	NA	NA	NA	NA	NA	NA
NC_004463.1469	bll1342	bll1342	bll1342	CDS	1458531	1458938	407	-	IPR011690:Phosphate-starvation-induced PsiF repeat		59.9095	26.3523	82.9181	0.0177181	0.35661	0.000127316	1.19628	-0.438546	-1.63482	NA	NA	NA	NA	NA	NA	NA	NA	NA	NA
NC_004463.1470	blr1343	blr1343	blr1343	CDS	1459020	1459517	497	+	hypothetical protein		200.91	133.207	365.553	0.275923	0.0683017	0.0012209	0.599751	-0.85105	-1.4508	1.66667	3.5	5	0.10657	NA	NA	NA	NA	NA	NA
NC_004463.1471	bll1344	bll1344	bll1344	CDS	1459665	1460213	548	-	IPR003012:Tetracycline transcriptional regulator, TetR; IPR009057:Homeodomain-like	K	24.2575	42.4408	37.1876	0.122895	0.185886	0.69565	-0.796796	-0.617516	0.17928	NA	NA	NA	NA	NA	NA	NA	NA	NA	NA
NC_004463.1472	blr1345	blr1345	blr1345	CDS	1460325	1460753	428	+	IPR029069:HotDog domain	S	30.721	24.9263	13.5283	0.732888	0.0154146	0.0406394	0.220522	1.10788	0.887359	NA	NA	NA	NA	NA	NA	NA	NA	NA	NA
NC_004463.1473	blr1346	blr1346	blr1346	CDS	1460757	1461233	476	+	IPR003736:Phenylacetic acid degradation-related domain; IPR029069:HotDog domain	Q	24.997	9.27603	6.72467	0.0443667	0.00174129	0.527865	1.44745	1.92618	0.478733	NA	NA	NA	NA	NA	NA	NA	NA	NA	NA
NC_004463.1474	blr1347	blr1347	blr1347	CDS	1461278	1461661	383	+	IPR005538:LrgA/CidA family	S	6.58142	7.92291	8.73113	0.906093	0.736368	0.846112	-0.137388	-0.282782	-0.145395	NA	NA	NA	NA	NA	NA	NA	NA	NA	NA
NC_004463.1475	blr1348	blr1348	blr1348	CDS	1461658	1462380	722	+	IPR007300:CidB/LrgB family	M	81.6522	22.9165	20.3969	2.35591e-05	2.49415e-07	0.768684	1.83023	1.98493	0.154697	NA	NA	NA	NA	NA	NA	NA	NA	NA	NA
NC_004463.1476	blr1349	blr1349	blr1349	CDS	1462403	1463128	725	+	IPR006311:Twin-arginine translocation pathway, signal sequence; IPR012336:Thioredoxin-like fold	O	104.835	92.6789	87.4359	0.696381	0.473229	0.832392	0.18262	0.269205	0.0865844	0	1.5	2	0.0245852	a	a	a	0.2252	0.0951	0.7956
NC_004463.1477	Bd110_00117	Bd110_00117	Bd110_00117	CDS	1463210	1463416	206	-	NA		59.8728	24.5527	88.9479	0.0106981	0.217843	1.22211e-05	1.26008	-0.558862	-1.81894	NA	NA	NA	NA	NA	NA	NA	NA	NA	NA
NC_004463.1478	bll1350	bll1350	bll1350	CDS	1463502	1464569	1067	-	IPR029058:Alpha/Beta hydrolase fold	S	57.5572	26.9238	34.0732	0.0211924	0.0808212	0.467568	1.11062	0.754775	-0.355848	NA	NA	NA	NA	NA	NA	NA	NA	NA	NA
NC_004463.1479	bll1351	bll1351	bll1351	CDS	1464598	1465569	971	-	IPR001940:Peptidase S1C; IPR009003:Trypsin-like cysteine/serine peptidase domain	O	213.384	167.423	111.095	0.278422	0.000353082	0.0300312	0.354431	0.942865	0.588434	2	2	1	0.580384	NA	NA	NA	NA	NA	NA
NC_004463.1480	blr1352	blr1352	blr1352	CDS	1465809	1467281	1472	+	IPR002933:Peptidase M20; IPR017145:Aminobenzoyl-glutamate utilization protein B	E	144.584	244.711	68.6766	0.00803947	3.16928e-05	4.18144e-15	-0.753742	1.08542	1.83916	4.33333	5.5	0	9.23e-07	b	a	c	0.0025	0	0
NC_004463.1481	blr1353	blr1353	blr1353	CDS	1467463	1469334	1871	+	IPR000914:Solute-binding protein family 5 domain; IPR006311:Twin-arginine translocation pathway, signal sequence; IPR030678:Peptide/nickel binding protein, MppA-type	E	226.98	258.382	323.035	0.67934	0.134313	0.371712	-0.180848	-0.500344	-0.319496	12.6667	13.25	18	0.211251	NA	NA	NA	NA	NA	NA
NC_004463.1482	blr1354	blr1354	blr1354	CDS	1469364	1470323	959	+	IPR000515:ABC transporter type 1, transmembrane domain MetI-like	P	44.5593	70.6589	103.155	0.122996	0.000478779	0.0777282	-0.621179	-1.16818	-0.546997	NA	NA	NA	NA	NA	NA	NA	NA	NA	NA
NC_004463.1483	blr1355	blr1355	blr1355	CDS	1470289	1471206	917	+	IPR000515:ABC transporter type 1, transmembrane domain MetI-like; IPR025966:Oligopeptide transport permease C-like, N-terminal domain	P	32.877	40.2683	40.6006	0.683837	0.5802	0.959696	-0.216237	-0.237708	-0.0214702	NA	NA	NA	NA	NA	NA	NA	NA	NA	NA
NC_004463.1484	blr1356	blr1356	blr1356	CDS	1471206	1472201	995	+	IPR010066:Oligopeptide/dipeptide ABC transporter, ATP-binding protein, C-terminal; IPR012700:Phosphonate C-P lyase system, PhnK; IPR027417:P-loop containing nucleoside triphosphate hydrolase	E, P	56.6041	53.5622	65.2441	0.927332	0.494372	0.3725	0.0459511	-0.238666	-0.284617	0.333333	0.5	3.75	0.000840815	b	b	a	0.9756	0.0061	0.0052
NC_004463.1485	blr1357	blr1357	blr1357	CDS	1472198	1473166	968	+	IPR010066:Oligopeptide/dipeptide ABC transporter, ATP-binding protein, C-terminal; IPR012700:Phosphonate C-P lyase system, PhnK; IPR027417:P-loop containing nucleoside triphosphate hydrolase	E	63.4961	37.017	31.9734	0.0573473	0.00597575	0.651296	0.83183	1.03737	0.205539	NA	NA	NA	NA	NA	NA	NA	NA	NA	NA
NC_004463.1486	bll1358	bll1358	bll1358	CDS	1473191	1473922	731	-	IPR006439:HAD hydrolase, subfamily IA; IPR023214:HAD-like domain	S	28.7262	32.3185	28.5165	0.755406	0.986973	0.667115	-0.204238	0.00934728	0.213585	NA	NA	NA	NA	NA	NA	NA	NA	NA	NA
NC_004463.1487	bll1359	bll1359	bll1359	CDS	1473925	1475130	1205	-	IPR003313:AraC-type arabinose-binding/dimerisation domain; IPR009057:Homeodomain-like	K	48.5253	63.9154	13.9472	0.329285	2.91181e-06	3.62009e-11	-0.441438	1.74398	2.18542	NA	NA	NA	NA	NA	NA	NA	NA	NA	NA
NC_004463.1488	blr1360	blr1360	blr1360	CDS	1475118	1476359	1241	+	IPR011050:Pectin lyase fold/virulence factor	S	NA	NA	NA	NA	NA	NA	NA	NA	NA	NA	NA	NA	NA	NA	NA	NA	NA	NA	NA
NC_004463.1489	blr1361	blr1361	blr1361	CDS	1476744	1477214	470	+	IPR005546:Autotransporter beta-domain	S	35.7473	2.53151	10.6655	2.96769e-07	0.000673584	0.00424489	3.7835	1.69788	-2.08562	NA	NA	NA	NA	NA	NA	NA	NA	NA	NA
NC_004463.1490	bll1362	bll1362	bll1362	CDS	1477228	1479192	1964	-	IPR004010:Cache domain; IPR014285:Nitrogen fixation negative regulator NifL; IPR029787:Nucleotide cyclase	T	103.949	135.676	269.651	0.253858	1.33498e-07	4.2837e-05	-0.384173	-1.38456	-1.00039	NA	NA	NA	NA	NA	NA	NA	NA	NA	NA
NC_004463.1491	bsl1363	bsl1363	bsl1363	CDS	1479312	1479533	221	-	IPR025543:Dodecin-like	S	3.30248	9.83578	13.2774	0.160588	0.0358226	0.563629	-1.47914	-1.88133	-0.402185	NA	NA	NA	NA	NA	NA	NA	NA	NA	NA
NC_004463.1492	blr1364	blr1364	blr1364	CDS	1479994	1480995	1001	+	IPR013320:Concanavalin A-like lectin/glucanase domain	G	12.2164	24.1522	29.1157	0.126669	0.0270669	0.647947	-0.99824	-1.24022	-0.241978	NA	NA	NA	NA	NA	NA	NA	NA	NA	NA
NC_004463.1493	blr1365	bgl	bgl	CDS	1480998	1482461	1463	+	IPR001360:Glycoside hydrolase, family 1; IPR006311:Twin-arginine translocation pathway, signal sequence; IPR017853:Glycoside hydrolase superfamily	G	34.5064	30.2434	44.5153	0.862785	0.466109	0.305797	0.130895	-0.402268	-0.533163	NA	NA	NA	NA	NA	NA	NA	NA	NA	NA
NC_004463.1494	bll1366	bll1366	bll1366	CDS	1482473	1483075	602	-	hypothetical protein		64.7209	135.337	90.4583	0.00681403	0.191768	0.116537	-1.11158	-0.526859	0.584722	NA	NA	NA	NA	NA	NA	NA	NA	NA	NA
NC_004463.1495	bll1367	bll1367	bll1367	CDS	1483085	1483810	725	-	IPR003615:HNH nuclease	V	553.19	666.218	601.095	0.506449	0.759105	0.692556	-0.258343	-0.110093	0.14825	NA	NA	NA	NA	NA	NA	NA	NA	NA	NA
NC_004463.1496	bll1368	bll1368	bll1368	CDS	1483858	1484886	1028	-	IPR011042:Six-bladed beta-propeller, TolB-like	S	52.9157	95.0489	93.3209	0.027438	0.0175673	0.946591	-0.810364	-0.785051	0.0253126	1.33333	1.75	1.25	0.901384	NA	NA	NA	NA	NA	NA
NC_004463.1497	bll1369	bll1369	bll1369	CDS	1484928	1486733	1805	-	flavin-containing monooxygenase	P	57.1827	87.7619	78.1525	0.0888533	0.163543	0.651296	-0.671213	-0.502403	0.16881	NA	NA	NA	NA	NA	NA	NA	NA	NA	NA
NC_004463.1498	bll1370	bll1370	bll1370	CDS	1486873	1487958	1085	-	IPR011032:GroES (chaperonin 10)-like	S	71.9127	74.3759	40.2357	0.990383	0.0159977	0.0125889	0.00742431	0.890209	0.882784	NA	NA	NA	NA	NA	NA	NA	NA	NA	NA
NC_004463.1499	bll1371	alkA	alkA	CDS	1487955	1488695	740	-	IPR011257:DNA glycosylase; IPR023170:Helix-turn-helix, base-excision DNA repair, C-terminal	L	14.5019	13.4249	14.1607	0.958505	0.987971	0.952666	0.0561736	0.0118851	-0.0442885	NA	NA	NA	NA	NA	NA	NA	NA	NA	NA
NC_004463.1500	blr1372	gltX	gltX	CDS	1488874	1489779	905	+	IPR000924:Glutamyl/glutaminyl-tRNA synthetase	J	25.065	17.6942	8.89342	0.493059	0.00662318	0.0658525	0.480212	1.47851	0.998298	NA	NA	NA	NA	NA	NA	NA	NA	NA	NA
NC_004463.1501	blr1373	blr1373	blr1373	CDS	1489852	1491114	1262	+	IPR004358:Signal transduction histidine kinase-related protein, C-terminal; IPR005467:Signal transduction histidine kinase, core; IPR011006:CheY-like superfamily; IPR022510:Sortase system, histidine kinase	T	66.552	78.535	73.2734	0.566636	0.680939	0.810082	-0.2657	-0.168022	0.0976783	1	2	2.25	0.562847	NA	NA	NA	NA	NA	NA
NC_004463.1502	bll1374	bll1374	bll1374	CDS	1491041	1491934	893	-	IPR017039:Virulence factor BrkB	S	75.4935	43.8344	53.0054	0.0638605	0.208942	0.466919	0.780272	0.48001	-0.300261	NA	NA	NA	NA	NA	NA	NA	NA	NA	NA
NC_004463.1503	blr1375	blr1375	blr1375	CDS	1492146	1492463	317	+	IPR007667:Hypoxia induced protein, domain	S	28.7865	29.8489	12.892	0.986862	0.0151738	0.0104703	0.014993	1.23133	1.21633	NA	NA	NA	NA	NA	NA	NA	NA	NA	NA
NC_004463.1504	blr1376	blr1376	blr1376	CDS	1492466	1493038	572	+	IPR016030:Adenosylcobalamin biosynthesis, ATP:cob(I)alamin adenosyltransferase-like; IPR029499:ATP:cob(I)alamin adenosyltransferase, PduO-type	S	107.87	49.14	80.0409	0.0110995	0.32007	0.09575	1.09158	0.414056	-0.677526	0	0.25	1.75	0.0163048	b	b	a	0.8974	0.0338	0.0475
NC_004463.1505	blr1377	etfS	etfB	CDS	1493164	1493913	749	+	IPR012255:Electron transfer flavoprotein, beta subunit; IPR014730:Electron transfer flavoprotein, alpha/beta-subunit, N-terminal	C	560.825	601.364	368.804	0.801649	0.0322782	0.0119555	-0.10086	0.607369	0.708229	15.3333	13.5	14.5	0.895511	NA	NA	NA	NA	NA	NA
NC_004463.1506	blr1378	etfL	etfA	CDS	1493913	1494857	944	+	IPR001308:Electron transfer flavoprotein, alpha subunit; IPR029035:DHS-like NAD/FAD-binding domain	C	729.258	553.519	343.645	0.131302	9.46642e-07	0.00275958	0.400891	1.08855	0.687659	21	17.75	26.75	0.0521737	NA	NA	NA	NA	NA	NA
NC_004463.1507	blr1379	hbdA	hbdA	CDS	1495038	1495946	908	+	IPR022694:3-hydroxyacyl-CoA dehydrogenase	I	629.394	351.856	377.928	0.000329256	0.000704361	0.715165	0.835497	0.735649	-0.0998474	3	3	2.25	0.860023	NA	NA	NA	NA	NA	NA
NC_004463.1508	Bd110_00118	Bd110_00118	Bd110_00118	CDS	1496112	1496306	194	+	NA		54.0176	77.6125	210.873	0.199326	7.90102e-10	4.65146e-07	-0.526995	-1.97499	-1.44799	NA	NA	NA	NA	NA	NA	NA	NA	NA	NA
NC_004463.1509	bll1380	tlpA	tlpA	CDS	1496312	1496977	665	-	IPR005746:Thioredoxin; IPR012336:Thioredoxin-like fold	O	82.6222	41.6214	83.4866	0.00223185	0.976302	0.000220344	0.998416	-0.0111838	-1.0096	NA	NA	NA	NA	NA	NA	NA	NA	NA	NA
NC_004463.1510	blr1381	argH	argH	CDS	1497002	1498480	1478	+	IPR000362:Fumarate lyase family; IPR008948:L-Aspartase-like; IPR024083:Fumarase/histidase, N-terminal; IPR029419:Argininosuccinate lyase, C-terminal	E	325.674	162.422	107.504	2.40652e-05	1.13189e-13	0.00998169	1.00382	1.60033	0.596515	8	5	7.25	0.386377	NA	NA	NA	NA	NA	NA
NC_004463.1511	bsr1382	bsr1382	bsr1382	CDS	1498575	1498865	290	+	hypothetical protein		37.8393	71.6285	42.5088	0.0734141	0.85606	0.051073	-0.836754	-0.0910821	0.745671	NA	NA	NA	NA	NA	NA	NA	NA	NA	NA
NC_004463.1512	blr1383	lysA	lysA	CDS	1498889	1500154	1265	+	IPR000183:Ornithine/DAP/Arg decarboxylase; IPR029066:PLP-binding barrel	E	197.723	196.696	108.617	0.994508	5.36454e-05	1.91982e-05	0.00259133	0.862416	0.859824	1.33333	1.75	2	0.881476	NA	NA	NA	NA	NA	NA
NC_004463.1513	bll1384	bll1384	bll1384	CDS	1500370	1501440	1070	-	IPR006398:2-hydroxy-3-oxopropionate reductase; IPR022694:3-hydroxyacyl-CoA dehydrogenase; IPR029154:NADP-dependent 3-hydroxyisobutyrate dehydrogenase, NAD-binding domain	I	31.0286	81.8667	31.1158	0.000741933	0.889494	3.42329e-05	-1.45483	-0.0707987	1.38404	0	0.25	2.5	0.00156145	b	b	a	0.8641	0.0021	0.0025
NC_004463.1514	bll1385	pcaC	pcaC	CDS	1501521	1501904	383	-	IPR029032:AhpD-like	Q	20.955	64.7371	19.496	0.00363381	0.888008	0.000113548	-1.64049	0.093112	1.7336	2.33333	1.75	2.5	0.854092	NA	NA	NA	NA	NA	NA
NC_004463.1515	blr1386	pcaC	blr1386	CDS	1501887	1504031	2144	+	IPR012683:Conserved hypothetical protein CHP02302, transmembrane		1042.96	850.596	465.249	0.34468	2.53038e-06	0.000625302	0.298793	1.16952	0.870725	NA	NA	NA	NA	NA	NA	NA	NA	NA	NA
NC_004463.1516	blr1387	blr1387	blr1387	CDS	1504019	1505158	1139	+	IPR012683:Conserved hypothetical protein CHP02302, transmembrane		364.926	382.096	224.513	0.841623	0.00326929	0.000893369	-0.0707131	0.70075	0.771463	NA	NA	NA	NA	NA	NA	NA	NA	NA	NA
NC_004463.1517	bll1388	bll1388	bll1388	CDS	1505368	1505742	374	-	IPR011006:CheY-like superfamily	T	31.5156	24.2926	13.9005	0.623805	0.0343207	0.146694	0.351946	1.14635	0.794405	NA	NA	NA	NA	NA	NA	NA	NA	NA	NA
NC_004463.1518	bll1389	bll1389	bll1389	CDS	1505790	1506668	878	-	IPR011723:Zinc finger/thioredoxin putative	S	63.6215	101.223	86.1546	0.0381063	0.137904	0.427889	-0.671397	-0.445088	0.226308	NA	NA	NA	NA	NA	NA	NA	NA	NA	NA
NC_004463.1519	blr1390	ftsE	ftsE	CDS	1506848	1507507	659	+	IPR005286:Cell division protein FtsE, ATP-binding; IPR027417:P-loop containing nucleoside triphosphate hydrolase	D	62.9855	46.2379	74.7069	0.310219	0.645074	0.0737715	0.501969	-0.208729	-0.710698	NA	NA	NA	NA	NA	NA	NA	NA	NA	NA
NC_004463.1520	blr1391	FtsX	FtsX	CDS	1507500	1508468	968	+	cell division protein	D	87.5013	48.8271	58.0785	0.215005	0.352249	0.705114	0.796373	0.545404	-0.250969	NA	NA	NA	NA	NA	NA	NA	NA	NA	NA
NC_004463.1521	blr1392	blr1392	blr1392	CDS	1508573	1509277	704	+	IPR014729:Rossmann-like alpha/beta/alpha sandwich fold	S	44.0632	36.3972	29.5331	0.676377	0.248968	0.567063	0.260561	0.554724	0.294163	NA	NA	NA	NA	NA	NA	NA	NA	NA	NA
NC_004463.1522	blr1393	plsC	plsC	CDS	1509300	1510073	773	+	IPR002123:Phospholipid/glycerol acyltransferase	I	66.992	42.4099	27.9123	0.12446	0.000408269	0.104726	0.642729	1.23717	0.594436	NA	NA	NA	NA	NA	NA	NA	NA	NA	NA
NC_004463.1523	bll1394	chaC	chaC	CDS	1510070	1510681	611	-	IPR006840:ChaC-like protein; IPR013024:Butirosin biosynthesis, BtrG-like	P	88.6027	87.1871	41.9766	0.992041	0.000881724	0.000380747	-0.00519364	1.05211	1.05731	NA	NA	NA	NA	NA	NA	NA	NA	NA	NA
NC_004463.1524	blr1395	blr1395	blr1395	CDS	1510792	1511976	1184	+	IPR018666:Protein of unknown function DUF2125	S	262.272	215.036	131.368	0.30607	1.70054e-05	0.00277402	0.304881	1.01653	0.71165	NA	NA	NA	NA	NA	NA	NA	NA	NA	NA
NC_004463.1525	bll1396	tyrC	tyrC	CDS	1512095	1513030	935	-	IPR003099:Prephenate dehydrogenase; IPR012799:Fatty oxidation complex, alpha subunit FadB	E	170.992	131.783	70.0156	0.296199	6.2437e-06	0.00138808	0.371194	1.27616	0.904963	4.33333	3.75	3.25	0.860934	NA	NA	NA	NA	NA	NA
NC_004463.1526	bll1397	hisC	hisC2	CDS	1513027	1514124	1097	-	IPR005861:Histidinol-phosphate aminotransferase family; IPR015424:Pyridoxal phosphate-dependent transferase; IPR019881:Diaminopimelate aminotransferase, DapL, Desulfovibrio-type	E	155.478	184.119	143.771	0.516251	0.707868	0.221593	-0.230924	0.120691	0.351614	6.66667	5.75	5.75	0.922119	NA	NA	NA	NA	NA	NA
NC_004463.1527	bll1398	bll1398	bll1398	CDS	1514157	1515047	890	-	IPR020822:Chorismate mutase, type II	S	104.246	142.964	114.212	0.276524	0.798174	0.343686	-0.426831	-0.0990871	0.327744	3.33333	3.75	3.75	0.971934	NA	NA	NA	NA	NA	NA
NC_004463.1528	Bd110_00119	Bd110_00119	Bd110_00119	ncRNA	1515214	1515288	74	+	NA		74.88	5.32949	53.9616	6.36846e-09	0.41242	9.86223e-08	3.80166	0.492284	-3.30937	NA	NA	NA	NA	NA	NA	NA	NA	NA	NA
NC_004463.1529	blr1399	metX	metX	CDS	1515380	1516582	1202	+	IPR008220:Homoserine acetyltransferase; IPR029058:Alpha/Beta hydrolase fold	E	119.964	50.1301	968.347	0.00188132	2.12503e-18	1.76271e-36	1.27207	-3.00728	-4.27935	0	0	2.75	8.08e-05	b	b	a	1	0	0	induced_in_planta
NC_004463.1530	blr1400	metX	blr1400	CDS	1516584	1517246	662	+	IPR010743:Methionine biosynthesis MetW; IPR029063:S-adenosyl-L-methionine-dependent methyltransferase	M	33.9999	15.2536	269.941	0.028703	8.123e-16	9.48876e-30	1.11314	-3.04642	-4.15955	NA	NA	NA	NA	NA	NA	NA	NA	NA	NA
NC_004463.1531	bll1401	bll1401	bll1401	CDS	1517303	1518166	863	-	IPR029058:Alpha/Beta hydrolase fold	S	20.3463	19.3017	77.4407	0.910711	2.06874e-05	2.87704e-07	0.0864688	-1.9157	-2.00217	NA	NA	NA	NA	NA	NA	NA	NA	NA	NA
NC_004463.1532	Bd110_00120	Bd110_00120	Bd110_00120	CDS	1518212	1518382	170	+	NA		NA	NA	NA	NA	NA	NA	NA	NA	NA	NA	NA	NA	NA	NA	NA	NA	NA	NA	NA
NC_004463.1533	blr1402	blr1402	blr1402	CDS	1518382	1519167	785	+	IPR000064:Endopeptidase, NLPC/P60 domain; IPR007921:CHAP domain; IPR013423:Conserved hypothetical protein CHP02594		110.731	81.5216	35.6271	0.358145	1.36584e-05	0.00157544	0.441133	1.64458	1.20345	NA	NA	NA	NA	NA	NA	NA	NA	NA	NA
NC_004463.1534	bll1403	bll1403	bll1403	CDS	1519275	1520063	788	-	IPR005302:Molybdenum cofactor sulfurase, C-terminal; IPR011037:Pyruvate kinase-like, insert domain	S	42.4507	53.4754	34.6239	0.566636	0.512555	0.128352	-0.316831	0.310542	0.627373	3.33333	2	1	0.175555	NA	NA	NA	NA	NA	NA
NC_004463.1535	blr1404	clpB	clpB	CDS	1520303	1522942	2639	+	IPR001270:ClpA/B family; IPR023150:Double Clp-N motif; IPR027417:P-loop containing nucleoside triphosphate hydrolase; IPR028299:ClpA/B, conserved site 2	O	2357.57	1113.11	1413.35	0.00166011	0.0253423	0.358951	1.08155	0.738396	-0.343159	17.6667	25	14.25	0.00627417	b	a	c	0	0.0018	0
NC_004463.1536	bsl1405	bsl1405	bsl1405	CDS	1523018	1523284	266	-	hypothetical protein		17.5779	4.60405	22.0473	0.00477186	0.585401	5.2011e-05	1.92619	-0.315822	-2.24202	NA	NA	NA	NA	NA	NA	NA	NA	NA	NA
NC_004463.1537	bll1406	bll1406	bll1406	CDS	1523374	1525197	1823	-	IPR011042:Six-bladed beta-propeller, TolB-like	S	79.5266	56.0227	417.894	0.169257	5.57862e-18	2.89327e-29	0.507438	-2.39546	-2.9029	0	0	6.5	6.65e-11	b	b	a	1	0	0	induced_in_planta
NC_004463.1538	bll1407	bll1407	bll1407	CDS	1525160	1527319	2159	-	IPR011055:Duplicated hybrid motif; IPR016047:Peptidase M23	M	1484.61	1505.76	2437.68	0.967929	0.00319307	0.00448388	-0.0167606	-0.71198	-0.695219	NA	NA	NA	NA	NA	NA	NA	NA	NA	NA
NC_004463.1539	Bd110_00121	Bd110_00121	Bd110_00121	ncRNA	1527845	1528019	174	+	NA		798.52	1118.69	1386.02	0.0918733	0.00145651	0.266264	-0.481513	-0.790812	-0.309298	NA	NA	NA	NA	NA	NA	NA	NA	NA	NA
NC_004463.1540	Bd110_00122	Bd110_00122	Bd110_00122	ncRNA	1528021	1528087	66	+	NA		21.2351	7.68813	28.8983	0.0356021	0.519357	0.00105626	1.53402	-0.425853	-1.95987	NA	NA	NA	NA	NA	NA	NA	NA	NA	NA
NC_004463.1541	Bd110_00123	Bd110_00123	Bd110_00123	ncRNA	1528089	1528255	166	+	NA		1537.85	1044.07	1919.95	0.166994	0.398351	0.0131801	0.555446	-0.322324	-0.87777	NA	NA	NA	NA	NA	NA	NA	NA	NA	NA
NC_004463.1542	Bd110_00124	Bd110_00124	Bd110_00124	ncRNA	1528257	1528624	367	+	NA		15964.9	4576.88	2779.35	2.52746e-08	1.38612e-16	0.0335993	1.80246	2.52202	0.719561	NA	NA	NA	NA	NA	NA	NA	NA	NA	NA
NC_004463.1543	Bd110_00125	Bd110_00125	Bd110_00125	ncRNA	1528626	1529047	421	+	NA		11887.6	3749.64	465.692	1.68547e-05	1.87492e-40	3.21526e-17	1.66448	4.67434	3.00986	NA	NA	NA	NA	NA	NA	NA	NA	NA	NA
NC_004463.1544	Bd110_00126	Bd110_00126	Bd110_00126	ncRNA	1529049	1529214	165	+	NA		7637.7	2854.09	285.982	0.00351912	1.45686e-28	1.99232e-14	1.42061	4.73936	3.31875	NA	NA	NA	NA	NA	NA	NA	NA	NA	NA
NC_004463.1545	Bd110_00127	Bd110_00127	Bd110_00127	ncRNA	1529216	1529404	188	+	NA		3723.13	2349.11	90.3273	0.188184	3.89169e-40	5.60462e-31	0.665669	5.36651	4.70084	NA	NA	NA	NA	NA	NA	NA	NA	NA	NA
NC_004463.1546	Bd110_00128	Bd110_00128	Bd110_00128	ncRNA	1529406	1529718	312	+	NA		6082.25	1886.02	2321.28	8.44307e-05	0.000712411	0.552899	1.69018	1.39008	-0.300098	NA	NA	NA	NA	NA	NA	NA	NA	NA	NA
NC_004463.1547	Bd110_00129	Bd110_00129	Bd110_00129	ncRNA	1529720	1529826	106	+	NA		1255.72	1629.05	41272.8	0.800692	3.78582e-07	3.35721e-06	-0.374814	-5.03812	-4.6633	NA	NA	NA	NA	NA	NA	NA	NA	NA	NA
NC_004463.1548	Bd110_00130	Bd110_00130	Bd110_00130	ncRNA	1529829	1529936	107	+	NA		938.059	674.419	577.527	0.285099	0.0664298	0.623815	0.48088	0.704867	0.223987	NA	NA	NA	NA	NA	NA	NA	NA	NA	NA
NC_004463.1549	Bjat14	Bjat14	Bjat14	tRNA	1529942	1530050	108	+	tRNA-Ile		28016.7	6318.02	20659.9	0.0854671	0.736316	0.156848	2.1488	0.439459	-1.70934	NA	NA	NA	NA	NA	NA	NA	NA	NA	NA
NC_004463.1550	Bjat15	Bjat15	Bjat15	tRNA	1530052	1530177	125	+	tRNA-Ala		61517.7	21125.3	32044.5	0.0136514	0.11923	0.366784	1.54211	0.940978	-0.601136	NA	NA	NA	NA	NA	NA	NA	NA	NA	NA
NC_004463.1551	Bd110_00131	Bd110_00131	Bd110_00131	ncRNA	1530179	1530260	81	+	NA		825.802	1085.34	1156.53	0.382127	0.206978	0.841883	-0.395157	-0.487655	-0.0924988	NA	NA	NA	NA	NA	NA	NA	NA	NA	NA
NC_004463.1552	Bd110_00132	Bd110_00132	Bd110_00132	ncRNA	1530262	1530335	73	+	NA		210.36	278.244	381.924	0.481649	0.059724	0.358785	-0.399169	-0.859941	-0.460772	NA	NA	NA	NA	NA	NA	NA	NA	NA	NA
NC_004463.1553	Bd110_00133	Bd110_00133	Bd110_00133	ncRNA	1530338	1530529	191	+	NA		2455.3	2151.72	3559.92	0.489871	0.012458	0.000606951	0.188509	-0.537876	-0.726386	NA	NA	NA	NA	NA	NA	NA	NA	NA	NA
NC_004463.1554	Bd110_00134	Bd110_00134	Bd110_00134	ncRNA	1530531	1530672	141	+	NA		19047.7	2442.26	5005.86	2.24435e-11	1.01328e-05	0.0272192	2.96309	1.92778	-1.03531	NA	NA	NA	NA	NA	NA	NA	NA	NA	NA
NC_004463.1555	Bd110_00135	Bd110_00135	Bd110_00135	ncRNA	1530674	1530762	88	+	NA		270.167	236.113	26381.3	0.798679	1.45071e-37	2.06577e-40	0.205886	-6.60151	-6.80739	NA	NA	NA	NA	NA	NA	NA	NA	NA	NA
NC_004463.1556	Bd110_00136	Bd110_00136	Bd110_00136	ncRNA	1530764	1530905	141	+	NA		768.76	394.817	1890.87	0.0113024	0.000128673	6.82348e-12	0.957868	-1.30104	-2.25891	NA	NA	NA	NA	NA	NA	NA	NA	NA	NA
NC_004463.1557	Bd110_00137	Bd110_00137	Bd110_00137	ncRNA	1530907	1531210	303	+	NA		10583.1	2584.53	5377.65	3.49258e-06	0.0260993	0.0179016	2.03345	0.976664	-1.05679	NA	NA	NA	NA	NA	NA	NA	NA	NA	NA
NC_004463.1558	Bd110_00138	Bd110_00138	Bd110_00138	ncRNA	1531212	1531464	252	+	NA		4745.92	1137.32	385.707	1.42229e-07	3.8208e-23	5.08824e-05	2.0604	3.62087	1.56047	NA	NA	NA	NA	NA	NA	NA	NA	NA	NA
NC_004463.1559	Bd110_00139	Bd110_00139	Bd110_00139	ncRNA	1531466	1531684	218	+	NA		2590.47	1041.72	660.572	0.00069986	2.60307e-08	0.097832	1.31578	1.97248	0.6567	NA	NA	NA	NA	NA	NA	NA	NA	NA	NA
NC_004463.1560	Bd110_00140	Bd110_00140	Bd110_00140	ncRNA	1531686	1532210	524	+	NA		16665.7	4067.19	1900.99	8.00778e-08	1.29875e-18	0.00432746	2.0347	3.13208	1.09738	NA	NA	NA	NA	NA	NA	NA	NA	NA	NA
NC_004463.1561	Bd110_00141	Bd110_00141	Bd110_00141	ncRNA	1532212	1532301	89	+	NA		1547.37	166.768	636.937	0.0173426	0.344633	0.15322	3.21594	1.28113	-1.93481	NA	NA	NA	NA	NA	NA	NA	NA	NA	NA
NC_004463.1562	Bd110_00142	Bd110_00142	Bd110_00142	ncRNA	1532303	1532591	288	+	NA		2511.54	1548.65	2056.14	0.166537	0.559008	0.420492	0.699234	0.289745	-0.409489	NA	NA	NA	NA	NA	NA	NA	NA	NA	NA
NC_004463.1563	Bd110_00143	Bd110_00143	Bd110_00143	ncRNA	1532593	1532998	405	+	NA		5883.39	1987.56	1329.39	6.09286e-09	3.43343e-17	0.0409933	1.56593	2.14633	0.580396	NA	NA	NA	NA	NA	NA	NA	NA	NA	NA
NC_004463.1564	Bd110_00144	Bd110_00144	Bd110_00144	ncRNA	1533000	1533140	140	+	NA		3880.14	2319.68	63.3205	0.133425	6.0662e-49	1.18933e-37	0.743326	5.93546	5.19213	NA	NA	NA	NA	NA	NA	NA	NA	NA	NA
NC_004463.1565	Bd110_00145	Bd110_00145	Bd110_00145	ncRNA	1533142	1533402	260	+	NA		3263.73	666.279	821.506	2.14813e-06	1.74094e-05	0.607145	2.29089	1.98947	-0.301414	NA	NA	NA	NA	NA	NA	NA	NA	NA	NA
NC_004463.1566	Bd110_00146	Bd110_00146	Bd110_00146	CDS	1533233	1534126	893	-	IPR011057:Mss4-like	S	62060.5	11263.4	20451.2	2.5727e-05	0.00499296	0.169509	2.4621	1.60152	-0.860588	NA	NA	NA	NA	NA	NA	NA	NA	NA	NA
NC_004463.1567	Bd110_00147	Bd110_00147	Bd110_00147	ncRNA	1533408	1533497	89	+	NA		NA	NA	NA	NA	NA	NA	NA	NA	NA	NA	NA	NA	NA	NA	NA	NA	NA	NA	NA
NC_004463.1568	Bjar03	rrn5S	rrn5S	rRNA	1533503	1533623	120	+	5S ribosomal RNA		NA	NA	NA	NA	NA	NA	NA	NA	NA	NA	NA	NA	NA	NA	NA	NA	NA	NA	NA
NC_004463.1569	Bd110_00148	Bd110_00148	Bd110_00148	ncRNA	1533625	1533674	49	+	NA		NA	NA	NA	NA	NA	NA	NA	NA	NA	NA	NA	NA	NA	NA	NA	NA	NA	NA	NA
NC_004463.1570	blr1408	blr1408	blr1408	CDS	1534361	1534951	590	+	hypothetical protein		265.03	215.849	308.64	0.397622	0.508064	0.0792888	0.303481	-0.211719	-0.515201	6	9.25	10.5	0.202081	NA	NA	NA	NA	NA	NA
NC_004463.1571	blr1409	blr1409	blr1409	CDS	1535051	1535851	800	+	IPR002347:Glucose/ribitol dehydrogenase	S	74.7672	76.1929	70.7782	0.941845	0.882059	0.797015	-0.0379543	0.0587764	0.0967307	1.66667	0.5	2.25	0.156788	NA	NA	NA	NA	NA	NA
NC_004463.1572	blr1410	glpK	glpK	CDS	1536103	1537605	1502	+	IPR000577:Carbohydrate kinase, FGGY	C	134.148	143.61	236.118	0.858878	0.00398138	0.00676526	-0.0752633	-0.799898	-0.724635	5.66667	7.5	9	0.414051	NA	NA	NA	NA	NA	NA
NC_004463.1573	blr1411	blr1411	blr1411	CDS	1537848	1538441	593	+	IPR016181:Acyl-CoA N-acyltransferase	K	22.1514	35.6903	37.3391	0.234422	0.110427	0.844796	-0.638261	-0.728671	-0.09041	NA	NA	NA	NA	NA	NA	NA	NA	NA	NA
NC_004463.1574	Bd110_00149	Bd110_00149	Bd110_00149	CDS	1538479	1538595	116	+	NA		16.888	9.16205	11.1229	0.3639	0.512341	0.726067	0.92157	0.582678	-0.338892	NA	NA	NA	NA	NA	NA	NA	NA	NA	NA
NC_004463.1575	bll1412	bll1412	bll1412	CDS	1538879	1539304	425	-	hypothetical protein		26.6543	24.0224	20.9175	0.800262	0.545621	0.792443	0.207857	0.382117	0.17426	NA	NA	NA	NA	NA	NA	NA	NA	NA	NA
NC_004463.1576	bll1413	bll1413	bll1413	CDS	1539321	1540268	947	-	IPR001926:Tryptophan synthase beta subunit-like PLP-dependent enzyme	E	93.2537	69.2125	73.3723	0.18778	0.224722	0.795093	0.450295	0.363288	-0.0870068	4.66667	1.75	8.5	0.000283935	b	c	a	0.0034	0.0006	0
NC_004463.1577	blr1414	blr1414	blr1414	CDS	1540332	1540634	302	+	IPR011991:Winged helix-turn-helix DNA-binding domain	K	27.8073	17.7349	34.1695	0.495574	0.683195	0.19819	0.608931	-0.322593	-0.931523	NA	NA	NA	NA	NA	NA	NA	NA	NA	NA
NC_004463.1578	blr1415	blr1415	blr1415	CDS	1540766	1541395	629	+	IPR003083:S-crystallin	O	40.1953	110.34	48.4908	0.00477186	0.683754	0.00597775	-1.42087	-0.225167	1.19571	2	3.25	1.75	0.505492	NA	NA	NA	NA	NA	NA
NC_004463.1579	bll1416	bll1416	bll1416	CDS	1541412	1542419	1007	-	IPR021994:Protein of unknown function DUF3592	S	16.3436	28.6491	24.2718	0.300387	0.471319	0.652604	-0.681611	-0.429738	0.251873	NA	NA	NA	NA	NA	NA	NA	NA	NA	NA
NC_004463.1580	bll1417	bll1417	bll1417	CDS	1542778	1543566	788	-	hypothetical protein		35.4764	89.5196	258.051	0.00391233	2.34378e-12	3.97706e-05	-1.35765	-2.87582	-1.51817	NA	NA	NA	NA	NA	NA	NA	NA	NA	NA
NC_004463.1581	Bd110_00150	Bd110_00150	Bd110_00150	CDS	1543527	1543658	131	-	NA		5.50671	17.1053	99.5573	0.0294113	1.62793e-09	5.73785e-08	-1.91899	-4.44074	-2.52175	NA	NA	NA	NA	NA	NA	NA	NA	NA	NA
NC_004463.1582	bll1418	metH	metH	CDS	1544163	1548020	3857	-	IPR011822:Cobalamin-dependent methionine synthase	E	379.605	1127.37	5212.13	1.42004e-09	1.569e-55	8.72798e-21	-1.57275	-3.78285	-2.2101	0	0	3	3.31e-05	b	b	a	1	0.0327	0.0227	induced_in_planta
NC_004463.1583	bll1419	metF	metF	CDS	1548027	1548938	911	-	IPR003171:Methylenetetrahydrofolate reductase; IPR029041:FAD-linked oxidoreductase-like	E	128.902	271.211	1717.76	0.00161352	3.52848e-38	8.04962e-23	-1.04765	-3.7143	-2.66664	0.666667	4.75	18.25	3.53e-16	c	b	a	0.0044	0	0	induced_in_planta
NC_004463.1584	blr1420	blr1420	blr1420	CDS	1549323	1550336	1013	+	IPR011251:Luciferase-like domain; IPR019949:Luciferase family oxidoreductase, group 1	C	84.045	46.6504	59.5874	0.0395758	0.192963	0.377331	0.85827	0.497981	-0.36029	NA	NA	NA	NA	NA	NA	NA	NA	NA	NA
NC_004463.1585	bll1421	pheA	pheA	CDS	1550428	1551288	860	-	IPR008242:Bifunctional P-protein, chorismate mutase/prephenate dehydratase	E	212.075	163.86	87.7461	0.24488	1.72639e-06	0.000905744	0.386149	1.27835	0.892203	3.33333	2.25	5.25	0.150466	NA	NA	NA	NA	NA	NA
NC_004463.1586	bll1422	kdsB	kdsB	CDS	1551310	1552050	740	-	IPR003329:Acylneuraminate cytidylyltransferase; IPR029044:Nucleotide-diphospho-sugar transferases	M	40.2593	61.048	48.3366	0.348707	0.662295	0.560134	-0.575117	-0.251753	0.323364	4	2.75	2.75	0.729605	NA	NA	NA	NA	NA	NA
NC_004463.1587	blr1423	cycM	cycM	CDS	1552271	1552825	554	+	IPR002327:Cytochrome c, class IA/ IB; IPR009056:Cytochrome c-like domain	C	469.59	420.492	1146.42	0.700691	2.72829e-05	1.55307e-06	0.166565	-1.27912	-1.44568	5.33333	4.25	4.5	0.884544	NA	NA	NA	NA	NA	NA
NC_004463.1588	blr1424	blr1424	blr1424	CDS	1553036	1554952	1916	+	IPR000914:Solute-binding protein family 5 domain; IPR006311:Twin-arginine translocation pathway, signal sequence; IPR030678:Peptide/nickel binding protein, MppA-type	E	648.249	537.172	470.177	0.314721	0.0410692	0.462178	0.276759	0.46935	0.192591	8.33333	7.5	2.75	0.00556859	a	a	b	0.6614	0.0009	0.0015
NC_004463.1589	blr1425	blr1425	blr1425	CDS	1554811	1556853	2042	+	IPR000914:Solute-binding protein family 5 domain; IPR006311:Twin-arginine translocation pathway, signal sequence	E	455.014	328.448	324.135	0.167205	0.10686	0.959579	0.478709	0.498376	0.0196664	6	2.25	1.75	0.0160735	a	b	b	0.0024	0.0011	0.7508
NC_004463.1590	blr1426	blr1426	blr1426	CDS	1556856	1557965	1109	+	IPR000515:ABC transporter type 1, transmembrane domain MetI-like	P	210.191	164.704	120.23	0.325693	0.00721831	0.167003	0.370873	0.822519	0.451647	NA	NA	NA	NA	NA	NA	NA	NA	NA	NA
NC_004463.1591	blr1427	blr1427	blr1427	CDS	1557965	1559143	1178	+	IPR000515:ABC transporter type 1, transmembrane domain MetI-like; IPR025966:Oligopeptide transport permease C-like, N-terminal domain	P	261.627	145.872	164.008	0.00186665	0.00702847	0.575076	0.859472	0.688009	-0.171463	NA	NA	NA	NA	NA	NA	NA	NA	NA	NA
NC_004463.1592	blr1428	blr1428	blr1428	CDS	1559148	1560785	1637	+	IPR012700:Phosphonate C-P lyase system, PhnK; IPR027417:P-loop containing nucleoside triphosphate hydrolase	S	716.766	279.868	228.412	4.19383e-08	1.04736e-12	0.288527	1.36219	1.65802	0.295839	9.33333	2	3.75	0.000296098	a	c	b	0	0	0.0022
NC_004463.1593	Bd110_00151	Bd110_00151	Bd110_00151	CDS	1560873	1561103	230	-	NA		6.67957	9.86901	33.1242	0.565304	0.00191144	0.00479572	-0.597904	-2.31973	-1.72183	NA	NA	NA	NA	NA	NA	NA	NA	NA	NA
NC_004463.1594	Bd110_00152	Bd110_00152	Bd110_00152	CDS	1561141	1561422	281	-	NA		6.9872	12.094	31.338	0.427211	0.00128703	0.00524135	-0.698874	-2.09654	-1.39766	NA	NA	NA	NA	NA	NA	NA	NA	NA	NA
NC_004463.1595	blr1429	blr1429	blr1429	CDS	1561569	1561955	386	+	hypothetical protein		18.1289	46.6323	85	0.00387401	7.41189e-08	0.00790511	-1.41977	-2.30711	-0.887342	NA	NA	NA	NA	NA	NA	NA	NA	NA	NA
NC_004463.1596	bll1430	bll1430	bll1430	CDS	1562072	1562926	854	-	IPR000064:Endopeptidase, NLPC/P60 domain; IPR001452:SH3 domain; IPR003646:SH3-like domain, bacterial-type	M	47.1013	64.5337	82.7362	0.32996	0.0186772	0.234423	-0.396802	-0.761846	-0.365044	0	0	1.5	0.00681595	a	a	a	1	0.071	0.0521
NC_004463.1597	bll1431	bll1431	bll1431	CDS	1562919	1564292	1373	-	IPR011356:Leucine aminopeptidase/peptidase B	E	85.7011	91.7647	120.495	0.905089	0.186569	0.245747	-0.0602714	-0.445519	-0.385247	9.66667	4.25	8.5	0.0288257	a	c	b	0	0.0279	0
NC_004463.1598	bsr1432	bsr1432	bsr1432	CDS	1564497	1564700	203	+	hypothetical protein		12.9534	18.8061	29.1545	0.475679	0.03861	0.193884	-0.517971	-1.14796	-0.629986	NA	NA	NA	NA	NA	NA	NA	NA	NA	NA
NC_004463.1599	blr1433	blr1433	blr1433	CDS	1564904	1565719	815	+	IPR014596:Uncharacterised conserved protein UCP035836; IPR021183:N-terminal acetyltransferase A, auxiliary subunit	U	57.0739	58.6535	70.6026	0.925625	0.492734	0.588717	-0.0666679	-0.348313	-0.281645	NA	NA	NA	NA	NA	NA	NA	NA	NA	NA
NC_004463.1600	bll1434	ctpI	ctpI	CDS	1565782	1566756	974	-	IPR018076:Type II secretion system F domain	U	134.054	177.174	384.611	0.18778	1.95652e-11	4.71227e-08	-0.37356	-1.4949	-1.12134	NA	NA	NA	NA	NA	NA	NA	NA	NA	NA
NC_004463.1601	bll1435	ctpH	ctpH	CDS	1566766	1567743	977	-	IPR018076:Type II secretion system F domain	U	149.356	198.665	505.068	0.250226	7.19484e-11	1.36027e-07	-0.395751	-1.74879	-1.35303	NA	NA	NA	NA	NA	NA	NA	NA	NA	NA
NC_004463.1602	bll1436	ctpG	ctpG	CDS	1567760	1569223	1463	-	IPR001482:Type II secretion system protein E; IPR027417:P-loop containing nucleoside triphosphate hydrolase	U	261.846	232.936	670.399	0.594731	5.60325e-08	1.48592e-10	0.184794	-1.34556	-1.53035	0	0	1	0.0400766	a	a	a	1	0.3661	0.3167
NC_004463.1603	bll1437	ctpF	ctpF	CDS	1569245	1570513	1268	-	IPR025501:ATP binding protein MinD; IPR025669:AAA domain; IPR027417:P-loop containing nucleoside triphosphate hydrolase	U	204.828	282.852	862.78	0.115663	2.5134e-18	1.26546e-12	-0.465202	-2.07937	-1.61417	0	0	2.5	0.000197028	b	b	a	1	0.0345	0.0241	induced_in_planta
NC_004463.1604	bll1438	ctpE	ctpE	CDS	1570510	1571244	734	-	IPR019027:Pilus biogenesis CpaD-related	N	106.41	168.181	406.814	0.0486469	1.18194e-12	4.21224e-07	-0.642226	-1.92057	-1.27834	NA	NA	NA	NA	NA	NA	NA	NA	NA	NA
NC_004463.1605	bll1439	ctpD	ctpD	CDS	1571265	1572755	1490	-	IPR004846:Type II/III secretion system; IPR007055:BON domain	U	281.095	398.362	834.094	0.148994	2.07002e-08	0.000122344	-0.489132	-1.55839	-1.06926	NA	NA	NA	NA	NA	NA	NA	NA	NA	NA
NC_004463.1606	bll1440	ctpC	ctpC	CDS	1572752	1573552	800	-	IPR017592:Pilus assembly, Flp-type CpaB	U	125.545	200.036	310.388	0.0233237	1.71403e-07	0.00755032	-0.648764	-1.28139	-0.632625	NA	NA	NA	NA	NA	NA	NA	NA	NA	NA
NC_004463.1607	bll1441	ctpB	ctpB	CDS	1573680	1574204	524	-	IPR000045:Prepilin type IV endopeptidase, peptidase domain	U	83.3014	97.2543	190.067	0.699383	0.00297519	0.0136708	-0.218039	-1.19361	-0.975569	NA	NA	NA	NA	NA	NA	NA	NA	NA	NA
NC_004463.1608	Bd110_00153	Bd110_00153	Bd110_00153	CDS	1574327	1574473	146	-	NA		9.96512	57.6839	61.3745	0.000809325	0.000159515	0.887147	-2.36954	-2.46984	-0.100299	NA	NA	NA	NA	NA	NA	NA	NA	NA	NA
NC_004463.1609	bsl1442	ctpA	ctpA	CDS	1574544	1574708	164	-	IPR007047:Flp/Fap pilin component	U	180.342	926.47	1476.45	3.0621e-07	2.7337e-12	0.169177	-2.35455	-3.02719	-0.672641	NA	NA	NA	NA	NA	NA	NA	NA	NA	NA
NC_004463.1610	blr1443	blr1443	blr1443	CDS	1574974	1575801	827	+	IPR006694:Fatty acid hydroxylase	I	104.256	185.04	336.124	0.0281818	8.15203e-08	0.0043165	-0.784546	-1.64419	-0.859641	NA	NA	NA	NA	NA	NA	NA	NA	NA	NA
NC_004463.1611	blr1444	blr1444	blr1444	CDS	1575956	1576453	497	+	hypothetical protein		120.431	190.043	422.1	0.0666859	5.52034e-10	3.24782e-05	-0.638318	-1.79639	-1.15807	NA	NA	NA	NA	NA	NA	NA	NA	NA	NA
NC_004463.1612	bsl1445	cspA	cspA	CDS	1576581	1576793	212	-	IPR011129:Cold shock protein; IPR012156:Cold shock, CspA	K	3945.48	3128.8	1648.19	0.296387	8.43272e-07	0.000454063	0.335389	1.2599	0.924511	NA	NA	NA	NA	NA	NA	NA	NA	NA	NA
NC_004463.1613	bsl1446	infA	infA	CDS	1577070	1577360	290	-	IPR004368:Translation initiation factor IF-1; IPR006196:RNA-binding domain, S1, IF1 type; IPR012340:Nucleic acid-binding, OB-fold	J	757.636	353.765	237.471	2.89758e-06	1.16625e-14	0.0148297	1.10107	1.67766	0.576587	4	3.5	4	0.958672	NA	NA	NA	NA	NA	NA
NC_004463.1614	bll1447	rhlE	rhlE	CDS	1577384	1578976	1592	-	IPR004807:UvrABC system, subunit B; IPR014014:RNA helicase, DEAD-box type, Q motif; IPR027417:P-loop containing nucleoside triphosphate hydrolase	L	1149.1	682.054	602.406	0.133425	0.0364504	0.744741	0.755763	0.934377	0.178614	NA	NA	NA	NA	NA	NA	NA	NA	NA	NA
NC_004463.1615	blr1448	blr1448	blr1448	CDS	1579342	1580784	1442	+	IPR000709:Leu/Ile/Val-binding protein; IPR017777:ABC transporter, urea, substrate-binding, UrtA; IPR028082:Periplasmic binding protein-like I	E	830.879	719.293	89.8874	0.687118	5.04807e-19	7.47032e-17	0.209276	3.21166	3.00238	2.33333	10.25	0	1.13e-12	b	a	c	0	0.0059	0	induced_in_planta
NC_004463.1616	blr1449	blr1449	blr1449	CDS	1580872	1582479	1607	+	IPR001851:ABC transporter, permease; IPR011989:Armadillo-like helical	E	90.2754	68.6965	9.95531	0.511456	6.4642e-12	1.01756e-09	0.387359	3.1581	2.77074	NA	NA	NA	NA	NA	NA	NA	NA	NA	NA
NC_004463.1617	blr1450	blr1450	blr1450	CDS	1582476	1583645	1169	+	IPR001851:ABC transporter, permease	E	61.7917	44.5722	6.8709	0.313287	2.69009e-14	4.84303e-11	0.504195	3.23135	2.72715	NA	NA	NA	NA	NA	NA	NA	NA	NA	NA
NC_004463.1618	blr1451	blr1451	blr1451	CDS	1583651	1584412	761	+	IPR017781:ABC transporter, urea, ATP-binding protein, UrtD; IPR027417:P-loop containing nucleoside triphosphate hydrolase	E	48.9612	42.9088	4.76163	0.821946	8.12796e-12	1.06818e-11	0.150744	3.32011	3.16937	NA	NA	NA	NA	NA	NA	NA	NA	NA	NA
NC_004463.1619	blr1452	blr1452	blr1452	CDS	1584416	1585111	695	+	IPR017780:ABC transporter, urea, ATP-binding protein, UrtE; IPR027417:P-loop containing nucleoside triphosphate hydrolase	E	48.0816	29.6482	20.5019	0.119696	0.00134146	0.210143	0.72516	1.25129	0.526129	NA	NA	NA	NA	NA	NA	NA	NA	NA	NA
NC_004463.1620	blr1453	ureD	ureD	CDS	1585144	1585974	830	+	IPR002669:Urease accessory protein UreD	O	43.7242	55.2739	65.7341	0.54286	0.144161	0.49159	-0.279855	-0.525383	-0.245528	NA	NA	NA	NA	NA	NA	NA	NA	NA	NA
NC_004463.1621	blr1454	ureA	ureA	CDS	1585999	1586301	302	+	IPR002026:Urease, gamma/gamma-beta subunit	E	23.0743	22.1838	9.38488	0.860413	0.0141409	0.0207255	0.142757	1.35962	1.21686	1.33333	3.5	3	0.28279	NA	NA	NA	NA	NA	NA
NC_004463.1622	blr1455	ureB	ureB	CDS	1586414	1586719	305	+	IPR002019:Urease, beta subunit	E	30.9095	23.6442	20.985	0.542161	0.267089	0.750106	0.38895	0.567287	0.178336	NA	NA	NA	NA	NA	NA	NA	NA	NA	NA
NC_004463.1623	blr1456	blr1456	blr1456	CDS	1586723	1587262	539	+	IPR003607:HD/PDEase domain	K, T	19.7009	42.1358	30.796	0.0208328	0.131078	0.265171	-1.21613	-0.749594	0.466534	NA	NA	NA	NA	NA	NA	NA	NA	NA	NA
NC_004463.1624	blr1457	ureC	ureC	CDS	1587300	1589015	1715	+	IPR005848:Urease, alpha subunit; IPR029754:Urease nickel binding site	E	171.89	116.642	141.009	0.0660716	0.313029	0.351841	0.553263	0.284759	-0.268504	2	4.75	5.25	0.121509	NA	NA	NA	NA	NA	NA
NC_004463.1625	Bd110_00154	Bd110_00154	Bd110_00154	ncRNA	1587450	1587740	290	-	NA		NA	NA	NA	NA	NA	NA	NA	NA	NA	NA	NA	NA	NA	NA	NA	NA	NA	NA	NA
NC_004463.1626	bsr1458	bsr1458	bsr1458	CDS	1589137	1589436	299	+	IPR011008:Dimeric alpha-beta barrel	S	54.9472	137.369	183.336	0.00154014	3.8791e-06	0.287244	-1.29998	-1.71378	-0.413799	2	1.75	5.75	0.0100253	b	b	a	0.8372	0.0001	0
NC_004463.1627	blr1459	ureF	ureF	CDS	1589872	1590828	956	+	IPR002639:Urease accessory protein UreF	O	40.5331	84.2189	90.5028	0.045169	0.0120477	0.816853	-0.969092	-1.08271	-0.11362	NA	NA	NA	NA	NA	NA	NA	NA	NA	NA
NC_004463.1628	blr1460	ureG	ureG	CDS	1590988	1591611	623	+	IPR004400:Urease accessory protein UreG; IPR027417:P-loop containing nucleoside triphosphate hydrolase	F	27.9356	49.6591	32.0029	0.109075	0.681745	0.147244	-0.868473	-0.22562	0.642852	NA	NA	NA	NA	NA	NA	NA	NA	NA	NA
NC_004463.1629	blr1461	blr1461	blr1461	CDS	1591910	1593568	1658	+	IPR006189:CHASE; IPR011102:Signal transduction histidine kinase, HWE region	T	145.82	125.157	249.244	0.576048	0.0214335	0.00148647	0.24173	-0.753046	-0.994776	0	0	1	0.0400766	a	a	a	1	0.3661	0.3167
NC_004463.1630	bll1462	bll1462	bll1462	CDS	1593581	1593940	359	-	IPR006175:YjgF/Yer057p/UK114 family; IPR013813:Endoribonuclease L-PSP/chorismate mutase-like	J	25.8126	39.1835	30.7336	0.407101	0.73208	0.554032	-0.569185	-0.218654	0.350532	NA	NA	NA	NA	NA	NA	NA	NA	NA	NA
NC_004463.1631	bll1463	bll1463	bll1463	CDS	1594050	1594664	614	-	IPR003012:Tetracycline transcriptional regulator, TetR; IPR009057:Homeodomain-like	K	54.4369	34.4696	22.3638	0.232009	0.0062374	0.233663	0.703058	1.33598	0.632924	NA	NA	NA	NA	NA	NA	NA	NA	NA	NA
NC_004463.1632	bll1464	bll1464	bll1464	CDS	1594743	1596044	1301	-	IPR014550:Uncharacterised conserved protein UCP028704, OpgC	S	95.3425	30.4057	18.0746	2.95325e-06	8.36603e-14	0.0453753	1.66008	2.39253	0.73245	NA	NA	NA	NA	NA	NA	NA	NA	NA	NA
NC_004463.1633	bll1465	bll1465	bll1465	CDS	1596142	1596597	455	-	hypothetical protein		10.0802	1.64641	14.5596	0.0207799	0.472292	0.000487651	2.423	-0.573223	-2.99622	NA	NA	NA	NA	NA	NA	NA	NA	NA	NA
NC_004463.1634	bll1466	bll1466	bll1466	CDS	1596673	1597125	452	-	IPR010279:Protein of unknown function DUF883, ElaB	S	15.0293	12.3314	86.7141	0.854982	2.63331e-07	1.85818e-10	0.159791	-2.64543	-2.80522	NA	NA	NA	NA	NA	NA	NA	NA	NA	NA
NC_004463.1635	bll1467	bll1467	bll1467	CDS	1597122	1598270	1148	-	IPR002549:Uncharacterised protein family UPF0118	S	26.2758	9.6697	39.0775	0.0247121	0.183009	1.61125e-05	1.33096	-0.65966	-1.99062	NA	NA	NA	NA	NA	NA	NA	NA	NA	NA
NC_004463.1636	blr1468	blr1468	blr1468	CDS	1598430	1599248	818	+	IPR005490:L,D-transpeptidase catalytic domain	S	33.6309	15.491	78.9052	0.0139707	0.000682584	3.9784e-12	1.11976	-1.20663	-2.32639	NA	NA	NA	NA	NA	NA	NA	NA	NA	NA
NC_004463.1637	blr1469	blr1469	blr1469	CDS	1599266	1599916	650	+	IPR021293:Protein of unknown function DUF2865	S	63.3061	22.7817	50.8516	0.00198212	0.478925	0.00872088	1.5086	0.341974	-1.16662	NA	NA	NA	NA	NA	NA	NA	NA	NA	NA
NC_004463.1638	bll1470	bll1470	bll1470	CDS	1600280	1602373	2093	-	IPR003660:HAMP linker domain; IPR004090:Chemotaxis methyl-accepting receptor	S	109.851	111.019	87.9153	0.991477	0.371842	0.360854	-0.00583872	0.323656	0.329494	NA	NA	NA	NA	NA	NA	NA	NA	NA	NA
NC_004463.1639	bll1471	bll1471	bll1471	CDS	1602636	1604816	2180	-	IPR003660:HAMP linker domain; IPR004089:Methyl-accepting chemotaxis protein (MCP) signalling domain	S	58.3552	17.3624	12.161	0.00615687	5.15053e-05	0.436342	1.69957	2.22523	0.525668	NA	NA	NA	NA	NA	NA	NA	NA	NA	NA
NC_004463.1640	bsr1472	bsr1472	bsr1472	CDS	1605002	1605157	155	+	hypothetical protein		8.47142	5.65523	26.4989	0.824757	0.0350687	0.00722598	0.312256	-1.91385	-2.22611	NA	NA	NA	NA	NA	NA	NA	NA	NA	NA
NC_004463.1641	bsl1473	bsl1473	bsl1473	CDS	1605233	1605433	200	-	IPR008462:CsbD-like	S	15.6681	14.4436	109.399	0.968679	3.08746e-07	4.0064e-09	0.041406	-2.8501	-2.8915	NA	NA	NA	NA	NA	NA	NA	NA	NA	NA
NC_004463.1642	bll1474	glcB	glcB	CDS	1605564	1607729	2165	-	IPR001465:Malate synthase; IPR011076:Malate synthase-like; IPR023310:Malate synthase G, beta sub-domain	C	792.676	688.566	510.707	0.502741	0.00874747	0.0937682	0.20953	0.641587	0.432057	20.3333	17.25	18.25	0.770976	NA	NA	NA	NA	NA	NA
NC_004463.1643	bll1475	nodQ	cysNC	CDS	1608127	1610043	1916	-	IPR002891:Adenylylsulphate kinase; IPR011779:Sulphate adenylyltransferase, large subunit; IPR022424:Translation initiation factor 2, gamma subunit; IPR027417:P-loop containing nucleoside triphosphate hydrolase	P	167.358	9.70255	211.28	6.4728e-17	0.483799	1.79048e-21	4.094	-0.331913	-4.42591	0	0	1.5	0.00681595	a	a	a	1	0.4035	0.3534
NC_004463.1644	bll1476	cysD	cysD	CDS	1610064	1610858	794	-	IPR014729:Rossmann-like alpha/beta/alpha sandwich fold	P	86.9655	11.7717	202.928	1.77087e-13	0.000112215	3.5321e-31	2.91871	-1.18566	-4.10437	NA	NA	NA	NA	NA	NA	NA	NA	NA	NA
[truncated: 7,822 more rows]
