# Supplementary material for: Bradyrhizobium diazoefficiens USDA110 Nodulation of Aeschynomene afraspera Is Associated with Atypical Terminal Bacteroid Differentiation and Suboptimal Symbiotic Efficiency
Source: mSystems. 2021 May 11;6(3):e01237-20. doi: 10.1128/mSystems.01237-20 (PMC8125078; doi:10.1128/mSystems.01237-20)
Supplement: TABLE S2 [file mSystems.01237-20-st002.xlsx]

## Sheet: Table S2
regulon	growth condition	number of regulated genes (up / down)	technology	% DEG in planta	% DEG Aa vs. Gm	expression pattern in this work	reference
NifA	anaerobic free-living growth	190 / 133	microarray	67.1827	8.66873	activated in planta	Hauser et al., 2007 MGG
sigma54 (RpoN1/2)	anaerobic free-living growth	193 / 32	microarray	72.4444	9.33333	activated in planta	Hauser et al., 2007 MGG
FixLJ	microaerobic free-living growth & soybean nodules 21dpi	23 / 3 (free-living ) & 22 / 5 (in planta)	microarray	50	11.5385	activated in planta	Mesa et al., 2008 J Bact
FixK2	microaerobic free-living growth & soybean nodules 21dpi	203 / 1 (free-living) & 321 (with 166 FixJ-independant genes) / 2 (in planta)	microarray	46.0784	2.94118	activated in planta	Mesa et al., 2008 J Bact
FixK1	microaerobic free-living growth	17 / 12	microarray	93.1034	6.89655	activated in planta	Mesa et al., 2008 J Bact
EcfG	rich medium free-living growth & carbon starved cells	41 / 2 (rich) & 138 / 22 (C starved)	microarray	41,86/25,16	2,32/9,03	repressed in planta	Gourion et al., 2009 Mol Mic
PhyR	rich medium free-living growth & carbon starved cells	38 / 1 (rich) & 116 / 3 (C starved)	microarray	41,03/22,88	2,56/11,02	repressed in planta	Gourion et al., 2009 Mol Mic
EcfQ	microaerobic free-living growth +/- 2 mM H2O2	4 / 5 (microoxia) & 7 / 27 (H2O2)	microarray	44,44/17,65	11,11/5,88	not DEG in planta	Masloboeva et al., 2012 PLoS One
OsrA	microaerobic free-living growth	36 / 3	microarray	23.0769	17.9487	not DEG in planta	Masloboeva et al., 2012 PLoS One
EcfS	aerobic free-living growth	192 / 136	microarray	29.8193	9.03614	not DEG in planta	Stockwell et al., 2012 MPMI
TmrS	aerobic free-living growth	97 / 74	microarray	35.1145	12.9771	not DEG in planta	Stockwell et al., 2012 MPMI
RegR	microaerobic free-living growth	344 / 276	microarray	25.8065	13.7097	not DEG in planta	Torres et al., 2014 PLoS One
NtrC	aerobic free-living growth +/- 10 mM NH4+	104 / 16 (high N) & 102 / 6 (low N)	microarray	44,17/62,04	17,50/19,44	activated in planta	Franck et al., 2015 AEM
blr7984 (TetR-like)	rich medium free-living growth & bacteroids	7 / 110 (free-living) & 500 / 5 (bacteroids)	microarray	39,50/23,56	5,04/11,88	not DEG in planta	Ohkama-Ohtsu et al., 2016 Mic Env
stimulon
Aromatic compounds	growth on vanillin/vanillate/4-hydroxybenzoate/protocatechuate vs succinate	80 / ND (genomic clones induced by at least one 1C compound)	macroarray	46.25	90	activated in planta, Aa > Gm	Ito et al., 2006 Mic Env
NaCl stress	aerobic free-living growth +/- 50 mM NaCl	269 / 172	microarray	34.4671	11.79	not DEG in planta	Chang et al., 2007 MPMI
nutritional status	minimal vs rich medium	305 / 301	microarray	24.6951	14.1768	not DEG in planta	Chang et al., 2007 MPMI
drought stress	dessicated vs hydrated bacteria (4, 24 & 72 hpt)	328 / 306 (4 hpt), 986 / 960 (24 hpt), 1211 / 1007 (72 hpt)	microarray	24,45/21,48/19,39	3,15/9,87/9,65	not DEG in planta	Cytryn et al., 2007 J Bact
genistein	free-living growth +/- genistein	101 (including LafR, NodD1, NodVW and TtsI regulons) / ND	microarray	18.63	19.61	not DEG in planta	Lang et al., 2008 MGG
oxydative stress (paraquat)	fulminant shock (5 mM) & prolonged exposure (100 µM)	299 / 105 (fulminant shock) & 190 / 86 (prolonged exposure)	microarray	36,88/22,97	6,43/15,54	not DEG in planta	Donati et al., 2011 AEM
oxydative stress (H2O2)	fulminant shock (10 mM) & prolonged exposure (250 µM)	377 / 273 (fulminant shock) & 204 / 235 (prolonged exposure)	microarray	25,38/28,25	10,31/12,07	not DEG in planta	Jeon et al., 2011 MPMI
coumestrol	24h incubation with 20 µM coumestrol	139 / 232	microarray	24.53	9.7	not DEG in planta	Lee et al., 2012 AEM
ammonium	low N vs. high N (10 mM NH4Cl)	83 / 85	microarray	33.33	12.5	not DEG in planta	Franck et al., 2015 AEM
