# Supplementary material for: Bradyrhizobium diazoefficiens USDA110 Nodulation of Aeschynomene afraspera Is Associated with Atypical Terminal Bacteroid Differentiation and Suboptimal Symbiotic Efficiency
Source: mSystems. 2021 May 11;6(3):e01237-20. doi: 10.1128/mSystems.01237-20 (PMC8125078; doi:10.1128/mSystems.01237-20)
Supplement: TABLE S3 [file mSystems.01237-20-st003.xlsx]

## Sheet: Table S3
Bradyrhizobium diazoefficiens USDA110 dataset							Bradyrhizobum sp. ORS285 dataset (Lamouche et al., 2019)17							Fig. 4 pannel
gene id	gene name	annotation	reads YM	reads AA	LFC (AA/YM)	FDR	gene id	gene name	annotation	reads YM	reads AA	LFC (AA/YM)	FDR
blr0003	blr0003	\AutoIPR: IPR011250:Outer membrane protein/outer membrane enzyme PagP , beta-barrel;\""	12.8602	1089.64	6.42883	7.56206e-108	BRAD285_v2_3379	BRAD285_v2_3379	putative outer-membrane protein precursor ompA like	2931.12	510.738	-2.52392	7.07473e-43	both_DEG
blr0023	blr0023	\AutoIPR: IPR009057:Homeodomain-like; IPR011991:Winged helix-turn-helix DNA-binding domain; IPR012337:Ribonuclease H-like domain;\""	5.86212	3.06945	-1.24362	0.378295	BRAD285_v2_0288	BRAD285_v2_0288	Putative transposase	205.391	644.479	1.64048	3.15451e-13	ors_DEG
blr0030	blr0030	\AutoIPR: IPR006119:Resolvase, N-terminal; IPR011109:Recombinase;\""	166.038	586.725	1.82497	8.55445e-06	BRAD285_v2_6587	BRAD285_v2_6587	\Conserved hypothetical protein; putative Recombinase\""	288.163	472.508	0.710827	0.0199571	usda_DEG
bsr0033	bsr0033	\AutoIPR: IPR011330:Glycoside hydrolase/deacetylase, beta/alpha-barrel;\""	206.981	3.27895	-5.82647	1.34435e-14	BRAD285_v2_4339	BRAD285_v2_4339	\putative polysaccharide deacetylase; putative Chitin deacetylase\""	266.689	365.747	0.445463	0.0201162	usda_DEG
blr044	blr044	\AutoIPR: IPR009009:RlpA-like double-psi beta-barrel domain;\""	183.914	272.335	0.583058	0.162813	BRAD285_v2_7228	BRAD285_v2_7228	\conserved hypothetical protein; putative rare lipoprotein A (RlpA-like); putative secreted protein\""	473.057	2066.81	2.12757	3.20348e-11	ors_DEG
bll0044	traG_2	\AutoIPR: IPR021795:Protein of unknown function DUF3363;\""	3.55188	9.31971	1.32868	0.108516	BRAD285_v2_0293	BRAD285_v2_0293	conserved protein of unknown function	10.5977	13.7137	0.40248	0.472914	none_DEG
bsl0054	bsl0054	hypothetical protein	64.708	9.65088	-2.75556	1.14322e-06	BRAD285_v2_6533	BRAD285_v2_6533	conserved protein of unknown function	25.2098	57.0821	1.24486	0.000232759	both_DEG
bsr0078	bsr0078	\AutoIPR: IPR020891:Uncharacterised protein family UPF0758, conserved site; IPR025657:RadC-like JAB domain;\""	12.124	6.77771	-0.991177	0.217717	BRAD285_v2_0183	BRAD285_v2_0183	DNA repair protein RadC homolog (fragment)	20.7144	48.3417	1.21115	0.000475571	ors_DEG
bll0082	bll0082	\AutoIPR: IPR027367:YMGG-like Gly-zipper;\""	19.3322	27.124	0.461573	0.320363	BRAD285_v2_0176	BRAD285_v2_0176	Conserved hypothetical protein	333.218	429.546	0.369386	0.489061	none_DEG
bll0087	bll0087	\AutoIPR: IPR016085:Protease inhibitor, beta-barrel domain;\""	128.981	86.0125	-0.557435	0.0271413	BRAD285_v2_0173	BRAD285_v2_0173	\conserved protein of unknown function; putative Protease inhibitor\""	189.006	356.8	0.910618	0.013534	none_DEG
bll0088	bll0088	\AutoIPR: IPR006236:D-3-phosphoglycerate dehydrogenase; IPR016040:NAD(P)-binding domain; IPR029752:D-isomer specific 2-hydroxyacid dehydrogenase, NAD-binding domain conserved site 1;\""	274.668	124.941	-1.11	1.79336e-05	BRAD285_v2_0172	BRAD285_v2_0172	\putative NAD-dependant oxidoreductase; putative phosphoglycerate dehydrogenase\""	521.899	406.28	-0.367513	0.0138976	usda_DEG
bll0089	bll0089	\AutoIPR: IPR000515:ABC transporter type 1, transmembrane domain MetI-like;\""	36.4164	25.3046	-0.459445	0.415636	BRAD285_v2_0171	BRAD285_v2_0171	Putative ABC transporter, permease protein	129.501	61.8154	-1.05947	2.63108e-06	ors_DEG
bll0091	bll0091	\AutoIPR: IPR015168:SsuA/THI5-like; IPR027939:NMT1/THI5 family;\""	232.091	192.197	-0.271541	0.357356	BRAD285_v2_0169	BRAD285_v2_0169	Putative ABC transporter, periplasmic binding protein	703.638	544.678	-0.363667	0.00120934	ors_DEG
blr0092	blr0092	\AutoIPR: IPR003785:Creatininase/formamide hydrolase; IPR024087:Creatininase-like domain;\""	54.0402	77.5761	0.485471	0.116479	BRAD285_v2_0168	BRAD285_v2_0168	\conserved protein of unknown function; putative Creatininase\""	243.808	93.105	-1.39667	3.20935e-15	ors_DEG
bsr0093	bsr0093	hypothetical protein	25.7487	10.2897	-1.24689	0.0279877	BRAD285_v2_0167	BRAD285_v2_0167	\conserved hypothetical protein; putative exported protein\""	20.7136	22.1019	0.111494	0.820024	none_DEG
blr0094	blr0094	\AutoIPR: IPR010607:Protein of unknown function DUF1194;\""	111.959	44.1234	-1.31711	7.69611e-05	BRAD285_v2_5099	BRAD285_v2_5099	conserved protein of unknown function	201.846	746.647	1.8913	1.18893e-25	both_DEG
blr0095	blr0095	\AutoIPR: IPR007049:Carbohydrate-selective porin OprB; IPR011250:Outer membrane protein/outer membrane enzyme PagP , beta-barrel;\""	22188.2	959.136	-4.52655	3.55417e-92	BRAD285_v2_0166	BRAD285_v2_0166	\Conserved hypothetical protein; putative outer membrane Protein A-like (OmpA-like)\""	748.59	854.257	0.193499	0.310361	usda_DEG
blr0097	blr0097	\AutoIPR: IPR016166:FAD-binding, type 2; IPR019862:Gliding motility-associated protein GldE;\""	90.3316	47.6523	-0.900759	0.0059506	BRAD285_v2_0165	BRAD285_v2_0165	putative inner membrane protein (UPF0053 family) with 2 CBS domains	347.058	366.533	0.0921746	0.641685	usda_DEG
bsl0098	bsl0098	\AutoIPR: IPR009875:PilZ domain;\""	80.7723	21.3909	-1.88033	4.57114e-06	BRAD285_v2_2250	BRAD285_v2_2250	conserved protein of unknown function	125.474	114.392	-0.129041	0.564353	usda_DEG
bll0099	glt	\AutoIPR: IPR013785:Aldolase-type TIM barrel; IPR024188:Glutamate synthase large subunit-like protein;\""	88.2774	148.872	0.760434	0.0299217	BRAD285_v2_0156	BRAD285_v2_0156	putative glutamate synthase domain 2	448.752	504.657	0.163218	0.403121	none_DEG
blr0101	blr0101	\AutoIPR: IPR011761:ATP-grasp fold; IPR013816:ATP-grasp fold, subdomain 2;\""	61.9843	44.6104	-0.437435	0.214802	BRAD285_v2_0152	BRAD285_v2_0152	conserved protein of unknown function	100.78	112.447	0.138015	0.602047	none_DEG
blr0105	blr0105	hypothetical protein	31.6199	3.813	-2.87408	0.000347348	BRAD285_v2_1530	BRAD285_v2_1530	conserved exported protein of unknown function	86.4008	34.681	-1.35258	8.65749e-08	both_DEG
blr0106	blr0106	\AutoIPR: IPR003042:Aromatic-ring hydroxylase-like;\""	115.547	53.9772	-1.08578	0.00108551	BRAD285_v2_0151	BRAD285_v2_0151	putative Aromatic-ring hydroxylase	108.655	60.2354	-0.853101	0.0161528	usda_DEG
blr0107	blr0107	\AutoIPR: IPR011957:Benzoate-CoA ligase family; IPR025110:AMP-binding enzyme C-terminal domain;\""	110.682	48.3525	-1.22056	8.18227e-05	BRAD285_v2_0150	BRAD285_v2_0150	putative AMP-dependent synthetase and ligase	177.045	112.743	-0.649284	0.027553	usda_DEG
bll0108	bll0108	\AutoIPR: IPR011991:Winged helix-turn-helix DNA-binding domain;\""	18.0519	15.5634	-0.311457	0.640233	BRAD285_v2_0149	BRAD285_v2_0149	putative transcriptional regulatory protein, MarR family	68.0173	17.7172	-1.90335	1.10859e-05	ors_DEG
bll0109	bll0109	\AutoIPR: IPR003083:S-crystallin; IPR005955:Maleylacetoacetate isomerase;\""	10.6286	13.3525	0.205601	0.785275	BRAD285_v2_0148	maiA	Maleylacetoacetate isomerase, MAAI (Glutathione S- transferase zeta 1, GSTZ1-1)	84.8878	29.5085	-1.47546	4.38561e-06	ors_DEG
blr0110	blr0110	\AutoIPR: IPR011960:Gentisate 1,2-dioxygenase; IPR013096:Cupin 2, conserved barrel;\""	38.588	36.6294	-0.134559	0.841717	BRAD285_v2_0147	BRAD285_v2_0147	putative gentisate 1,2-dioxygenase with a Cupin, RmlC-type domain	268.495	115.373	-1.22395	0.000944941	ors_DEG
bll0111	bll0111	\AutoIPR: IPR000515:ABC transporter type 1, transmembrane domain MetI-like;\""	40.9473	46.99	0.201859	0.709012	BRAD285_v2_0146	BRAD285_v2_0146	putative ABC transporter, permease protein	145.938	74.4875	-0.9715	1.51841e-05	ors_DEG
bll0112	bll0112	\AutoIPR: IPR003439:ABC transporter-like; IPR027417:P-loop containing nucleoside triphosphate hydrolase;\""	45.2222	59.3556	0.380513	0.301049	BRAD285_v2_0145	BRAD285_v2_0145	putative ABC transporter, ATP-binding protein	127.543	84.815	-0.57028	0.00354641	ors_DEG
bll0113	bll0113	\AutoIPR: IPR015168:SsuA/THI5-like;\""	76.5607	81.8789	0.117493	0.765755	BRAD285_v2_0144	BRAD285_v2_0144	putative ABC transporter, substrate-binding protein	411.655	272.653	-0.609519	2.26898e-05	ors_DEG
bll0118	bll0118	\AutoIPR: IPR026555:KAT8 regulatory NSL complex subunit 3/Testis-expressed sequence 30 protein; IPR029058:Alpha/Beta hydrolase fold;\""	47.5993	82.1183	0.791997	0.0112872	BRAD285_v2_0142	BRAD285_v2_0142	conserved protein of unknown function	187.076	62.7763	-1.59184	2.71743e-12	ors_DEG
bll0121	bll0121	\AutoIPR: IPR011991:Winged helix-turn-helix DNA-binding domain; IPR017724:Aminoethylphosphonate utilisation-associated transcription regulator, LysR-type;\""	13.5247	21.4314	0.616516	0.251348	BRAD285_v2_4935	BRAD285_v2_4935	putative transcriptional regulatory protein, LysR family	59.6567	86.4662	0.537629	0.111598	none_DEG
blr0122	blr0122	hypothetical protein	3.29477	6.99753	0.881669	0.576992	BRAD285_v2_4936	BRAD285_v2_4936	conserved membrane protein of unknown function	13.9107	32.0774	1.15105	0.0427489	none_DEG
blr0126	blr0126	\AutoIPR: IPR029068:Glyoxalase/Bleomycin resistance protein/Dihydroxybiphenyl dioxygenase;\""	14.447	21.6475	0.651158	0.205907	BRAD285_v2_1949	BRAD285_v2_1949	\conserved hypothetical protein; Putative Glyoxalase-like domain\""	10.1166	47.6974	2.2039	1.03932e-08	ors_DEG
bll0130	bll0130	\AutoIPR: IPR005493:Ribonuclease E inhibitor RraA/Dimethylmenaquinone methyltransferase;\""	31.1668	20.15	-0.551484	0.289939	BRAD285_v2_2436	BRAD285_v2_2436	protein with dimethylmenaquinone methyltransferase domain	48.1717	721.07	3.89249	9.56228e-24	ors_DEG
bll0131	bll0131	\AutoIPR: IPR000873:AMP-dependent synthetase/ligase; IPR025110:AMP-binding enzyme C-terminal domain;\""	92.3038	50.9011	-0.847582	0.00709555	BRAD285_v2_6438	BRAD285_v2_6438	putative acyl-CoA ligase	80.2629	100.423	0.310339	0.289092	usda_DEG
bll0132	bll0132	\AutoIPR: IPR029058:Alpha/Beta hydrolase fold;\""	43.3121	37.5486	-0.155414	0.718333	BRAD285_v2_0130	BRAD285_v2_0130	conserved exported protein of unknown function	161.712	245.611	0.613756	0.00248134	ors_DEG
blr0135	blr0135	\AutoIPR: IPR027405:YidB-like;\""	134.735	118.971	-0.156287	0.664715	BRAD285_v2_0123	BRAD285_v2_0123	conserved protein of unknown function	252.212	619.645	1.29067	2.19989e-10	ors_DEG
bsr0136	bsr0136	\AutoIPR: IPR007341:Transglycosylase-associated protein;\""	52.7766	79.8104	0.566762	0.112553	BRAD285_v2_0122	BRAD285_v2_0122	conserved membrane protein of unknown function	251.119	571.448	1.18678	3.15961e-08	ors_DEG
bll0137	bll0137	\AutoIPR: IPR002347:Glucose/ribitol dehydrogenase; IPR013968:Polyketide synthase, ketoreductase domain;\""	130.773	141.771	0.133133	0.664839	BRAD285_v2_0121	BRAD285_v2_0121	\Putative short-chain dehydrogenase/reductase (SDR) family protein; putative 3-oxoacyl-[acyl-carrier-protein] reductase\""	154.566	188.766	0.282132	0.235863	none_DEG
blr0138	blr0138	\AutoIPR: IPR009075:Acyl-CoA dehydrogenase/oxidase C-terminal; IPR009100:Acyl-CoA dehydrogenase/oxidase, N-terminal and middle domain; IPR013786:Acyl-CoA dehydrogenase/oxidase, N-terminal;\""	44.5367	25.0246	-0.774793	0.0634379	BRAD285_v2_0120	BRAD285_v2_0120	putative acyl-CoA dehydrogenase	72.7545	98.4424	0.451631	0.108795	none_DEG
blr0139	blr0139	\AutoIPR: IPR009075:Acyl-CoA dehydrogenase/oxidase C-terminal; IPR009100:Acyl-CoA dehydrogenase/oxidase, N-terminal and middle domain; IPR013786:Acyl-CoA dehydrogenase/oxidase, N-terminal;\""	108.866	103.313	-0.0523653	0.87681	BRAD285_v2_0119	BRAD285_v2_0119	putative acyl-CoA dehydrogenase	280.438	247.105	-0.181204	0.436787	none_DEG
blr0140	blr0140	\AutoIPR: IPR001753:Crotonase superfamily; IPR018376:Enoyl-CoA hydratase/isomerase, conserved site; IPR029045:ClpP/crotonase-like domain;\""	73.2267	54.802	-0.36941	0.316281	BRAD285_v2_0118	BRAD285_v2_0118	putative enoyl-CoA hydratase	227.459	76.9841	-1.56661	3.36479e-09	ors_DEG
bll0142	bll0142	\AutoIPR: IPR029068:Glyoxalase/Bleomycin resistance protein/Dihydroxybiphenyl dioxygenase;\""	17.4703	25.2547	0.425261	0.480355	BRAD285_v2_0117	BRAD285_v2_0117	conserved protein of unknown function	38.8233	32.4997	-0.326037	0.347931	none_DEG
bll0143	bll0143	\AutoIPR: IPR001753:Crotonase superfamily; IPR014748:Crontonase, C-terminal; IPR018376:Enoyl-CoA hydratase/isomerase, conserved site; IPR029045:ClpP/crotonase-like domain;\""	22.0056	21.2285	-0.0926893	0.872805	BRAD285_v2_0116	BRAD285_v2_0116	putative enoyl-CoA hydratase	56.5818	57.3485	0.0258567	0.948864	none_DEG
blr0145	blr0145	\AutoIPR: IPR016071:Staphylococcal nuclease (SNase-like), OB-fold;\""	201.684	152.611	-0.385254	0.343515	BRAD285_v2_0113	BRAD285_v2_0113	conserved exported protein of unknown function	404.298	371.687	-0.123214	0.71041	none_DEG
blr0146	blr0146	\AutoIPR: IPR001915:Peptidase M48;\""	31.9127	44.0554	0.521822	0.23698	BRAD285_v2_0112	BRAD285_v2_0112	conserved protein of unknown function	1753.22	1588.67	-0.14342	0.345765	none_DEG
bll0148	bll0148	\AutoIPR: IPR011701:Major facilitator superfamily; IPR020846:Major facilitator superfamily domain;\""	29.2222	525.842	4.16319	1.8549e-49	BRAD285_v2_1589	BRAD285_v2_1589	\putative Permease of the major facilitator superfamily (MFS); sugar transporter\""	60.1255	2326.19	5.27886	1.8825e-50	both_DEG
blr0149	cyoA_1	\AutoIPR: IPR006333:Cytochrome o ubiquinol oxidase subunit II; IPR008972:Cupredoxin; IPR014222:Cytochrome c oxidase, subunit II;\""	24.0027	94.9904	1.98011	7.46821e-06	BRAD285_v2_1590	cyoA_1	cytochrome o ubiquinol oxidase subunit II (Ubiquinol oxidase chain B)	70.8859	1813.08	4.67293	5.22362e-40	both_DEG
blr0150	cyoB	\AutoIPR: IPR000883:Cytochrome c oxidase subunit I; IPR023615:Cytochrome c oxidase, subunit I, copper-binding site; IPR023616:Cytochrome c oxidase, subunit I domain;\""	45.4923	801.486	4.14062	6.00615e-55	BRAD285_v2_2358	cyoB_2	Cytochrome bo(3) ubiquinol oxidase subunit 1	551.943	432.471	-0.354502	0.33736	usda_DEG
blr0151	cyoC_1	\AutoIPR: IPR000298:Cytochrome c oxidase subunit III domain; IPR013833:Cytochrome c oxidase, subunit III, 4-helical bundle; IPR024791:Cytochrome c oxidase subunit III;\""	13.4189	226.25	4.08712	6.3377e-42	BRAD285_v2_1592	cyoC_1	Cytochrome o ubiquinol oxidase subunit III (Ubiquinol oxidase chain C)	60.4207	1247.98	4.36469	2.57674e-57	both_DEG
blr0152	cyoD_1	\AutoIPR: IPR005171:Cytochrome C oxidase subunit IV, prokaryotes;\""	15.318	87.7768	2.5176	2.28016e-10	BRAD285_v2_1593	cyoD_1	cytochrome o ubiquinol oxidase, subunit IV (Ubiquinol oxidase chain D)	28.5023	707.763	4.62052	1.23079e-27	both_DEG
blr0153	cyoD_2	\AutoIPR: IPR002994:Surfeit locus 1/Shy1;\""	13.594	52.2978	1.93872	2.03607e-06	BRAD285_v2_1594	BRAD285_v2_1594	putative SURF1 family protein	17.9603	479.145	4.67484	5.61788e-27	both_DEG
blr0154	blr0154	\AutoIPR: IPR005467:Signal transduction histidine kinase, core; IPR014265:Signal transduction histidine kinase, PEP-CTERM system, putative; IPR022510:Sortase system, histidine kinase;\""	29.4222	154.049	2.38244	2.9419e-18	BRAD285_v2_1595	regB	\putative Two-component sensor histidine kinase; Photosynthetic apparatus regulatory protein regB (PrrB protein)\""	107.585	285.847	1.40879	1.00929e-06	both_DEG
blr0155	blr0155	\AutoIPR: IPR010114:Signal transduction response regulator, nitrogen regulation NR(I); IPR011006:CheY-like superfamily;\""	21.8817	65.3585	1.58656	2.19653e-05	BRAD285_v2_1596	BRAD285_v2_1596	putative Two-component response regulator	141.218	198.114	0.49667	0.0964502	usda_DEG
bll0156	bll0156	\AutoIPR: IPR003711:CarD-like/TRCF domain;\""	2117.6	2651.84	0.325348	0.270096	BRAD285_v2_0109	BRAD285_v2_0109	putative transcriptional regulatory protein, CarD family	6862.46	4403.48	-0.640337	0.00130492	ors_DEG
bll0157	bll0157	\AutoIPR: IPR000813:7Fe ferredoxin; IPR017896:4Fe-4S ferredoxin-type, iron-sulphur binding domain; IPR022569:Ferredoxin, C-terminal;\""	145.129	290.368	1.00102	0.00178074	BRAD285_v2_0108	BRAD285_v2_0108	ferredoxin II (fragment)	973.024	1412.98	0.536033	0.0352997	usda_DEG
bsl0158	bsl0158	\AutoIPR: IPR002942:RNA-binding S4 domain;\""	23.1738	69.6375	1.63219	4.99634e-06	BRAD285_v2_0107	BRAD285_v2_0107	conserved protein of unknown function	96.0617	196.97	1.06345	3.87436e-05	both_DEG
bll0159	mgpS	\AutoIPR: IPR010225:RNA helicase, ATP-dependent DEAH box, HrpB-type; IPR027417:P-loop containing nucleoside triphosphate hydrolase;\""	566.06	880.683	0.642325	0.00396089	BRAD285_v2_0106	BRAD285_v2_0106	conserved protein of unknown function	2435.53	4482.69	0.88143	2.31471e-10	both_DEG
bll0161	bll0161	\AutoIPR: IPR021457:Protein of unknown function DUF3108;\""	209.716	370.682	0.835057	0.00444011	BRAD285_v2_0104	BRAD285_v2_0104	conserved exported protein of unknown function	633.173	1773.34	1.48528	1.64489e-24	both_DEG
blr0162	rpmB	\AutoIPR: IPR001383:Ribosomal protein L28; IPR026569:Ribosomal protein L28/L24;\""	449.775	486.212	0.123315	0.679365	BRAD285_v2_0103	rpmB	50S ribosomal protein L28	837.923	519.382	-0.686534	0.000103922	ors_DEG
blr0166	ftsZ_1	\AutoIPR: IPR000158:Cell division protein FtsZ;\""	232.569	55.8635	-2.02659	3.24267e-11	BRAD285_v2_5617	ftsZ	cell division protein FtsZ	9438.81	4084.44	-1.20862	2.88013e-06	both_DEG
blr0172	blr0172	\AutoIPR: IPR029058:Alpha/Beta hydrolase fold;\""	150.95	123.85	-0.305379	0.357562	BRAD285_v2_0102	BRAD285_v2_0102	conserved protein of unknown function	681.389	158.966	-2.10212	5.6418e-15	ors_DEG
bll0174	bll0174	hypothetical protein	24.3219	21.6409	-0.146673	0.802446	BRAD285_v2_0092	BRAD285_v2_0092	conserved membrane protein of unknown function	749.165	282.33	-1.40569	0.000619126	ors_DEG
bll0175	bll0175	\AutoIPR: IPR013785:Aldolase-type TIM barrel;\""	42.5571	51.422	0.243328	0.542118	BRAD285_v2_0090	namA	NADPH dehydrogenase	291.997	259.313	-0.174143	0.418596	none_DEG
bll0177	bll0177	\AutoIPR: IPR006311:Twin-arginine translocation pathway, signal sequence; IPR014567:Uncharacterised conserved protein UCP031900; IPR027372:Phytase-like domain;\""	41.4919	15.2859	-1.48804	0.00284298	BRAD285_v2_0089	BRAD285_v2_0089	conserved protein of unknown function	122.406	109.533	-0.144942	0.547412	usda_DEG
bll0178	cobT_1	\AutoIPR: IPR006538:Cobalt chelatase, CobT subunit; IPR025861:Cobalamin biosynthesis protein CobT VWA domain;\""	483.149	757.814	0.6539	0.00258804	BRAD285_v2_0088	cobT_1	Aerobic cobaltochelatase cobT subunit (cobalamin biosynthesis)	1616.43	1926.55	0.254337	0.0996053	usda_DEG
bll0180	cobS	\AutoIPR: IPR006537:Cobaltochelatase subunit CobS; IPR011704:ATPase, dynein-related, AAA domain; IPR025865:Cobaltochelatase subunit CobS N-terminal domain; IPR027417:P-loop containing nucleoside triphosphate hydrolase;\""	858.674	1089.76	0.347101	0.112843	BRAD285_v2_0087	cobS	Aerobic cobaltochelatase cobS subunit (cobalamin biosynthesis)	2476.96	2479.2	0.00195183	0.986563	none_DEG
blr0181	blr0181	hypothetical protein	30.7082	19.7075	-0.65965	0.197606	BRAD285_v2_0085	BRAD285_v2_0085	conserved membrane protein of unknown function	49.6722	69.876	0.459316	0.0702183	none_DEG
bll0182	cisZ	\AutoIPR: IPR002020:Citrate synthase-like;\""	21.2052	18.5648	-0.213623	0.711176	BRAD285_v2_0084	BRAD285_v2_0084	putative citrate synthase	101.23	117.813	0.217648	0.425342	none_DEG
blr0183	cis	\AutoIPR: IPR002020:Citrate synthase-like;\""	14.8181	45.3037	1.5319	0.00313729	BRAD285_v2_0083	BRAD285_v2_0083	putative citrate synthase	227.486	800.554	1.80764	8.23675e-23	both_DEG
bsr0185	bsr0185	\AutoIPR: IPR002634:BolA protein;\""	43.6583	26.7183	-0.716122	0.0966606	BRAD285_v2_0080	BRAD285_v2_0080	Putative stress-induced morphogen BolA protein	811.48	779.569	-0.0583459	0.825761	none_DEG
bll0186	bll0186	\AutoIPR: IPR016166:FAD-binding, type 2; IPR019862:Gliding motility-associated protein GldE;\""	59.4765	128.651	1.12077	0.000143095	BRAD285_v2_0079	BRAD285_v2_0079	putative HlyC/CorC family of transporters with 2 CBS domains	422.936	549.031	0.375864	0.0543951	usda_DEG
bll0187	aroB_1	\AutoIPR: IPR016037:3-dehydroquinate synthase AroB;\""	99.535	271.205	1.45101	3.94601e-06	BRAD285_v2_0078	aroB	3-dehydroquinate synthase	531.702	715.298	0.431653	0.0255748	usda_DEG
bll0188	aroB_2	\AutoIPR: IPR000623:Shikimate kinase/Threonine synthase-like 1; IPR027417:P-loop containing nucleoside triphosphate hydrolase;\""	83.9938	127.496	0.574743	0.18358	BRAD285_v2_0077	aroK_1	shikimate kinase	172.622	369.813	1.09945	5.1212e-10	ors_DEG
bsr0189	bsr0189	hypothetical protein	14.3055	14.8566	0.0322281	0.964119	BRAD285_v2_0076	BRAD285_v2_0076	conserved protein of unknown function	28.1236	24.0334	-0.198753	0.630965	none_DEG
blr0190	xerD	\AutoIPR: IPR011010:DNA breaking-rejoining enzyme, catalytic core; IPR023009:Tyrosine recombinase XerC/XerD; IPR023109:Integrase/recombinase, N-terminal;\""	82.8515	164.317	0.983224	0.000985633	BRAD285_v2_0075	xerD	site-specific tyrosine recombinase	211.654	878.439	2.06026	2.82842e-11	both_DEG
blr0191	accA	\AutoIPR: IPR001095:Acetyl-CoA carboxylase, alpha subunit; IPR011763:Acetyl-coenzyme A carboxyltransferase, C-terminal; IPR029045:ClpP/crotonase-like domain;\""	275.796	340.344	0.314745	0.199797	BRAD285_v2_0073	accA	acetylCoA carboxylase, alpha subunit	700.243	661.956	-0.0787841	0.722063	none_DEG
blr0192	blr0192	\AutoIPR: IPR005490:L,D-transpeptidase catalytic domain;\""	1780.65	1046.55	-0.762885	8.98681e-05	BRAD285_v2_0072	BRAD285_v2_0072	conserved protein of unknown function	4327.73	3301.99	-0.390345	0.00892683	both_DEG
bll0198	bll0198	\AutoIPR: IPR000120:Amidase; IPR023631:Amidase signature domain;\""	61.1563	27.9052	-1.23386	0.114062	BRAD285_v2_3307	BRAD285_v2_3307	amidase	57.0471	379.332	2.73317	0.0266429	none_DEG
bll0199	bll0199	\AutoIPR: IPR000709:Leu/Ile/Val-binding protein; IPR028082:Periplasmic binding protein-like I;\""	47.9909	17.6184	-1.53243	0.00252381	BRAD285_v2_0063	BRAD285_v2_0063	putative ABC transporter, substrate binding protein	38.1715	30.2106	-0.36071	0.529935	usda_DEG
blr0200	blr0200	\AutoIPR: IPR011991:Winged helix-turn-helix DNA-binding domain;\""	159.278	56.6578	-1.50547	2.33336e-05	BRAD285_v2_0062	BRAD285_v2_0062	putative transcriptional regulatory protein, MarR family	157.846	199.896	0.34083	0.604233	usda_DEG
bll0204	secA	\AutoIPR: IPR000185:Protein translocase subunit SecA; IPR027417:P-loop containing nucleoside triphosphate hydrolase;\""	1119.45	1504.32	0.427727	0.136086	BRAD285_v2_0058	secA	Preprotein translocase secA subunit	4782.93	3399.59	-0.493133	5.52946e-06	ors_DEG
blr0205	blr0205	\AutoIPR: IPR000297:Peptidyl-prolyl cis-trans isomerase, PpiC-type; IPR027304:Trigger factor/SurA domain;\""	255.264	855.556	1.75063	1.16657e-12	BRAD285_v2_0057	BRAD285_v2_0057	putative Peptidylprolyl isomerase	1947.6	1876.38	-0.05379	0.821374	usda_DEG
blr0206	argJ	\AutoIPR: IPR002813:Arginine biosynthesis protein ArgJ;\""	27.1251	194.309	2.81449	3.97345e-25	BRAD285_v2_0056	argJ	arginine biosynthesis bifunctional protein	552.671	459.737	-0.260602	0.0970247	usda_DEG
blr0207	blr0207	\AutoIPR: IPR015797:NUDIX hydrolase domain-like;\""	18.0213	41.8865	1.20768	0.0071813	BRAD285_v2_0052	BRAD285_v2_0052	Putative mutator protein mutT	60.8681	80.3717	0.395286	0.111388	usda_DEG
bll0208	bll0208	\AutoIPR: IPR029063:S-adenosyl-L-methionine-dependent methyltransferase;\""	16.7106	45.4926	1.46083	3.70338e-05	BRAD285_v2_0051	BRAD285_v2_0051	conserved protein of unknown function	117.771	190.685	0.70637	0.0020318	both_DEG
blr0209	comF	\AutoIPR: IPR029057:Phosphoribosyltransferase-like;\""	15.7174	36.822	1.19411	0.00929159	BRAD285_v2_0050	BRAD285_v2_0050	putative competence protein F (COMF)	42.413	63.4206	0.55012	0.0463762	usda_DEG
bsr0210	bsr0210	\AutoIPR: IPR011900:Glutaredoxin, GrxC; IPR012336:Thioredoxin-like fold;\""	52.7582	79.6773	0.631827	0.0967983	BRAD285_v2_0049	grxC	glutaredoxin 3	283.884	347.402	0.280509	0.207529	none_DEG
blr0211	blr0211	\AutoIPR: IPR003010:Carbon-nitrogen hydrolase;\""	224.016	318.81	0.518496	0.0693765	BRAD285_v2_0048	BRAD285_v2_0048	putative nitrilase	905.768	1017.55	0.166014	0.353064	none_DEG
blr0212	blr0212	\AutoIPR: IPR009562:Protein of unknown function DUF1178;\""	90.341	119.248	0.420763	0.229562	BRAD285_v2_0047	BRAD285_v2_0047	conserved protein of unknown function	246.136	316.534	0.353875	0.0648526	none_DEG
bll0213	bll0213	\AutoIPR: IPR000620:EamA domain;\""	67.3289	38.559	-0.768618	0.0325656	BRAD285_v2_0045	BRAD285_v2_0045	conserved membrane protein of unknown function	33.0534	51.5208	0.637939	0.0374996	none_DEG
bll0214	ubiG	\AutoIPR: IPR010233:Ubiquinone biosynthesis O-methyltransferase; IPR029063:S-adenosyl-L-methionine-dependent methyltransferase;\""	181.988	170.885	-0.063664	0.853879	BRAD285_v2_0043	ubiG_1	3-demethylubiquinone-9 3-O-methyltransferase	545.658	560.586	0.0330081	0.864883	none_DEG
bll0215	bll0215	\AutoIPR: IPR005182:Domain of unknown function DUF304;\""	109.728	150.715	0.440435	0.222557	BRAD285_v2_0042	BRAD285_v2_0042	conserved protein of unknown function	339.453	401.295	0.236174	0.193947	none_DEG
blr0216	lysC	\AutoIPR: IPR005260:Aspartate kinase, monofunctional class; IPR027795:GATS-like ACT domain;\""	399.688	722.532	0.852035	0.000309444	BRAD285_v2_0041	lysC	aspartokinase	1463.8	1932.48	0.400789	0.0503016	usda_DEG
blr0217	ptsP	\AutoIPR: IPR006318:Phosphoenolpyruvate-utilising enzyme; IPR015813:Pyruvate/Phosphoenolpyruvate kinase-like domain; IPR023151:PEP-utilising enzyme, conserved site; IPR029016:GAF domain-like;\""	253.824	763.765	1.59335	1.03384e-10	BRAD285_v2_0040	ptsP	Phosphoenolpyruvate-protein phosphotransferase	1412.41	1330.52	-0.0854248	0.533068	usda_DEG
blr0218	prfA	\AutoIPR: IPR004373:Peptide chain release factor 1; IPR014720:Double-stranded RNA-binding domain;\""	86.4611	124.663	0.53067	0.140344	BRAD285_v2_0039	BRAD285_v2_0039	peptide chain release factor 1	486.4	234.155	-1.05629	4.12548e-08	ors_DEG
blr0219	hemK	\AutoIPR: IPR004556:Modification methylase HemK; IPR029063:S-adenosyl-L-methionine-dependent methyltransferase;\""	20.4683	17.693	-0.330528	0.609308	BRAD285_v2_0038	BRAD285_v2_0038	putative protein methyltransferase hemK modifies release factors RF-1 and RF-2	100.371	66.2781	-0.577055	0.0202056	none_DEG
blr0220	blr0220	\AutoIPR: IPR025430:Domain of unknown function DUF4167;\""	434.436	262.841	-0.718717	0.0626313	BRAD285_v2_0036	BRAD285_v2_0036	conserved protein of unknown function	1319.19	1947.34	0.560714	0.0097943	ors_DEG
bll0221	bll0221	\AutoIPR: IPR029063:S-adenosyl-L-methionine-dependent methyltransferase;\""	89.2893	67.2996	-0.426263	0.199994	BRAD285_v2_0034	BRAD285_v2_0034	\conserved protein of unknown function;putative SAM-dependent methyltransferase\""	155.632	105.836	-0.54785	0.0227309	none_DEG
blr0222	gloB	\AutoIPR: IPR017782:Hydroxyacylglutathione hydrolase;\""	106.218	120.269	0.183499	0.562788	BRAD285_v2_0033	BRAD285_v2_0033	putative hydroxyacylglutathione hydrolase (Glyoxalase II)	304.231	564.981	0.892381	7.1696e-09	ors_DEG
blr0223	blr0223	\AutoIPR: IPR014710:RmlC-like jelly roll fold;\""	19.7901	31.3796	0.725122	0.119666	BRAD285_v2_0032	BRAD285_v2_0032	conserved protein of unknown function	109.891	150.823	0.465729	0.134575	none_DEG
bll0224	bll0224	\AutoIPR: IPR000620:EamA domain;\""	36.8459	34.7538	-0.17951	0.712346	BRAD285_v2_0030	BRAD285_v2_0030	conserved membrane protein of unknown function	195.754	41.3819	-2.23067	2.43845e-13	ors_DEG
blr0227	blr0227	\AutoIPR: IPR010134:Polyhydroxyalkanoate synthesis repressor PhaR;\""	814.163	323.6	-1.32657	6.05726e-10	BRAD285_v2_0027	BRAD285_v2_0027	putative polyhydroxyalkanoate synthesis repressor PhaR-like	2590.76	1319.93	-0.973746	5.67435e-05	both_DEG
blr0230	blr0230	\AutoIPR: IPR029058:Alpha/Beta hydrolase fold;\""	36.3237	43.7555	0.233383	0.567834	BRAD285_v2_7047	BRAD285_v2_7047	putative lipase/esterase	199.224	92.0059	-1.13303	1.20304e-09	ors_DEG
bll0236	bll0236	\AutoIPR: IPR001926:Tryptophan synthase beta subunit-like PLP-dependent enzyme;\""	60.1359	93.8204	0.666225	0.0894379	BRAD285_v2_3727	BRAD285_v2_3727	putative cysteine synthase	186.785	234.779	0.331126	0.128117	none_DEG
bll0240	bll0240	\AutoIPR: IPR019888:Transcription regulator AsnC-type;\""	9.52	6.04737	-0.548429	0.468588	BRAD285_v2_3571	lrp_1	Leucine-responsive regulatory protein	36.1406	14.7483	-1.23652	0.00351626	ors_DEG
blr0241	blr0241	\AutoIPR: IPR001926:Tryptophan synthase beta subunit-like PLP-dependent enzyme; IPR027278:1-aminocyclopropane-1-carboxylate deaminase/D-cysteine desulfhydrase;\""	66.6243	2045.74	4.94192	4.72325e-49	BRAD285_v2_3570	BRAD285_v2_3570	1-aminocyclopropane-1-carboxylate deaminase (ACC deaminase) (ACCD)	654.8	128.876	-2.34772	1.62168e-33	both_DEG
bll0242	recQ	\AutoIPR: IPR004589:DNA helicase, ATP-dependent, RecQ type; IPR011991:Winged helix-turn-helix DNA-binding domain; IPR027417:P-loop containing nucleoside triphosphate hydrolase;\""	126.99	260.573	1.05179	3.58908e-05	BRAD285_v2_0647	recQ	ATP-dependent DNA helicase RecQ	462.516	288.635	-0.677784	5.55857e-05	both_DEG
bll0244	bll0244	\AutoIPR: IPR005697:Homoserine O-succinyltransferase; IPR029062:Class I glutamine amidotransferase-like;\""	188.093	27.141	-2.85526	7.62418e-10	BRAD285_v2_7049	metA	Homoserine O-succinyltransferase (Homoserine O- transsuccinylase) (HTS)	783.271	92.6563	-3.08031	1.09468e-56	both_DEG
bll0246	bam_1	\AutoIPR: IPR000120:Amidase; IPR023631:Amidase signature domain;\""	129.149	76.7946	-0.767325	0.011255	BRAD285_v2_5527	bam_2	Indoleacetamide hydrolase (IAH) (Indole-3-acetamide hydrolase)	230.246	263.495	0.205426	0.314196	none_DEG
blr0277	blr0277	\AutoIPR: IPR001036:Acriflavin resistance protein; IPR027463:Multidrug efflux transporter AcrB TolC docking domain, DN/DC subdomains;\""	19.1874	72.3098	1.86295	0.000318057	BRAD285_v2_4447	mdtB_2	component of multidrug efflux pump, mdtB-Like	1133.54	7167.69	2.66198	4.87593e-82	both_DEG
bll0280	fdhF_1	\AutoIPR: IPR009010:Aspartate decarboxylase-like domain; IPR010046:Oxidoreductase alpha (molybdopterin) subunit;\""	13.2261	31.2889	1.18245	0.16505	BRAD285_v2_4008	BRAD285_v2_4008	putative formate dehydrogenase (C-terminal), related to acid resistance with formate dehydrogenase/DMSO reductase, domains 1-3 and ADC-like domain	135.282	299.096	1.15127	2.08237e-05	ors_DEG
blr0281	blr0281	\AutoIPR: IPR006311:Twin-arginine translocation pathway, signal sequence; IPR017774:Bicupin, oxalate decarboxylase/oxidase;\""	5.09079	9.44799	0.897031	0.331956	BRAD285_v2_0574	oxdD	Oxalate decarboxylase oxdD	27.9626	92.7094	1.68095	5.60934e-09	ors_DEG
blr0297	blr0297	\AutoIPR: IPR000709:Leu/Ile/Val-binding protein; IPR028082:Periplasmic binding protein-like I;\""	12.8455	15.0698	0.0786117	0.937881	BRAD285_v2_0473	BRAD285_v2_0473	Putative ABC-type branched-chain amino acid transporter, periplasmic binding protein	1155.16	1378.95	0.254426	0.578208	none_DEG
bll0313	bll0313	\AutoIPR: IPR003251:Rubrerythrin; IPR009078:Ferritin-like superfamily;\""	55.5643	83.1978	0.540044	0.198834	BRAD285_v2_6261	BRAD285_v2_6261	conserved protein of unknown function	116.497	138.372	0.246179	0.448776	none_DEG
blr0314	nosR	\AutoIPR: IPR001450:4Fe-4S binding domain; IPR011399:Nitrous oxide reductase expression regulator NosR;\""	86.1818	158.294	0.877467	0.0107015	BRAD285_v2_6262	nosR	nitrous oxide reductase regulatory protein NosR	1425.62	46.8598	-4.93039	2.96025e-13	ors_DEG
blr0315	nosZ	\AutoIPR: IPR001287:Nitrite reductase, copper-type; IPR015943:WD40/YVTN repeat-like-containing domain; IPR023644:Nitrous-oxide reductase;\""	221.265	338.745	0.61495	0.234482	BRAD285_v2_6263	nosZ	nitrous-oxide reductase NosZ	1863.54	308.417	-2.59476	1.11906e-07	ors_DEG
blr0316	nosD	\AutoIPR: IPR011050:Pectin lyase fold/virulence factor; IPR026464:Nitrous oxide reductase family maturation protein NosD;\""	65.3027	89.548	0.460822	0.41894	BRAD285_v2_6264	nosD	copper ABC transporter, periplasmic binding protein NosD	201.862	42.4952	-2.2442	6.8217e-06	ors_DEG
blr0317	nosF	\AutoIPR: IPR003439:ABC transporter-like; IPR027417:P-loop containing nucleoside triphosphate hydrolase;\""	48.1709	45.9219	-0.0744481	0.922688	BRAD285_v2_6265	nosF	Copper ABC transporter, ATP-binding protein NosF	59.8331	13.5767	-2.14825	0.000222807	ors_DEG
blr0318	nosY	nitrous oxide metabolic protein	45.5719	64.4603	0.473831	0.538371	BRAD285_v2_6266	nosY	Copper ABC transporter, permease protein NosY	30.0144	24.19	-0.30485	0.499197	none_DEG
blr0319	nosL	\AutoIPR: IPR008719:Nitrous oxide reductase accessory protein NosL;\""	25.0425	26.4238	0.105134	0.890579	BRAD285_v2_6267	BRAD285_v2_6267	Nitrous oxide reductase accessory protein NosL (required for nitrous oxide reduction)NosL is one of the accessory proteins of the nos (nitrous oxide reductase) gene cluster. NosL specifically and stoichiometrically binds Cu(I). It is possible that NosL is a copper chaperone involved in metallocenter assembly	13.4412	9.34983	-0.48114	0.463378	none_DEG
blr0321	blr0321	hypothetical protein	47.7305	36.7749	-0.388043	0.354097	BRAD285_v2_7090	BRAD285_v2_7090	conserved exported protein of unknown function	44.9956	425.518	3.26065	7.24235e-38	ors_DEG
bll0322	otsA	\AutoIPR: IPR001830:Glycosyl transferase, family 20;\""	410.498	291.88	-0.482965	0.151335	BRAD285_v2_7091	otsA	Trehalose-6-phosphate synthase	241.973	2283.63	3.23975	3.48751e-41	ors_DEG
bll0323	otsB	\AutoIPR: IPR006379:HAD-superfamily hydrolase, subfamily IIB; IPR023214:HAD-like domain;\""	56.8642	65.7878	0.223509	0.671437	BRAD285_v2_7092	otsB	Trehalose-phosphatase (Trehalose 6-phosphate phosphatase) (TPP)	58.5904	185.928	1.6935	2.29635e-07	ors_DEG
bll0324	bll0324	\AutoIPR: IPR005828:General substrate transporter; IPR020846:Major facilitator superfamily domain;\""	39.1357	36.2133	-0.115659	0.860036	BRAD285_v2_7093	BRAD285_v2_7093	\putative Major Facilitator Superfamily (MFS) transporter; sugar transporter\""	84.7116	265.486	1.6365	8.97882e-08	ors_DEG
bll0327	bll0327	\AutoIPR: IPR000727:Target SNARE coiled-coil domain; IPR003660:HAMP linker domain; IPR004089:Methyl-accepting chemotaxis protein (MCP) signalling domain;\""	696.164	97.3579	-2.8873	2.94833e-19	BRAD285_v2_7094	BRAD285_v2_7094	putative methyl-accepting chemotaxis protein	1686.89	305.738	-2.45963	5.31401e-40	both_DEG
blr0335	blr0335	\AutoIPR: IPR012675:Beta-grasp domain; IPR014313:Aldehyde oxidase;\""	713.708	228.74	-1.63172	0.000206417	BRAD285_v2_7095	BRAD285_v2_7095	putative carbon-monoxide dehydrogenase small subunit, coxS-like protein	895.396	1299.09	0.536446	0.0753989	usda_DEG
blr0336	blr0336	\AutoIPR: IPR014313:Aldehyde oxidase;\""	1045.68	967.982	-0.10782	0.78959	BRAD285_v2_7096	BRAD285_v2_7096	putative carbon-monoxide dehydrogenase large subunit, coxL-like protein	6990.23	3963.48	-0.818558	0.0117044	none_DEG
blr0337	blr0337	\AutoIPR: IPR002346:Molybdopterin dehydrogenase, FAD-binding; IPR017612:Xanthine dehydrogenase C subunit;\""	456.084	201.666	-1.1624	0.000532334	BRAD285_v2_7097	BRAD285_v2_7097	putative carbon monoxide dehydrogenase medium subunit, coxM-like protein	1859.49	948.647	-0.970507	0.00273327	both_DEG
blr0338	AMACR	\AutoIPR: IPR003673:CoA-transferase family III; IPR023606:CoA-transferase family III domain;\""	93.4048	110.456	0.241428	0.508064	BRAD285_v2_7098	BRAD285_v2_7098	putative Alpha-methylacyl-CoA racemase (2-methylacyl-CoA racemase) (2-arylpropionyl-CoA epimerase)	338.859	219.578	-0.622123	0.0158909	none_DEG
bll0339	bll0339	\AutoIPR: IPR005956:4-hydroxyphenylpyruvate dioxygenase; IPR029068:Glyoxalase/Bleomycin resistance protein/Dihydroxybiphenyl dioxygenase;\""	259.003	282.22	0.130087	0.803795	BRAD285_v2_7099	hpd	4-hydroxyphenylpyruvate dioxygenase	531.477	198.193	-1.42266	1.24716e-07	ors_DEG
blr0340	blr0340	\AutoIPR: IPR019888:Transcription regulator AsnC-type;\""	21.7192	29.662	0.447791	0.459268	BRAD285_v2_7100	BRAD285_v2_7100	putative transcriptional regulator, AsnC/Lrp family	58.8946	197.933	1.73952	6.79314e-08	ors_DEG
blr0341	blr0341	\AutoIPR: IPR010696:Protein of unknown function DUF1272;\""	8.2493	7.64293	-0.161832	0.852575	BRAD285_v2_7101	BRAD285_v2_7101	conserved protein of unknown function	67.3268	193.087	1.52029	3.33899e-05	ors_DEG
bll0342	fah	\AutoIPR: IPR005959:Fumarylacetoacetase; IPR011234:Fumarylacetoacetase, C-terminal-related;\""	67.3826	163.531	1.27722	2.63802e-06	BRAD285_v2_7102	fahA	Fumarylacetoacetase	182.177	858.706	2.24359	1.11077e-12	both_DEG
bll0343	bll0343	\AutoIPR: IPR005708:Homogentisate 1,2-dioxygenase; IPR014710:RmlC-like jelly roll fold;\""	129.938	423.817	1.71057	4.6045e-07	BRAD285_v2_7103	hmgA	homogentisate 1,2-dioxygenase	385.998	2040.71	2.40077	1.46777e-14	both_DEG
bll0344	bll0344	\AutoIPR: IPR001279:Beta-lactamase-like;\""	81.934	244.054	1.57667	3.16778e-06	BRAD285_v2_7104	BRAD285_v2_7104	putative Metallo-beta-lactamase family protein	211.942	1425.5	2.74564	4.7415e-31	both_DEG
bsl0345	bsl0345	\AutoIPR: IPR021233:Protein of unknown function DUF2783;\""	13.5777	25.4774	0.921727	0.104455	BRAD285_v2_7105	BRAD285_v2_7105	conserved protein of unknown function	16.6552	126.437	2.92843	2.73436e-10	ors_DEG
blr0347	blr0347	\AutoIPR: IPR011991:Winged helix-turn-helix DNA-binding domain; IPR023187:Transcriptional regulator MarR-type, conserved site;\""	22.3992	27.2391	0.197035	0.733494	BRAD285_v2_7107	BRAD285_v2_7107	putative transcriptional regulator, MarR family	21.7344	65.384	1.59246	5.10819e-07	ors_DEG
blr0349	blr0349	hypothetical protein	9.44265	2.43726	-2.07815	0.0713987	BRAD285_v2_1777	BRAD285_v2_1777	conserved hypothetical protein	21.2519	110.976	2.34312	2.51225e-12	ors_DEG
bll0351	bll0351	\AutoIPR: IPR001279:Beta-lactamase-like;\""	99.8909	60.3491	-0.719697	0.017581	BRAD285_v2_7116	BRAD285_v2_7116	putative Zn-dependent hydrolase	145.954	206.146	0.498987	0.030272	none_DEG
blr0352	blr0352	\AutoIPR: IPR029030:Caspase-like domain;\""	300.141	105.541	-1.49251	4.51043e-11	BRAD285_v2_7115	BRAD285_v2_7115	putative Peptidase, Caspase-like domain and TPR repeats	780.672	546.879	-0.51709	0.0101426	usda_DEG
blr0354	blr0354	\AutoIPR: IPR006664:Outer membrane protein, bacterial;\""	227.402	93.4158	-1.28492	5.23227e-06	BRAD285_v2_7114	BRAD285_v2_7114	conserved exported protein of unknown function	301.463	234.608	-0.364531	0.200791	usda_DEG
blr0355	blr0355	hypothetical protein	82.2807	46.1994	-0.838647	0.0144725	BRAD285_v2_7113	BRAD285_v2_7113	putative HlyD family Secretion protein	265.063	112.363	-1.24135	3.88255e-09	ors_DEG
blr0356	blr0356	\AutoIPR: IPR001036:Acriflavin resistance protein; IPR027463:Multidrug efflux transporter AcrB TolC docking domain, DN/DC subdomains;\""	322.916	252.215	-0.366359	0.0703426	BRAD285_v2_7112	BRAD285_v2_7112	putative multidrug efflux transporter,AcrB/AcrD/AcrF family	958.614	384.177	-1.31948	1.20404e-08	ors_DEG
bll0357	bll0357	\AutoIPR: IPR003967:Potassium channel, voltage-dependent, ERG; IPR011991:Winged helix-turn-helix DNA-binding domain; IPR012318:Helix-turn-helix motif, Crp-type;\""	67.1141	31.6229	-1.06781	0.00593157	BRAD285_v2_7110	BRAD285_v2_7110	putative transcriptional regulator, Crp/Fnr family	66.1875	57.011	-0.210633	0.488447	usda_DEG
blr0358	blr0358	\AutoIPR: IPR007844:AsmA;\""	144.993	58.5375	-1.32919	1.45044e-06	BRAD285_v2_7109	BRAD285_v2_7109	putative AsmA-like protein	178.647	228.226	0.354761	0.17907	usda_DEG
blr0359	blr0359	\AutoIPR: IPR003660:HAMP linker domain; IPR029016:GAF domain-like; IPR029787:Nucleotide cyclase;\""	383.253	249.258	-0.614713	0.0554323	BRAD285_v2_7108	BRAD285_v2_7108	putative Adenylate/Guanylate cyclase	496.735	687.626	0.472142	0.000749702	ors_DEG
blr0364	blr0364	\AutoIPR: IPR000014:PAS domain; IPR001633:EAL domain; IPR029787:Nucleotide cyclase;\""	201.167	110.558	-0.868523	0.00270026	BRAD285_v2_3263	BRAD285_v2_3263	putative signaling protein containing multidomains (PAS/GGDEF/EAL)	3349.67	396.162	-3.07833	4.22361e-189	both_DEG
blr0365	rpsU_1	\AutoIPR: IPR001911:Ribosomal protein S21;\""	259.613	64.9869	-1.9765	1.54316e-05	BRAD285_v2_0098	rpsU_1	ribosomal protein S21	255.353	351.691	0.46316	0.347376	usda_DEG
blr0368	blr0368	\AutoIPR: IPR015943:WD40/YVTN repeat-like-containing domain; IPR019405:Lactonase, 7-bladed beta propeller;\""	51.2351	40.5538	-0.359247	0.46032	BRAD285_v2_1519	BRAD285_v2_1519	Putative 6-phosphogluconolactonase	51.1432	128.392	1.33222	1.20596e-10	ors_DEG
blr0369	blr0369	hypothetical protein	70.1623	76.9493	0.168448	0.631225	BRAD285_v2_7118	BRAD285_v2_7118	conserved protein of unknown function	99.8311	219.542	1.14155	3.82971e-05	ors_DEG
bll0370	bll0370	\AutoIPR: IPR029030:Caspase-like domain;\""	494.813	447.697	-0.137717	0.630373	BRAD285_v2_7122	BRAD285_v2_7122	\putative Peptidase; Caspase-like\""	747.998	526.874	-0.503084	0.00614586	ors_DEG
blr0371	blr0371	hypothetical protein	169.615	69.0404	-1.33008	0.000205624	BRAD285_v2_7124	BRAD285_v2_7124	conserved protein of unknown function	693.167	329.694	-1.07291	4.24357e-10	both_DEG
blr0372	blr0372	\AutoIPR: IPR016071:Staphylococcal nuclease (SNase-like), OB-fold;\""	63.8526	91.6409	0.526364	0.0577474	BRAD285_v2_7125	BRAD285_v2_7125	putative Staphylococcus nuclease-like protein (SNase-like)	348.371	295.212	-0.242268	0.185219	none_DEG
blr0373	blr0373	\AutoIPR: IPR015424:Pyridoxal phosphate-dependent transferase; IPR024169:Serine-pyruvate aminotransferase/2-aminoethylphosphonate-pyruvate transaminase;\""	162.048	221.578	0.462727	0.0367841	BRAD285_v2_7126	BRAD285_v2_7126	\putative Aminotransferase, class V; Serine--glyoxylate aminotransferase\""	567.685	352.758	-0.677244	3.13536e-07	ors_DEG
blr0376	ptrB	\AutoIPR: IPR002470:Peptidase S9A, prolyl oligopeptidase; IPR023302:Peptidase S9A, N-terminal domain; IPR029058:Alpha/Beta hydrolase fold;\""	183.739	245.255	0.429045	0.0924547	BRAD285_v2_7127	BRAD285_v2_7127	\putative peptidase S9A family; Protease II\""	1040.94	522.543	-0.992106	7.84272e-09	ors_DEG
bll0377	bll0377	\AutoIPR: IPR005493:Ribonuclease E inhibitor RraA/Dimethylmenaquinone methyltransferase;\""	63.6599	121.953	0.930398	0.0126972	BRAD285_v2_7128	BRAD285_v2_7128	conserved protein of unknown function	294.413	91.1812	-1.68376	4.05775e-06	ors_DEG
bll0378	ilvD_1	\AutoIPR: IPR000581:Dihydroxy-acid/6-phosphogluconate dehydratase; IPR015928:Aconitase/3-isopropylmalate dehydratase, swivel;\""	101.324	57.2533	-0.872382	0.0265629	BRAD285_v2_7129	BRAD285_v2_7129	putative Dihydroxy-acid dehydratase	308.377	79.0915	-1.97406	2.01067e-29	ors_DEG
bll0379	ilvD_2	\AutoIPR: IPR000515:ABC transporter type 1, transmembrane domain MetI-like;\""	49.9195	43.9997	-0.246241	0.818084	BRAD285_v2_7130	BRAD285_v2_7130	putative ABC transporter (permease protein)	109.584	34.7095	-1.64272	2.46675e-08	ors_DEG
bll0380	bll0380	\AutoIPR: IPR003439:ABC transporter-like; IPR027417:P-loop containing nucleoside triphosphate hydrolase;\""	17.6246	13.812	-0.409403	0.519357	BRAD285_v2_7131	BRAD285_v2_7131	putative ABC transporter (ATP-binding protein)	108.554	40.1469	-1.4536	1.00704e-08	ors_DEG
bll0381	bll0381	ABC transporter substrate-binding protein	68.1257	30.5717	-1.19186	0.0134602	BRAD285_v2_7132	BRAD285_v2_7132	putative ABC transporter (substrate-binding protein)	275.824	92.0566	-1.58429	7.92219e-13	ors_DEG
blr0382	blr0382	\AutoIPR: IPR011711:GntR, C-terminal; IPR011991:Winged helix-turn-helix DNA-binding domain; IPR014178:Fatty acid response transcription factor FadR;\""	29.785	11.9768	-1.54105	0.0146843	BRAD285_v2_7133	BRAD285_v2_7133	putative Transcriptional regulator, GntR family	48.1999	21.5816	-1.14069	0.0020779	ors_DEG
bll0383	mcpK_1	\AutoIPR: IPR003660:HAMP linker domain; IPR004090:Chemotaxis methyl-accepting receptor;\""	172.027	14.5019	-3.60836	6.16581e-17	BRAD285_v2_7134	BRAD285_v2_7134	Methyl-accepting chemotaxis protein (MCP)	365.831	128.519	-1.51342	0.000353922	both_DEG
blr0384	blr0384	\AutoIPR: IPR011006:CheY-like superfamily;\""	39.5962	15.6747	-1.30004	0.00391058	BRAD285_v2_7135	BRAD285_v2_7135	response regulator receiver (CheY-like protein)	109.466	81.828	-0.401694	0.0552936	usda_DEG
blr0385	blr0385	\AutoIPR: IPR005467:Signal transduction histidine kinase, core; IPR009082:Signal transduction histidine kinase, homodimeric domain; IPR011006:CheY-like superfamily; IPR014285:Nitrogen fixation negative regulator NifL; IPR014302:Signal transduction histidine kinase, TMAO sensor TorS; IPR029151:Periplasmic sensor domain-like;\""	196.019	124.515	-0.667315	0.0118062	BRAD285_v2_7136	BRAD285_v2_7136	Sensor histidine kinase with HAMP, PAS and Response regulator receiver domains	1503.47	703.62	-1.10025	1.68575e-15	ors_DEG
bll0386	bll0386	\AutoIPR: IPR011006:CheY-like superfamily; IPR016032:Signal transduction response regulator, C-terminal effector; IPR017206:Signal transduction histidine kinase, hybrid-type, BC3207, predicted;\""	885.792	411.071	-1.09917	3.49502e-08	BRAD285_v2_7137	BRAD285_v2_7137	putative two-component transcriptional regulator, LuxR family	2516.88	982.387	-1.35638	2.75462e-08	both_DEG
bll0388	bll0388	\AutoIPR: IPR011006:CheY-like superfamily;\""	71.8214	13.6837	-2.50137	1.4914e-07	BRAD285_v2_7138	BRAD285_v2_7138	putative response regulator receiver protein (CheY-like)	268.887	104.512	-1.36565	2.45033e-09	both_DEG
blr0396	blr0396	\AutoIPR: IPR011991:Winged helix-turn-helix DNA-binding domain; IPR022299:Transcription regulator, NtcA;\""	101.955	69.0903	-0.54164	0.083523	BRAD285_v2_7148	BRAD285_v2_7148	putative transcriptional regulator, Crp/Fnr family	1855	625.134	-1.56901	4.89658e-27	ors_DEG
bsr0398	bsr0398	hypothetical protein	23.5149	23.5271	0.04773	0.941524	BRAD285_v2_7152	BRAD285_v2_7152	conserved protein of unknown function	162.589	109.754	-0.572613	0.197344	none_DEG
bll0399	bll0399	\AutoIPR: IPR009082:Signal transduction histidine kinase, homodimeric domain; IPR019941:Transcription regulator LuxR, chaperone HchA-associated;\""	39.2616	73.7791	0.936587	0.00721316	BRAD285_v2_7153	BRAD285_v2_7153	putative Transcriptional regulatory protein, luxR family	113.577	76.6042	-0.578707	0.0742755	usda_DEG
blr0400	blr0400	hypothetical protein	350.541	77.8866	-2.14683	5.92921e-15	BRAD285_v2_7154	BRAD285_v2_7154	conserved protein of unknown function	1658.64	334.507	-2.31609	4.4743e-46	both_DEG
blr0401	blr0401	hypothetical protein	14.2513	11.2464	-0.432152	0.542316	BRAD285_v2_7155	BRAD285_v2_7155	conserved protein of unknown function	141.351	44.9025	-1.65257	9.70753e-11	ors_DEG
bll0403	bll0403	\AutoIPR: IPR000620:EamA domain;\""	77.2801	15.9691	-2.36701	6.4657e-05	BRAD285_v2_0178	BRAD285_v2_0178	\Conserved hypothetical protein; putative membrane transport protein\""	23.237	22.278	-0.0192726	0.971901	usda_DEG
blr0404	blr0404	\AutoIPR: IPR011991:Winged helix-turn-helix DNA-binding domain; IPR015424:Pyridoxal phosphate-dependent transferase;\""	32.0412	14.4272	-1.13097	0.0201126	BRAD285_v2_0177	BRAD285_v2_0177	putative transcriptional regulatory protein (GntR family, N-term) with a PLP-dependent aminotransferase domain (C-term)	216.53	151.645	-0.509588	0.134852	none_DEG
bll0409	bll0409	\AutoIPR: IPR003042:Aromatic-ring hydroxylase-like;\""	7.79963	14.9415	0.776471	0.392553	BRAD285_v2_3519	BRAD285_v2_3519	putative monooxygenase, FAD-binding	59.4227	51.0392	-0.243752	0.448169	none_DEG
blr0410	blr0410	\AutoIPR: IPR011991:Winged helix-turn-helix DNA-binding domain; IPR017786:Transcription factor, choline sulphate-utilisation, putative;\""	4.42913	10.0802	1.15605	0.159758	BRAD285_v2_3521	BRAD285_v2_3521	putative LysR-family transcriptional regulator	70.2985	57.1879	-0.312276	0.279273	none_DEG
bll0419	bll0419	hypothetical protein	155.298	109.976	-0.480039	0.250198	BRAD285_v2_7199	BRAD285_v2_7199	conserved protein of unknown function	51.7971	139.518	1.43112	0.000123362	ors_DEG
blr0420	rplU	\AutoIPR: IPR028909:Ribosomal protein L21-like;\""	592.798	629.409	0.0844742	0.821964	BRAD285_v2_7202	rplU	50S ribosomal protein L21	1430.97	1358	-0.075004	0.788845	none_DEG
bsr0421	rpmA	\AutoIPR: IPR001684:Ribosomal protein L27;\""	802.879	877.782	0.133491	0.756602	BRAD285_v2_7203	rpmA	50S ribosomal subunit protein L27	3249.72	2924.71	-0.151398	0.455645	none_DEG
blr0422	blr0422	\AutoIPR: IPR016181:Acyl-CoA N-acyltransferase;\""	150.373	222.331	0.578373	0.10133	BRAD285_v2_7204	BRAD285_v2_7204	conserved protein of unknown function	193.242	431.676	1.17443	3.16809e-09	ors_DEG
bll0423	bll0423	\AutoIPR: IPR000620:EamA domain;\""	51.9342	84.9389	0.686364	0.113281	BRAD285_v2_7205	BRAD285_v2_7205	putative permease of the drug/metabolite transporter (DMT) superfamily	193.508	166.222	-0.198657	0.307301	none_DEG
blr0425	obgE	\AutoIPR: IPR014100:GTP-binding protein Obg/CgtA; IPR027417:P-loop containing nucleoside triphosphate hydrolase;\""	272.744	290.93	0.101167	0.768186	BRAD285_v2_7206	obgE	\GTP-binding protein with nucleoside triP hydrolase domain; DNA-binding GTPase involved in cell partioning; multicopy suppresssor of ftsJ(rrmJ)\""	1182.57	970.474	-0.287869	0.0156579	none_DEG
blr0428	proB	\AutoIPR: IPR001057:Glutamate/acetylglutamate kinase; IPR011529:Glutamate 5-kinase; IPR015947:PUA-like domain;\""	65.9504	118.917	0.851708	0.00113514	BRAD285_v2_7207	proB	gamma-glutamate kinase	206.418	137.501	-0.585793	0.0176984	usda_DEG
blr0429	proA	\AutoIPR: IPR012134:Glutamate-5-semialdehyde dehydrogenase; IPR016161:Aldehyde/histidinol dehydrogenase;\""	118.112	258.778	1.14017	4.35923e-07	BRAD285_v2_7211	proA	gamma-glutamylphosphate reductase	718.786	810.88	0.173015	0.270482	usda_DEG
blr0430	nadD	\AutoIPR: IPR005248:Probable nicotinate-nucleotide adenylyltransferase;\""	362.691	569.734	0.649442	0.062151	BRAD285_v2_7212	BRAD285_v2_7212	putative nicotinate-nucleotide adenylyltransferase (nadD-like)	270.175	464.245	0.788821	7.298e-05	ors_DEG
bsr0431	bsr0431	\AutoIPR: IPR004394:Protein Iojap/ribosomal silencing factor RsfS; IPR025656:Oligomerisation domain;\""	878.496	1354.2	0.623054	0.0483338	BRAD285_v2_7213	BRAD285_v2_7213	conserved protein of unknown function	1529.38	5616.9	1.87628	7.09673e-13	ors_DEG
blr0432	blr0432	\AutoIPR: IPR003742:SPOUT methyltransferase, predicted; IPR029028:Alpha/beta knot methyltransferases;\""	66.7705	86.1279	0.395663	0.360921	BRAD285_v2_7214	BRAD285_v2_7214	conserved protein of unknown function	185.301	433.712	1.23012	2.11527e-12	ors_DEG
blr0433	blr0433	\AutoIPR: IPR011055:Duplicated hybrid motif; IPR016047:Peptidase M23;\""	322.39	545.128	0.76341	0.000550989	BRAD285_v2_7215	BRAD285_v2_7215	conserved exported protein of unknown function	2167.71	2545.79	0.231632	0.140193	usda_DEG
blr0434	ctpA_1	\AutoIPR: IPR004447:C-terminal-processing peptidase S41A; IPR029045:ClpP/crotonase-like domain;\""	1635.95	3196.95	0.968018	8.6647e-05	BRAD285_v2_3261	ctpA_1	Carboxy-terminal-processing protease precursor (C- terminal-processing protease)	3445.27	7761.67	1.1707	2.96465e-14	both_DEG
blr0435	blr0435	\AutoIPR: IPR011330:Glycoside hydrolase/deacetylase, beta/alpha-barrel;\""	221.545	116.608	-0.90051	0.0020972	BRAD285_v2_7217	BRAD285_v2_7217	conserved protein of unknown function	959.462	576.052	-0.73643	7.99088e-06	both_DEG
blr0436	blr0436	\AutoIPR: IPR015797:NUDIX hydrolase domain-like; IPR022927:RNA pyrophosphohydrolase RppH;\""	70.1327	77.3485	0.16595	0.627168	BRAD285_v2_7218	nudH_1	(Di)nucleoside polyphosphate hydrolase (Invasion protein A)(Nudix family)	484.001	303.967	-0.66452	0.000328413	ors_DEG
blr0437	blr0437	\AutoIPR: IPR015797:NUDIX hydrolase domain-like;\""	53.7156	51.7638	-0.0640605	0.879414	BRAD285_v2_7219	nudH_2	(Di)nucleoside polyphosphate hydrolase (Invasion protein A)(Nudix family)	73.0002	58.578	-0.335387	0.199837	none_DEG
bll0438	bll0438	\AutoIPR: IPR029787:Nucleotide cyclase;\""	136.149	79.3131	-0.795569	0.00334494	BRAD285_v2_7221	BRAD285_v2_7221	Putative adenylate cyclase	435.226	342.691	-0.343371	0.110397	usda_DEG
bll0439	atpC_1	\AutoIPR: IPR001469:ATPase, F1 complex, delta/epsilon subunit;\""	308.891	192.111	-0.677446	0.0221703	BRAD285_v2_7222	atpC	ATP synthase subunit epsilon, membrane-bound, F1 sector	2181.63	1107.1	-0.97883	0.000245209	ors_DEG
bll0440	atpD	\AutoIPR: IPR005722:ATPase, F1 complex, beta subunit; IPR017691:ATP synthase subunit beta, bacterial and archaeal; IPR024034:ATPase, F1 complex beta subunit/V1 complex, C-terminal; IPR027417:P-loop containing nucleoside triphosphate hydrolase;\""	2095.89	3271.39	0.644116	0.00785825	BRAD285_v2_7223	atpD	ATP synthase subunit beta, membrane-bound, F1 sector	11704.1	6295.16	-0.894675	2.18798e-07	both_DEG
bll0441	atpG	\AutoIPR: IPR000131:ATPase, F1 complex, gamma subunit; IPR023632:ATPase, F1 complex, gamma subunit conserved site; IPR023633:ATPase, F1 complex, gamma subunit domain;\""	1163.22	859.916	-0.430066	0.0622716	BRAD285_v2_7224	atpG	ATP synthase subunit gamma, membrane-bound, F1 sector	3759.41	1695.37	-1.14891	5.26329e-12	ors_DEG
bll0442	atpA_1	\AutoIPR: IPR005294:ATPase, F1 complex, alpha subunit; IPR023366:ATP synthase subunit alpha-like domain; IPR027417:P-loop containing nucleoside triphosphate hydrolase;\""	2395.2	3183.6	0.412308	0.116479	BRAD285_v2_7225	atpA	ATP synthase subunit alpha, membrane-bound, F1 sector	11989.4	7312.5	-0.713384	0.000364861	ors_DEG
bll0443	atpH	\AutoIPR: IPR000711:ATPase, OSCP/delta subunit; IPR026015:F1F0 ATP synthase OSCP/delta subunit, N-terminal domain;\""	956.705	480.334	-0.988129	0.00067888	BRAD285_v2_7226	atpH	ATP synthase subunit delta, membrane-bound, F1 sector	3353.28	1338.32	-1.3248	5.19936e-13	both_DEG
blr0446	xerC	\AutoIPR: IPR020876:Tyrosine recombinase XerD-like; IPR023009:Tyrosine recombinase XerC/XerD; IPR023109:Integrase/recombinase, N-terminal;\""	100.663	49.6878	-1.00232	0.00407782	BRAD285_v2_7230	xerC	Tyrosine recombinase (integrase/recombinase)	275.799	129.088	-1.10544	1.07488e-11	both_DEG
blr0447	blr0447	\AutoIPR: IPR025570:Protein of unknown function DUF4337;\""	165.119	259.19	0.657296	0.00376571	BRAD285_v2_7231	BRAD285_v2_7231	conserved hypothetical protein, putative membrane protein	433.904	1055.56	1.27955	2.02039e-13	both_DEG
bll0448	bll0448	hypothetical protein	244.337	358.225	0.553429	0.0179287	BRAD285_v2_7232	BRAD285_v2_7232	conserved membrane protein of unknown function	883.5	1390.89	0.653589	0.000150736	ors_DEG
bll0449	lpdA_1	\AutoIPR: IPR006258:Dihydrolipoamide dehydrogenase; IPR013027:FAD-dependent pyridine nucleotide-disulphide oxidoreductase; IPR016156:FAD/NAD-linked reductase, dimerisation domain; IPR023753:Pyridine nucleotide-disulphide oxidoreductase, FAD/NAD(P)-binding domain;\""	339.566	1125.03	1.72962	2.15816e-12	BRAD285_v2_7233	lpd	dihydrolipoamide dehydrogenase, FAD/NAD(P)-binding, component of the 2-oxoglutarate dehydrogenase and the pyruvate dehydrogenase complexes	3350.17	3662.53	0.129087	0.565624	usda_DEG
bll0450	scdh1	\AutoIPR: IPR002347:Glucose/ribitol dehydrogenase; IPR013968:Polyketide synthase, ketoreductase domain;\""	106.768	137.626	0.392811	0.25374	BRAD285_v2_7234	BRAD285_v2_7234	putative oxidoreductase (YgfF), NAD(P)-binding domain	781.114	992.398	0.344485	0.0950084	none_DEG
bll0451	sucB	\AutoIPR: IPR006255:Dihydrolipoamide succinyltransferase; IPR023213:Chloramphenicol acetyltransferase-like domain;\""	440.27	1631.25	1.89196	1.48381e-15	BRAD285_v2_7236	sucB	\Dihydrolipoamide succinyltransferase component of 2-oxoglutarate dehydrogenase complex (E2); acid-inducible\""	2877.94	3631.52	0.335342	0.110652	usda_DEG
bll0452	sucA	\AutoIPR: IPR011603:2-oxoglutarate dehydrogenase E1 component; IPR029061:Thiamin diphosphate-binding fold;\""	1447.51	3630.24	1.32831	2.10565e-11	BRAD285_v2_7237	sucA	2-oxoglutarate decarboxylase, component of the 2-oxoglutarate dehydrogenase complex, thiamin-binding	6832.27	11793.8	0.78761	1.56582e-11	both_DEG
bll0453	sucD	\AutoIPR: IPR005810:Succinyl-CoA ligase, alpha subunit; IPR016040:NAD(P)-binding domain; IPR016102:Succinyl-CoA synthetase-like;\""	189.488	774.237	2.03595	4.36348e-16	BRAD285_v2_7238	sucD	succinyl-CoA synthetase, alpha subunit, NAD(P)-binding	3511.72	2325.23	-0.594243	0.0323606	usda_DEG
bll0455	sucC	\AutoIPR: IPR005809:Succinyl-CoA synthetase, beta subunit; IPR014608:ATP-citrate synthase;\""	395.756	1357.15	1.77982	7.16022e-12	BRAD285_v2_7239	sucC	succinyl-CoA synthetase, beta subunit	8528.85	4056	-1.07231	0.000166997	both_DEG
bll0456	mdh	\AutoIPR: IPR001557:L-lactate/malate dehydrogenase;\""	315.685	1568.86	2.31456	1.17986e-14	BRAD285_v2_7240	mdh	malate dehydrogenase	4710.11	3134.78	-0.587201	0.0264772	usda_DEG
bll0457	bll0457	\AutoIPR: IPR005654:ATPase, AFG1-like; IPR027417:P-loop containing nucleoside triphosphate hydrolase;\""	107.547	209.861	0.96821	0.000136122	BRAD285_v2_7241	BRAD285_v2_7241	putative ATPase (yhcM) AFG1 family	670.256	873.969	0.381279	0.0103801	usda_DEG
bll0458	ligT	\AutoIPR: IPR004175:2',5' RNA ligase;\""	138.441	150.959	0.130731	0.744665	BRAD285_v2_7242	BRAD285_v2_7242	putative 2'-5' RNA ligase	274.969	420.824	0.612442	0.00230131	ors_DEG
bll0459	bll0459	\AutoIPR: IPR008265:Lipase, GDSL, active site; IPR013830:SGNH hydrolase-type esterase domain;\""	74.786	72.9375	-0.00655087	0.989042	BRAD285_v2_7243	tesA	\multifunctional: acyl-CoA thioesterase I; protease I; lysophospholipaseL(I)\""	297.342	234.843	-0.341198	0.195909	none_DEG
blr0460	blr0460	\AutoIPR: IPR003439:ABC transporter-like; IPR027417:P-loop containing nucleoside triphosphate hydrolase;\""	77.4285	213.278	1.47595	4.58645e-09	BRAD285_v2_7244	BRAD285_v2_7244	putative ABC transporter, ATP-binding protein	282.302	983.109	1.79685	3.82917e-19	both_DEG
blr0461	blr0461	\AutoIPR: IPR003838:ABC transporter permease protein domain;\""	94.0612	251.115	1.43201	6.36665e-05	BRAD285_v2_7245	BRAD285_v2_7245	putative ABC transporter, permease protein	523.657	868.521	0.728992	0.00186522	both_DEG
blr0462	blr0462	\AutoIPR: IPR006214:Bax inhibitor 1-related;\""	8174.48	5932.85	-0.461577	0.147652	BRAD285_v2_7247	BRAD285_v2_7247	\putative transport protein; putative membrane protein\""	11372.7	18281.3	0.68465	0.000399579	ors_DEG
blr0463	blr0463	\AutoIPR: IPR016181:Acyl-CoA N-acyltransferase;\""	92.0121	35.2095	-1.34553	3.02267e-05	BRAD285_v2_7248	pat	phosphinothricin acetyltransferase (PPT N-acetyltransferase)	186.666	223.311	0.273847	0.176657	usda_DEG
bll0464	bll0464	\AutoIPR: IPR021252:Protein of unknown function DUF2794;\""	172.919	123.066	-0.457688	0.154847	BRAD285_v2_7249	BRAD285_v2_7249	conserved hypothetical protein	191.55	253.936	0.403887	0.0441416	none_DEG
bll0465	bll0465	\AutoIPR: IPR012336:Thioredoxin-like fold;\""	210.364	725.148	1.79186	2.65275e-12	BRAD285_v2_7250	BRAD285_v2_7250	conserved hypothetical protein	376.2	1456.85	1.9537	8.56557e-27	both_DEG
bll0466	acnA	\AutoIPR: IPR015937:Aconitase/isopropylmalate dehydratase;\""	892.091	2782.75	1.64343	1.7489e-11	BRAD285_v2_7251	acnA	aconitate hydratase 1	8544.3	8127.92	-0.0721561	0.720328	usda_DEG
blr0467	ccmA	\AutoIPR: IPR005895:ABC transporter, haem export, CcmA; IPR027417:P-loop containing nucleoside triphosphate hydrolase;\""	10.0967	19.0139	1.05593	0.0718121	BRAD285_v2_7252	ccmA	heme ABC transporter (heme exporter protein A), ATP-binding protein (cytochrome c-type biogenesis)	51.7158	36.4411	-0.47051	0.119423	none_DEG
blr0468	ccmB	\AutoIPR: IPR003544:Cytochrome c-type biogenesis protein CcmB;\""	20.6898	24.8217	0.312033	0.563639	BRAD285_v2_7253	ccmB	heme ABC transporter (heme exporter protein B), permease protein (cytochrome c biogenesis)	81.6313	33.1231	-1.29457	3.55295e-05	ors_DEG
blr0469	ccmC	\AutoIPR: IPR002541:Cytochrome c assembly protein; IPR003557:Cytochrome c-type biogenesis protein CcmC;\""	236.117	370.442	0.653814	0.177323	BRAD285_v2_7254	ccmC	heme ABC transporter (heme exporter protein C), permease protein (cytochrome c biogenesis)	960.154	460.365	-1.05894	0.00344961	ors_DEG
bsr0470	ccmD	\AutoIPR: IPR007078:Haem exporter protein D (CcmD);\""	12.4434	21.7155	0.777863	0.237008	BRAD285_v2_7255	ccmD	heme exporter protein D (Cytochrome c biogenesis protein)	124.987	66.2968	-0.898274	0.0310078	none_DEG
blr0471	ccmG	\AutoIPR: IPR004799:Periplasmic protein thiol:disulphide oxidoreductase DsbE; IPR012336:Thioredoxin-like fold;\""	102.734	160.025	0.649015	0.102751	BRAD285_v2_7256	ccmG	periplasmic thioredoxin (cytochrome c biogenesis)	1465.72	361.008	-2.01954	2.46928e-14	ors_DEG
bll0472	bll0472	\AutoIPR: IPR006008:Intracellular septation protein A;\""	139.858	233.982	0.756081	0.156831	BRAD285_v2_7258	BRAD285_v2_7258	putative intracellular septation protein (ispA/ispZ family), membrane protein	505.384	385.11	-0.38166	0.0424511	none_DEG
bll0473	bll0473	\AutoIPR: IPR004390:Signal-recognition particle receptor FtsY; IPR004780:Signal recognition particle protein Ffh; IPR027417:P-loop containing nucleoside triphosphate hydrolase;\""	83.4275	140.893	0.760323	0.00175346	BRAD285_v2_7259	ftsY	Cell division transporter substrate-binding protein FtsY (Signal recognition particle receptor)	613.762	514.788	-0.256619	0.0892602	usda_DEG
bll474	pcm_2	\AutoIPR: IPR000682:Protein-L-isoaspartate(D-aspartate) O-methyltransferase; IPR020598:Ribosomal RNA adenine methylase transferase, N-terminal; IPR029063:S-adenosyl-L-methionine-dependent methyltransferase;\""	75.364	32.2014	-1.26079	0.000801078	BRAD285_v2_3343	pcm	Protein-L-isoaspartate O-methyltransferase (Protein- beta-aspartate methyltransferase) (PIMT) (Protein L-isoaspartyl methyltransferase) (L-isoaspartyl protein carboxyl methyltransferase)	129.902	172.874	0.412319	0.0182294	usda_DEG
blr0475	blr0475	\AutoIPR: IPR019285:Protein of unknown function DUF2336;\""	143.046	39.6246	-1.84826	7.7453e-07	BRAD285_v2_3584	BRAD285_v2_3584	conserved hypothetical protein	878.242	193.906	-2.17871	5.42921e-45	both_DEG
bll0476	bll0476	\AutoIPR: IPR004101:Mur ligase, C-terminal; IPR005839:Methylthiotransferase; IPR007197:Radical SAM; IPR023404:Radical SAM, alpha/beta horseshoe; IPR023970:Methylthiotransferase/radical SAM-type protein;\""	55.3413	161.049	1.54721	3.54019e-07	BRAD285_v2_7261	BRAD285_v2_7261	putative MiaB-like tRNA modifying enzyme	232.678	192.927	-0.276348	0.177229	usda_DEG
bll0477	dapF	\AutoIPR: IPR001653:Diaminopimelate epimerase, DapF;\""	110.86	248.23	1.18023	3.69847e-06	BRAD285_v2_7262	dapF	diaminopimelate epimerase	537.611	623.768	0.217313	0.202	usda_DEG
blr0478	blr0478	\AutoIPR: IPR011256:Regulatory factor, effector binding domain; IPR029442:GyrI-like small molecule binding domain;\""	176.016	257.256	0.556129	0.209822	BRAD285_v2_7263	BRAD285_v2_7263	conserved protein of unknown function	871.164	1269.25	0.540258	0.00356525	ors_DEG
blr0479	blr0479	\AutoIPR: IPR007497:Protein of unknown function DUF541;\""	230.118	445.518	0.965344	0.000429832	BRAD285_v2_7264	BRAD285_v2_7264	conserved exported protein of unknown function	332.29	775.089	1.22851	5.20856e-11	both_DEG
bll0480	bll0480	\AutoIPR: IPR001279:Beta-lactamase-like; IPR024884:N-acyl-phosphatidylethanolamine-hydrolysing phospholipase D;\""	23.8112	57.1448	1.25216	0.000279196	BRAD285_v2_7290	BRAD285_v2_7290	putative metallo-hydrolase/oxidoreductase	353.3	575.036	0.700362	0.000179523	both_DEG
blr0481	ffh	\AutoIPR: IPR004780:Signal recognition particle protein Ffh; IPR022941:Signal recognition particle, SRP54 subunit; IPR027417:P-loop containing nucleoside triphosphate hydrolase;\""	284.81	545.782	0.940064	0.00410855	BRAD285_v2_7289	ffh	4.5S-RNP protein, GTP-binding export factor, part of signal recognition particle with 4.5 RNA, ffh family (fifty four homolog)	1758.95	725.396	-1.27815	3.32774e-15	both_DEG
blr0482	rpsP	\AutoIPR: IPR000307:Ribosomal protein S16; IPR023803:Ribosomal protein S16 domain;\""	102.767	112.568	0.132039	0.691734	BRAD285_v2_7288	rpsP	30S ribosomal protein S16	979.066	231.803	-2.07845	5.39878e-23	ors_DEG
blr0483	rimM	\AutoIPR: IPR009000:Translation protein, beta-barrel domain; IPR011033:PRC-barrel-like; IPR011961:16S rRNA processing protein RimM;\""	244.59	146.724	-0.743399	0.00155021	BRAD285_v2_7287	BRAD285_v2_7287	putative 16S rRNA processing protein, function	843.782	205.376	-2.04805	1.63427e-06	both_DEG
blr0486	trmD	\AutoIPR: IPR002649:tRNA (guanine-N1-)-methyltransferase, bacteria; IPR016009:tRNA methyltransferase TRMD/TRM10-type domain; IPR023148:tRNA (guanine-N1-)-methyltransferase, C-terminal; IPR029028:Alpha/beta knot methyltransferases;\""	14.2335	33.0799	1.25025	0.00983328	BRAD285_v2_7286	trmD	tRNA (Guanine-N(1)-)-methyltransferase	69.1372	65.4043	-0.083403	0.79315	usda_DEG
blr0487	rplS	\AutoIPR: IPR001857:Ribosomal protein L19; IPR008991:Translation protein SH3-like domain;\""	852.768	1270.92	0.577097	0.0144003	BRAD285_v2_7285	BRAD285_v2_7285	50S ribosomal protein L19	1446.7	1530.99	0.0822843	0.690217	none_DEG
blr0488	leuC_2	\AutoIPR: IPR015937:Aconitase/isopropylmalate dehydratase;\""	226.542	541.124	1.26634	4.98091e-09	BRAD285_v2_7283	leuC_2	3-isopropylmalate dehydratase large subunit 2 (Isopropylmalate isomerase 2) (Alpha-IPM isomerase 2) (IPMI 2)	1038.08	1207.19	0.217888	0.132299	usda_DEG
blr0494	blr0494	\AutoIPR: IPR024079:Metallopeptidase, catalytic domain;\""	23.8243	57.0598	1.29908	0.000243935	BRAD285_v2_7276	BRAD285_v2_7276	conserved protein of unknown function	208.646	261.872	0.318445	0.17481	usda_DEG
blr0495	leuD_2	\AutoIPR: IPR015937:Aconitase/isopropylmalate dehydratase;\""	499.423	761.889	0.613184	0.111094	BRAD285_v2_7275	leuD_2	3-isopropylmalate dehydratase small subunit (Isopropylmalate isomerase) (Alpha-IPM isomerase) (IPMI)	1713.97	2211.52	0.366884	0.0122308	none_DEG
blr0496	blr0496	\AutoIPR: IPR029044:Nucleotide-diphospho-sugar transferases;\""	47.4187	51.7796	0.178122	0.697846	BRAD285_v2_7274	BRAD285_v2_7274	conserved protein of unknown function	166.266	147.048	-0.15948	0.536207	none_DEG
blr0497	blr0497	hypothetical protein	31.0655	796.27	4.67556	7.00703e-07	BRAD285_v2_7273	BRAD285_v2_7273	conserved protein of unknown function	1533.91	788.05	-0.960765	0.173135	usda_DEG
bll0498	bll0498	\AutoIPR: IPR023198:Phosphoglycolate phosphatase, domain 2; IPR023214:HAD-like domain;\""	30.9996	166.502	2.4178	1.31548e-12	BRAD285_v2_7652	BRAD285_v2_7652	\putative haloacid dehalogenase-like hydrolase family protein; putative Phosphoglycolate phosphatase\""	51.5797	38.1181	-0.464806	0.163324	usda_DEG
bll0499	citE	\AutoIPR: IPR005000:HpcH/HpaI aldolase/citrate lyase domain; IPR011206:Citrate lyase beta subunit-like;\""	31.9526	62.3137	0.919795	0.0139924	BRAD285_v2_7271	BRAD285_v2_7271	putative citrate lyase beta chain (Citrase beta chain) (Citrate (pro-3S)-lyase beta chain) (Citryl-CoA lyase subunit) (citE)	622.378	247.618	-1.32535	2.48614e-06	ors_DEG
blr0500	cah_1	\AutoIPR: IPR001765:Carbonic anhydrase;\""	93.1862	61.5966	-0.589703	0.0793889	BRAD285_v2_7270	BRAD285_v2_7270	putative carbonic anhydrase 2 (Carbonate dehydratase 2)(cynT)	306.257	156.625	-0.974641	5.83366e-08	ors_DEG
bll0501	asd_1	\AutoIPR: IPR012080:Aspartate-semialdehyde dehydrogenase; IPR016040:NAD(P)-binding domain;\""	321.011	541.055	0.757971	0.00286772	BRAD285_v2_7268	asd_2	Aspartate-semialdehyde dehydrogenase (ASA dehydrogenase) (ASADH)	1504.38	1294.32	-0.217358	0.192716	usda_DEG
blr0503	blr0503	\AutoIPR: IPR020846:Major facilitator superfamily domain;\""	27.9848	30.4133	0.0448948	0.942581	BRAD285_v2_7296	BRAD285_v2_7296	putative permeases of the major facilitator superfamily	94.2981	66.4925	-0.495437	0.0681911	none_DEG
bll0504	leuB_2	\AutoIPR: IPR001804:Isocitrate and isopropylmalate dehydrogenases family; IPR024084:Isopropylmalate dehydrogenase-like domain;\""	218.204	570.663	1.38836	5.57291e-06	BRAD285_v2_7295	leuB_2	3-isopropylmalate dehydrogenase (Beta-IPM dehydrogenase) (IMDH) (3-IPM-DH)	1446.42	954.272	-0.599454	0.000413456	both_DEG
bll0505	bll0505	\AutoIPR: IPR000572:Oxidoreductase, molybdopterin-binding domain; IPR006311:Twin-arginine translocation pathway, signal sequence;\""	31.9062	97.141	1.59229	3.69903e-08	BRAD285_v2_7297	BRAD285_v2_7297	putative oxidoreductase molybdopterin binding, putative sulfite oxidoreductase	322.914	331.533	0.0302403	0.909498	usda_DEG
bll0506	bll0506	\AutoIPR: IPR000516:Nickel-dependent hydrogenase b-type cytochrome subunit; IPR016174:Di-haem cytochrome, transmembrane;\""	23.268	31.5314	0.493947	0.319576	BRAD285_v2_7298	BRAD285_v2_7298	conserved membrane protein of unknown function	141.858	172.065	0.271405	0.332904	none_DEG
bll0508	bll0508	\AutoIPR: IPR002347:Glucose/ribitol dehydrogenase;\""	33.076	19.7377	-0.713753	0.205865	BRAD285_v2_7515	BRAD285_v2_7515	putative 3-oxoacyl-[acyl-carrier-protein] reductase 1 (fabG1)	76.3696	73.9477	-0.0850965	0.781134	none_DEG
blr0509	blr0509	\AutoIPR: IPR000873:AMP-dependent synthetase/ligase; IPR025110:AMP-binding enzyme C-terminal domain;\""	151.331	185.93	0.286591	0.329336	BRAD285_v2_7516	BRAD285_v2_7516	putative O-succinylbenzoate--CoA ligase (menE)	773.054	990.95	0.352275	0.0349571	none_DEG
blr0512	sdhC	\AutoIPR: IPR000701:Succinate dehydrogenase/Fumarate reductase, transmembrane subunit;\""	50.4824	163.075	1.71281	7.67556e-05	BRAD285_v2_7519	sdhC	Succinate dehydrogenase cytochrome b556 subunit	873.75	1368.01	0.644729	0.000150193	both_DEG
blr0513	sdhD	\AutoIPR: IPR000701:Succinate dehydrogenase/Fumarate reductase, transmembrane subunit;\""	116.171	94.9775	-0.273767	0.319102	BRAD285_v2_7520	sdhD	Succinate dehydrogenase hydrophobic membrane anchor protein	511.824	932.971	0.865537	7.58257e-05	ors_DEG
blr0514	sdhA	\AutoIPR: IPR011803:Adenylylsulphate reductase, alpha subunit; IPR014006:Succinate dehydrogenase/fumarate reductase, flavoprotein subunit; IPR027477:Succinate dehydrogenase/fumarate reductase flavoprotein, catalytic domain;\""	406.084	2105.17	2.37487	3.37011e-28	BRAD285_v2_7521	sdhA	Succinate dehydrogenase flavoprotein subunit	3102	6337.1	1.03104	6.39466e-12	both_DEG
blr0515	sdhB	\AutoIPR: IPR004489:Succinate dehydrogenase/fumarate reductase iron-sulphur protein; IPR009051:Alpha-helical ferredoxin; IPR012675:Beta-grasp domain; IPR017896:4Fe-4S ferredoxin-type, iron-sulphur binding domain; IPR025192:Succinate dehydogenase/fumarate reductase N-terminal;\""	268.011	1410.39	2.39527	3.75422e-23	BRAD285_v2_7522	sdhB_2	succinate dehydrogenase, Fe-S protein	2315.91	3687.38	0.670837	0.000905238	both_DEG
blr0516	blr0516	\AutoIPR: IPR005467:Signal transduction histidine kinase, core; IPR011006:CheY-like superfamily; IPR014302:Signal transduction histidine kinase, TMAO sensor TorS; IPR022510:Sortase system, histidine kinase;\""	268.206	57.6013	-2.28542	1.07634e-10	BRAD285_v2_7523	BRAD285_v2_7523	putative sensor histidine kinase with a Response regulator receiver domain	475.456	469.805	-0.0160723	0.927491	usda_DEG
blr0517	blr0517	\AutoIPR: IPR000844:ATP-binding cassette subfamily C member 8; IPR025662:Sigma-54 interaction domain, ATP-binding site 1; IPR027417:P-loop containing nucleoside triphosphate hydrolase;\""	25.1643	70.852	1.48709	0.00390123	BRAD285_v2_7524	BRAD285_v2_7524	putative ABC transporter (fused ATP-binding and permease components)	151.842	294.354	0.947867	0.00256997	both_DEG
blr0518	blr0518	\AutoIPR: IPR006342:Methyltransferase FkbM; IPR029063:S-adenosyl-L-methionine-dependent methyltransferase;\""	35.5284	61.3062	0.810402	0.0450093	BRAD285_v2_7525	BRAD285_v2_7525	conserved protein of unknown function	227.552	242.676	0.0857594	0.617858	none_DEG
blr0519	blr0519	\AutoIPR: IPR029068:Glyoxalase/Bleomycin resistance protein/Dihydroxybiphenyl dioxygenase;\""	12.0114	55.235	2.15452	6.57278e-07	BRAD285_v2_4961	BRAD285_v2_4961	putative glyoxalase	187.086	224.823	0.271204	0.536035	usda_DEG
bsr0520	bsr0520	hypothetical protein	32.7144	22.4656	-0.4374	0.377973	BRAD285_v2_7527	BRAD285_v2_7527	conserved protein of unknown function	30.9789	157.681	2.32708	1.39003e-08	ors_DEG
bll0522	argG	\AutoIPR: IPR001518:Argininosuccinate synthase; IPR024073:Argininosuccinate synthetase mutimerisation domain, C-terminal tail; IPR024074:Argininosuccinate synthetase, catalytic/multimerisation domain body;\""	235.117	345.866	0.568228	0.12884	BRAD285_v2_7529	argG	argininosuccinate synthetase	884.988	903.731	0.0326668	0.837689	none_DEG
bll0523	bll0523	\AutoIPR: IPR000326:Phosphatidic acid phosphatase type 2/haloperoxidase;\""	53.6541	88.2038	0.735762	0.0324336	BRAD285_v2_7530	BRAD285_v2_7530	conserved membrane protein of unknown function	152.244	188.695	0.314054	0.151111	none_DEG
bll0524	bll0524	hypothetical protein	46.2907	50.9445	0.193287	0.691599	BRAD285_v2_7531	BRAD285_v2_7531	conserved membrane protein of unknown function	91.0719	65.2588	-0.44132	0.166787	none_DEG
bll0525	bll0525	\AutoIPR: IPR004383:Ribosomal RNA large subunit methyltransferase RlmN/Cfr; IPR013785:Aldolase-type TIM barrel;\""	371.601	743.479	1.00808	9.99298e-06	BRAD285_v2_7532	BRAD285_v2_7532	putative pyruvate formate lyase activating enzyme 2 (yfgB)	776.217	1127.04	0.540866	0.000468243	both_DEG
bll0526	bll0526	hypothetical protein	314.868	531.204	0.761751	0.00684114	BRAD285_v2_7533	BRAD285_v2_7533	conserved protein of unknown function	218.571	686.914	1.65825	7.96902e-20	both_DEG
blr0528	blr0528	\AutoIPR: IPR002085:Alcohol dehydrogenase superfamily, zinc-type; IPR016040:NAD(P)-binding domain; IPR020843:Polyketide synthase, enoylreductase domain;\""	114.418	216.833	0.922515	0.000237185	BRAD285_v2_7534	BRAD285_v2_7534	putative quinone oxidoreductases (NADPH) and Zn-dependent alcohol dehydrogenases	651.985	716.102	0.135732	0.480663	usda_DEG
blr0530	blr0530	\AutoIPR: IPR011852:TRAP transporter solute receptor, TAXI family;\""	115.933	312.479	1.44026	9.93738e-06	BRAD285_v2_7537	BRAD285_v2_7537	conserved exported protein of unknown function	555.634	1941.09	1.80303	1.4799e-13	both_DEG
bll0531	bll0531	\AutoIPR: IPR010652:Protein of unknown function DUF1232;\""	93.187	217.415	1.23648	1.82655e-07	BRAD285_v2_7538	BRAD285_v2_7538	conserved protein of unknown function	93.0295	219.091	1.23772	3.25481e-10	both_DEG
bll0532	phhB	\AutoIPR: IPR001533:Transcriptional coactivator/pterin dehydratase;\""	45.9599	23.8583	-0.893601	0.109975	BRAD285_v2_7539	phhB	Pterin-4-alpha-carbinolamine dehydratase	29.1906	29.7283	0.0141814	0.973127	none_DEG
blr0533	blr0533	\AutoIPR: IPR011852:TRAP transporter solute receptor, TAXI family; IPR015168:SsuA/THI5-like;\""	637.246	1665.78	1.38956	3.59832e-09	BRAD285_v2_7540	BRAD285_v2_7540	conserved protein of unknown function	1188.28	1090.03	-0.125456	0.469156	usda_DEG
blr0534	blr0534	\AutoIPR: IPR006311:Twin-arginine translocation pathway, signal sequence; IPR018946:Alkaline phosphatase D-related; IPR029052:Metallo-dependent phosphatase-like;\""	36.6469	882.424	4.59415	9.30422e-84	BRAD285_v2_7541	BRAD285_v2_7541	\putative alkaline phosphatase (phoD); signal peptide\""	137.762	6015.32	5.44521	2.49068e-126	both_DEG
bll0535	bll0535	\AutoIPR: IPR011006:CheY-like superfamily;\""	4.18638	117.787	4.84245	6.31351e-28	BRAD285_v2_7542	BRAD285_v2_7542	conserved protein of unknown function	35.6142	470.397	3.73181	1.82414e-37	both_DEG
blr0536	blr0536	\AutoIPR: IPR011991:Winged helix-turn-helix DNA-binding domain; IPR012318:Helix-turn-helix motif, Crp-type;\""	20.7524	40.3575	0.974774	0.0719189	BRAD285_v2_7543	BRAD285_v2_7543	conserved protein of unknown function	38.8357	265.504	2.76139	1.01399e-14	ors_DEG
blr0537	blr0537	\AutoIPR: IPR001640:Prolipoprotein diacylglyceryl transferase;\""	29.3339	38.9045	0.379814	0.40021	BRAD285_v2_7544	BRAD285_v2_7544	conserved membrane protein of unknown function	30.0262	39.3454	0.366263	0.344621	none_DEG
blr0538	blr0538	\AutoIPR: IPR022432:Menaquinone biosynthesis, SCO4494, predicted;\""	66.0352	66.992	5.8577e-05	0.999844	BRAD285_v2_7545	BRAD285_v2_7545	conserved protein of unknown function	120.956	79.7568	-0.632338	0.002853	ors_DEG
blr0540	typA	\AutoIPR: IPR004540:Translation elongation factor EFG/EF2; IPR005225:Small GTP-binding protein domain; IPR006298:GTP-binding protein TypA; IPR027417:P-loop containing nucleoside triphosphate hydrolase;\""	438.488	1272.53	1.53812	2.4907e-11	BRAD285_v2_7551	typA	GTP-binding protein typA/bipA (Tyrosine phosphorylated protein A)	7858.8	3955.2	-0.990624	9.07109e-07	both_DEG
blr0541	blr0541	\AutoIPR: IPR002937:Amine oxidase; IPR003042:Aromatic-ring hydroxylase-like;\""	34.7644	57.1749	0.730816	0.0295344	BRAD285_v2_7552	BRAD285_v2_7552	conserved protein of unknown function	162.087	140.535	-0.210902	0.27162	none_DEG
bll0543	bll0543	\AutoIPR: IPR007263:Protein of unknown function DUF393;\""	19.9554	7.31177	-1.55828	0.0260751	BRAD285_v2_7555	BRAD285_v2_7555	conserved protein of unknown function	27.4277	34.6336	0.462781	0.266834	none_DEG
bll0544	bll0544	\AutoIPR: IPR016040:NAD(P)-binding domain; IPR025695:DoxX family;\""	49.8667	22.6108	-1.07182	0.00859696	BRAD285_v2_7556	BRAD285_v2_7556	fragment of conserved protein of unknown function (part 2)	19.7609	20.597	0.00850916	0.985633	usda_DEG
bll0545	bll0545	\AutoIPR: IPR018729:Protein of unknown function DUF2269, transmembrane;\""	27.9237	17.0608	-0.806622	0.129493	BRAD285_v2_7558	BRAD285_v2_7558	conserved membrane protein of unknown function	21.0482	27.433	0.406432	0.398413	none_DEG
bll0546	bll0546	\AutoIPR: IPR029058:Alpha/Beta hydrolase fold;\""	20.6092	9.65088	-1.10783	0.0674234	BRAD285_v2_7559	BRAD285_v2_7559	conserved exported protein of unknown function	37.735	24.0862	-0.609554	0.214507	none_DEG
blr0547	blr0547	\AutoIPR: IPR016181:Acyl-CoA N-acyltransferase;\""	1780.1	210.452	-3.0654	2.78928e-26	BRAD285_v2_7560	BRAD285_v2_7560	putative N-acetyltransferase	3154.52	7819.35	1.31003	0.00174169	both_DEG
blr0548	ppa	\AutoIPR: IPR008162:Inorganic pyrophosphatase;\""	144.44	413.511	1.52285	1.06377e-07	BRAD285_v2_7561	ppa	Inorganic pyrophosphatase (Pyrophosphate phospho- hydrolase) (PPase)	1212.64	1050.4	-0.207429	0.35437	usda_DEG
bsl0550	bsl0550	\AutoIPR: IPR003746:Protein of unknown function DUF167;\""	38.6645	57.2627	0.598671	0.0889224	BRAD285_v2_7563	BRAD285_v2_7563	conserved hypothetical protein	164.516	86.9223	-0.908693	0.00168817	ors_DEG
bsl0551	bsl0551	\AutoIPR: IPR003425:Uncharacterised protein family Ycf19;\""	156.1	85.7967	-0.835993	0.0193812	BRAD285_v2_7564	BRAD285_v2_7564	conserved hypothetical protein	344.013	194.211	-0.830144	0.000407368	ors_DEG
bll0553	guaA_1	\AutoIPR: IPR029062:Class I glutamine amidotransferase-like;\""	90.9067	132.353	0.56245	0.0531086	BRAD285_v2_7565	BRAD285_v2_7565	putative glutamine amidotransferase class-I	262.375	425.467	0.698087	0.00145287	ors_DEG
bll0554	bll0554	\AutoIPR: IPR002347:Glucose/ribitol dehydrogenase;\""	60.2649	115.908	0.978242	0.00107909	BRAD285_v2_7566	BRAD285_v2_7566	putative short chain dehydrogenase/reductase family member	321.726	1080.52	1.74743	4.73099e-32	both_DEG
bll0555	bll0555	\AutoIPR: IPR029024:TerB-like;\""	80.9284	197.65	1.30547	3.24237e-06	BRAD285_v2_7567	BRAD285_v2_7567	conserved hypothetical protein	71.8677	170.516	1.25993	6.50913e-06	both_DEG
bll0557	bll0557	\AutoIPR: IPR001128:Cytochrome P450;\""	201.238	262.03	0.390204	0.171794	BRAD285_v2_7568	BRAD285_v2_7568	putative cytochrome P450 hydroxylase superfamily proteins	266.373	430.261	0.686118	3.88202e-07	ors_DEG
bll0558	bll0558	\AutoIPR: IPR029058:Alpha/Beta hydrolase fold;\""	50.6469	81.1457	0.664194	0.0300423	BRAD285_v2_7569	BRAD285_v2_7569	\conserved hypothetical protein; putative hydrolase\""	219.094	264.413	0.265368	0.243597	none_DEG
blr0559	blr0559	\AutoIPR: IPR010290:Transmembrane secretion effector; IPR020846:Major facilitator superfamily domain;\""	89.1663	102.745	0.213227	0.529908	BRAD285_v2_7570	BRAD285_v2_7570	putative permease of the major facilitator superfamily (MFS) transporter	281.171	253.267	-0.14523	0.472914	none_DEG
blr0562	blr0562	\AutoIPR: IPR011330:Glycoside hydrolase/deacetylase, beta/alpha-barrel;\""	825.314	312.205	-1.40237	6.95756e-10	BRAD285_v2_3978	BRAD285_v2_3978	\putative polysaccharide deacetylase; Chitin deacetylase\""	2113.15	2345.59	0.151803	0.322803	usda_DEG
bll0564	bll0564	\AutoIPR: IPR016982:Uncharacterised conserved protein UCP031802;\""	115.193	275.77	1.2736	3.36714e-06	BRAD285_v2_7583	BRAD285_v2_7583	\conserved hypothetical protein; putative signal peptide;putative HemY porphyrin biosynthesis protein\""	950.623	1097.07	0.209779	0.266957	usda_DEG
bll0565	bll0565	hypothetical protein	67.1173	167.937	1.34204	1.6161e-05	BRAD285_v2_7584	BRAD285_v2_7584	conserved protein of unknown function	274.179	655.655	1.26142	4.4423e-09	both_DEG
bll0566	bll0566	\AutoIPR: IPR003754:Tetrapyrrole biosynthesis, uroporphyrinogen III synthase;\""	29.4321	36.4739	0.313778	0.42253	BRAD285_v2_7585	BRAD285_v2_7585	putative UROPORPHYRINOGEN-III synthase	126.201	77.0843	-0.713577	0.00713746	ors_DEG
blr0567	gcp	\AutoIPR: IPR000905:Gcp-like domain; IPR017861:Kae1/YgjD family;\""	131.574	145.832	0.160485	0.565859	BRAD285_v2_7586	BRAD285_v2_7586	putative O-sialoglycoprotein endopeptidase	310.11	346.096	0.16784	0.229777	none_DEG
blr0569	blr0569	\AutoIPR: IPR015947:PUA-like domain;\""	78.5554	234.195	1.5756	3.89241e-05	BRAD285_v2_7588	BRAD285_v2_7588	conserved protein of unknown function	121.588	83.1764	-0.547297	0.0144153	usda_DEG
bll0572	bll0572	\AutoIPR: IPR011010:DNA breaking-rejoining enzyme, catalytic core; IPR027362:DNA topoisomerase I catalytic fragment, domain 2;\""	103.034	215.829	1.06089	0.000553734	BRAD285_v2_7301	BRAD285_v2_7301	conserved protein of unknown function	857.534	557.056	-0.621201	0.0034283	both_DEG
blr0573	blr0573	\AutoIPR: IPR011904:Acetate-CoA ligase; IPR025110:AMP-binding enzyme C-terminal domain;\""	1006.3	1470.42	0.551028	0.0340125	BRAD285_v2_7302	acsA	Acetyl-coenzyme A synthetase (Acetate--CoA ligase) (Acyl- activating enzyme)	15188.1	3162.6	-2.26374	1.19867e-09	ors_DEG
blr0574	blr0574	\AutoIPR: IPR005490:L,D-transpeptidase catalytic domain;\""	155.138	84.9208	-0.849	0.00210219	BRAD285_v2_7304	BRAD285_v2_7304	conserved protein of unknown function	237.133	216.348	-0.134141	0.623836	usda_DEG
blr0576	blr0576	\AutoIPR: IPR000727:Target SNARE coiled-coil domain; IPR003660:HAMP linker domain; IPR004089:Methyl-accepting chemotaxis protein (MCP) signalling domain;\""	521.227	39.5838	-3.75627	3.78491e-17	BRAD285_v2_7305	BRAD285_v2_7305	putative methyl-accepting chemotaxis receptor/sensory transducer	3751.27	123.912	-4.9254	4.8362e-51	both_DEG
bsl0578	bsl0578	\AutoIPR: IPR012875:Protein of unknown function DUF1674;\""	17.2465	105.954	2.59187	9.80061e-10	BRAD285_v2_7309	BRAD285_v2_7309	conserved protein of unknown function	137.128	250.518	0.871425	0.000449197	both_DEG
blr0579	sun	\AutoIPR: IPR004573:rRNA small subunit methyltransferase B; IPR023267:RNA (C5-cytosine) methyltransferase; IPR029063:S-adenosyl-L-methionine-dependent methyltransferase;\""	303.093	732.072	1.27816	7.90802e-05	BRAD285_v2_7311	BRAD285_v2_7311	putative Ribosomal RNA small subunit methyltransferase B (rRNA (cytosine-C(5)-)-methyltransferase) (16S rRNA m5C967 methyltransferase)(rsmB)	603.747	2201.77	1.86587	1.06778e-23	both_DEG
blr0580	blr0580	\AutoIPR: IPR012480:Heparinase II/III-like;\""	141.5	174.272	0.304801	0.435558	BRAD285_v2_7312	BRAD285_v2_7312	conserved protein of unknown function	701.838	667.683	-0.0660528	0.733685	none_DEG
blr0581	purH	\AutoIPR: IPR002695:AICARFT/IMPCHase bienzyme; IPR016193:Cytidine deaminase-like; IPR024051:AICAR transformylase domain;\""	136.451	383.579	1.49979	1.71194e-09	BRAD285_v2_7313	purH	\Bifunctional purine biosynthesis protein purH [Includes: Phosphoribosylaminoimidazolecarboxamide formyltransferase (AICAR transformylase); IMP cyclohydrolase (Inosinicase) (IMP synthetase) (ATIC)]\""	2296.39	1309.71	-0.809388	2.73732e-08	both_DEG
bll0582	bll0582	\AutoIPR: IPR020846:Major facilitator superfamily domain; IPR024671:Autophagy-related protein 22-like;\""	41.8709	89.5112	1.09688	0.0013511	BRAD285_v2_7314	BRAD285_v2_7314	\putative major facilitator superfamily (MFS) transporter; membrane protein\""	353.369	372.822	0.0782771	0.716935	usda_DEG
blr0583	ggt_1	\AutoIPR: IPR000101:Gamma-glutamyltranspeptidase; IPR029055:Nucleophile aminohydrolases, N-terminal;\""	132.143	227.701	0.792934	0.0468103	BRAD285_v2_7315	ggt	\Gamma-glutamyltranspeptidase precursor [Contains: Gamma- glutamyltransferase large chain; Gamma-glutamyltransferase small chain]\""	309.212	318.316	0.0513011	0.765327	none_DEG
blr0584	blr0584	\AutoIPR: IPR011701:Major facilitator superfamily; IPR020846:Major facilitator superfamily domain;\""	38.0028	66.2958	0.803105	0.0566823	BRAD285_v2_4115	BRAD285_v2_4115	putative 4-methylmuconolactone Major Facilitator Family (MFS) transporter	50.5663	46.2809	-0.156599	0.683395	none_DEG
bll0585	bll0585	\AutoIPR: IPR003083:S-crystallin;\""	21.1701	46.9834	1.13782	0.0097077	BRAD285_v2_7317	BRAD285_v2_7317	putative Glutathione S-transferase III (GST-III)	231.583	168.453	-0.441538	0.0240013	usda_DEG
blr0586	blr0586	\AutoIPR: IPR018715:Protein of unknown function DUF2239;\""	288.126	7.31177	-5.41658	1.93074e-18	BRAD285_v2_7318	BRAD285_v2_7318	conserved protein of unknown function	60.2319	64.7432	0.0762032	0.808199	usda_DEG
blr0587	blr0587	\AutoIPR: IPR002528:Multi antimicrobial extrusion protein;\""	3.72054	21.4928	2.40743	0.00523956	BRAD285_v2_7319	BRAD285_v2_7319	putative multi antimicrobial extrusion protein (MatE)	67.737	64.3425	-0.0757268	0.800392	usda_DEG
blr0588	blr0588	\AutoIPR: IPR001853:DSBA-like thioredoxin domain; IPR014440:HCCA isomerase/glutathione S-transferase kappa;\""	55.5	19.3018	-1.54071	0.000609782	BRAD285_v2_7320	BRAD285_v2_7320	putative DSBA oxidoreductase	141.607	69.3576	-1.036	2.39077e-05	both_DEG
blr0589	blr0589	\AutoIPR: IPR003710:Ketopantoate reductase ApbA/PanE; IPR022694:3-hydroxyacyl-CoA dehydrogenase;\""	113.11	52.7676	-1.13612	0.00266645	BRAD285_v2_7322	panE	2-dehydropantoate 2-reductase (Ketopantoate reductase) (KPA reductase) (KPR)	228.846	132.367	-0.800115	5.69856e-05	both_DEG
bll0590	bll0590	\AutoIPR: IPR009056:Cytochrome c-like domain; IPR012286:Tetrahaem cytochrome domain; IPR024167:Cytochrome c4;\""	51.4284	43.4108	-0.308353	0.714151	BRAD285_v2_7323	BRAD285_v2_7323	putative cytochrome c4 precursor	510.115	68.952	-2.89488	1.22959e-42	ors_DEG
bll0591	bll0591	\AutoIPR: IPR011042:Six-bladed beta-propeller, TolB-like;\""	838.438	246.115	-1.7591	2.0899e-15	BRAD285_v2_7324	BRAD285_v2_7324	putative Glucose/sorbosone dehydrogenase	4087.61	450.652	-3.18105	3.12873e-23	both_DEG
blr0594	trxA_1	\AutoIPR: IPR005746:Thioredoxin; IPR011990:Tetratricopeptide-like helical domain; IPR012336:Thioredoxin-like fold;\""	179.518	323.383	0.856183	3.99049e-05	BRAD285_v2_7328	BRAD285_v2_7328	putative thioredoxin	1394.06	2352.47	0.754229	0.000624467	both_DEG
blr0595	blr0595	\AutoIPR: IPR003111:Peptidase S16, lon N-terminal; IPR015947:PUA-like domain; IPR027065:Lon protease;\""	181.339	365.665	1.02115	0.000643622	BRAD285_v2_7329	BRAD285_v2_7329	putative Lon family ATP-dependent protease	791.698	1447.29	0.871071	1.92548e-06	both_DEG
bll0597	bll0597	\AutoIPR: IPR016174:Di-haem cytochrome, transmembrane;\""	74.2272	50.3045	-0.503542	0.451046	BRAD285_v2_1997	BRAD285_v2_1997	putative Cytochrome b561 family protein	226.179	35.8936	-2.65438	3.15978e-17	ors_DEG
bll0598	bll0598	\AutoIPR: IPR025711:PepSY domain;\""	481.679	103.358	-2.2565	6.23764e-11	BRAD285_v2_6253	BRAD285_v2_6253	conserved exported protein of unknown function	15.3694	128.321	3.0359	1.90375e-12	both_DEG
bll0600	bll0600	hypothetical protein	12.6477	18.7545	0.405249	0.531613	BRAD285_v2_7332	BRAD285_v2_7332	conserved membrane protein of unknown function	24.3853	20.1162	-0.250375	0.53262	none_DEG
blr0601	blr0601	\AutoIPR: IPR019915:Transcription regulator, pyrimidine utilisation, RutR;\""	9.04609	8.35635	-0.145167	0.861696	BRAD285_v2_7333	BRAD285_v2_7333	putative transcriptional regulator protein	5.16122	4.95739	-0.0388042	0.960251	none_DEG
bsr0602	bsr0602	\AutoIPR: IPR005651:Uncharacterised protein family UPF0434/Trm112;\""	39.6888	78.2556	0.9702	0.00604633	BRAD285_v2_7334	BRAD285_v2_7334	conserved protein of unknown function	225.469	157.796	-0.513949	0.0880008	usda_DEG
bll0603	bll0603	\AutoIPR: IPR003042:Aromatic-ring hydroxylase-like; IPR010971:Ubiquinone biosynthesis hydroxylase, UbiH/UbiF/UbiI/COQ6;\""	67.2744	163.712	1.31181	4.58732e-07	BRAD285_v2_7336	BRAD285_v2_7336	putative 2-polyprenyl-6-methoxyphenol hydroxylase and related FAD-dependent oxidoreductases (UbiH)	281.279	827.498	1.55689	2.47219e-13	both_DEG
blr0604	tesB	\AutoIPR: IPR003703:Acyl-CoA thioesterase; IPR029069:HotDog domain;\""	44.509	157.129	1.80413	6.44507e-13	BRAD285_v2_7337	BRAD285_v2_7337	\Putative acyl-CoA thioesterase; putative Palmitoyl-CoA hydrolase\""	272.368	437.659	0.681225	2.32298e-06	both_DEG
blr0606	glnK_1	\AutoIPR: IPR002187:Nitrogen regulatory protein PII; IPR011322:Nitrogen regulatory PII-like, alpha/beta;\""	109.64	180.155	0.725967	0.014331	BRAD285_v2_4112	glnB	Nitrogen regulatory protein P-II	88.8073	754.483	3.08316	2.91267e-21	ors_DEG
blr0608	blr0608	\AutoIPR: IPR001905:Ammonium transporter; IPR029020:Ammonium/urea transporter;\""	43.1866	16.1408	-1.26966	0.0166901	BRAD285_v2_7340	amtB_1	ammonium transport protein (Amt family)	656.22	376.23	-0.800897	7.55793e-05	ors_DEG
blr0609	blr0609	\AutoIPR: IPR011991:Winged helix-turn-helix DNA-binding domain;\""	37.4804	37.8051	0.0726832	0.882059	BRAD285_v2_7758	BRAD285_v2_7758	putative transcriptional regulatory protein, ArsR family	98.4172	172.943	0.802915	0.0325786	none_DEG
blr0610	blr0610	\AutoIPR: IPR019587:Polyketide cyclase/dehydrase; IPR023393:START-like domain;\""	34.4055	19.6263	-0.875676	0.105984	BRAD285_v2_7759	BRAD285_v2_7759	conserved hypothetical protein	41.8484	67.7142	0.657118	0.0375562	none_DEG
blr0611	clpP_1	\AutoIPR: IPR023562:Clp protease proteolytic subunit /Translocation-enhancing protein TepA; IPR029045:ClpP/crotonase-like domain;\""	22.831	15.9181	-0.582087	0.448859	BRAD285_v2_4106	clpP_1	ATP-dependent Clp protease proteolytic subunit (Endopeptidase Clp)	4146.26	3968.55	-0.0633332	0.762265	none_DEG
blr0613	amtB	\AutoIPR: IPR001905:Ammonium transporter; IPR029020:Ammonium/urea transporter;\""	69.3235	1510.65	4.44507	3.47867e-59	BRAD285_v2_7343	amtB_2	ammonium transport protein (Amt family)	146.451	1270.67	3.11317	4.46403e-35	both_DEG
blr0615	blr0615	\AutoIPR: IPR015424:Pyridoxal phosphate-dependent transferase;\""	451.164	210.398	-1.08843	0.000758373	BRAD285_v2_7509	BRAD285_v2_7509	putative aminotransferase (aatC)	1077.58	825.151	-0.383932	0.109257	usda_DEG
blr0616	ftsK	\AutoIPR: IPR002543:FtsK domain; IPR018541:FtsK gamma domain; IPR027417:P-loop containing nucleoside triphosphate hydrolase;\""	782.472	688.636	-0.184287	0.326992	BRAD285_v2_7508	ftsK	DNA translocase	2635.96	1918.33	-0.45839	0.0369114	none_DEG
blr0617	blr0617	\AutoIPR: IPR004564:Outer membrane lipoprotein carrier protein LolA-like; IPR029046:Lipoprotein localisation LolA/LolB/LppX;\""	360.367	539.73	0.587642	0.0464908	BRAD285_v2_7507	BRAD285_v2_7507	conserved exported protein of unknown function	1524.28	1409.55	-0.111303	0.463869	none_DEG
blr0618	blr0618	\AutoIPR: IPR004808:AP endonuclease 1; IPR005135:Endonuclease/exonuclease/phosphatase;\""	79.0029	88.1631	0.161993	0.60644	BRAD285_v2_7457	BRAD285_v2_7457	putative exodeoxyribonuclease III (xthA)	288.62	132.866	-1.11081	6.35485e-08	ors_DEG
bll0619	bll0619	\AutoIPR: IPR014710:RmlC-like jelly roll fold;\""	27.7963	49.4941	0.877556	0.0431105	BRAD285_v2_7458	BRAD285_v2_7458	putative cyclic nucleotide binding protein	480.31	323.003	-0.576221	0.00118709	ors_DEG
bll0620	bll0620	\AutoIPR: IPR011006:CheY-like superfamily; IPR017206:Signal transduction histidine kinase, hybrid-type, BC3207, predicted;\""	429.939	710.566	0.73027	0.0100678	BRAD285_v2_7459	BRAD285_v2_7459	putative two-component transcriptional regulator	1772.48	1835.83	0.0496357	0.819445	none_DEG
blr0621	blr0621	\AutoIPR: IPR005490:L,D-transpeptidase catalytic domain;\""	35.6313	8.48462	-2.02391	0.000292058	BRAD285_v2_7460	BRAD285_v2_7460	conserved protein of unknown function	53.1236	47.8268	-0.173151	0.573649	usda_DEG
blr0622	blr0622	\AutoIPR: IPR011234:Fumarylacetoacetase, C-terminal-related;\""	84.4774	60.0992	-0.479125	0.13362	BRAD285_v2_7461	BRAD285_v2_7461	putative Hydratase/decarboxylase	113.886	124.632	0.161826	0.493304	none_DEG
bll0623	bll0623	\AutoIPR: IPR011078:Uncharacterised protein family UPF0001; IPR029066:PLP-binding barrel;\""	227.41	55.1199	-2.03116	1.18008e-13	BRAD285_v2_7462	BRAD285_v2_7462	conserved protein of unknown function	102.606	150.275	0.545199	0.003629	both_DEG
blr0624	blr0624	\AutoIPR: IPR003660:HAMP linker domain; IPR029151:Periplasmic sensor domain-like; IPR029787:Nucleotide cyclase;\""	563.627	95.4303	-2.55501	4.85943e-14	BRAD285_v2_7463	BRAD285_v2_7463	conserved protein of unknown function	1150.68	206.939	-2.4804	1.96051e-46	both_DEG
blr0627	leuS_1	\AutoIPR: IPR015413:Methionyl/Leucyl tRNA synthetase; IPR020791:Leucine-tRNA ligase, archaeal; IPR025709:Leucyl-tRNA synthetase, editing domain;\""	622.427	676.107	0.121888	0.623707	BRAD285_v2_7465	leuS	leucine tRNA synthetase	3602.25	1950.03	-0.886166	3.85226e-10	ors_DEG
blr0628	leuS_2	\AutoIPR: IPR007485:Lipopolysaccharide assembly, LptE;\""	343.758	163.666	-1.05047	0.000677154	BRAD285_v2_7466	BRAD285_v2_7466	conserved exported protein of unknown function	1490.36	3363.93	1.17524	1.50523e-13	both_DEG
blr0629	holA	\AutoIPR: IPR005790:DNA polymerase III, delta subunit; IPR010372:DNA polymerase III, delta; IPR027417:P-loop containing nucleoside triphosphate hydrolase;\""	140.616	159.658	0.21469	0.51322	BRAD285_v2_7467	BRAD285_v2_7467	conserved protein of unknown function	263.152	417.265	0.669899	0.00136679	ors_DEG
bll0630	parB_1	\AutoIPR: IPR004437:ParB/RepB/Spo0J partition protein family;\""	295.94	173.367	-0.746047	0.00405365	BRAD285_v2_7468	parB	chromosome partitioning protein	864.758	377.308	-1.19545	2.66403e-10	both_DEG
bll0631	parA	\AutoIPR: IPR002586:CobQ/CobB/MinD/ParA nucleotide binding domain; IPR027417:P-loop containing nucleoside triphosphate hydrolase;\""	618.023	520.737	-0.241662	0.389309	BRAD285_v2_7469	parA	chromosome partitioning protein	2489.29	1853.95	-0.42347	0.000874178	ors_DEG
bll0632	gidB	\AutoIPR: IPR003682:rRNA small subunit methyltransferase G; IPR029063:S-adenosyl-L-methionine-dependent methyltransferase;\""	63.744	57.2326	-0.133491	0.734517	BRAD285_v2_7470	gidB	\Glucose inhibited division protein B; Methyltransferase gidB\""	597.227	423.179	-0.49897	0.0462592	none_DEG
bll0633	gidA	\AutoIPR: IPR002218:Glucose-inhibited division protein A-related; IPR026904:GidA associated domain 3;\""	74.9098	151.232	1.02961	0.000881275	BRAD285_v2_7471	gidA	Glucose-inhibited division protein A	393.256	444.636	0.16862	0.26938	usda_DEG
bll0634	trmE	\AutoIPR: IPR004520:tRNA modification GTPase MnmE; IPR005225:Small GTP-binding protein domain; IPR025867:tRNA modification GTPase MnmE C-terminal domain; IPR027266:GTP-binding protein TrmE/Glycine cleavage system T protein, domain 1; IPR027368:tRNA modification GTPase MnmE domain 2; IPR027417:P-loop containing nucleoside triphosphate hydrolase;\""	17.316	16.9692	0.00983131	0.987031	BRAD285_v2_7473	BRAD285_v2_7473	putative tRNA modification GTPase (trmE)	366.325	156.384	-1.23694	8.11176e-14	ors_DEG
bll0635	rho	\AutoIPR: IPR004665:Transcription termination factor Rho; IPR012340:Nucleic acid-binding, OB-fold; IPR027417:P-loop containing nucleoside triphosphate hydrolase;\""	1101.1	527.983	-1.05999	0.000249897	BRAD285_v2_7474	rho	Transcription termination factor Rho	4311.56	1330.66	-1.69579	5.70088e-15	both_DEG
bll0636	bll0636	\AutoIPR: IPR005265:Uncharacterised protein family UPF0093;\""	34.868	43.4467	0.370971	0.435333	BRAD285_v2_7475	BRAD285_v2_7475	conserved membrane protein of unknown function	220.074	233.143	0.0799823	0.755797	none_DEG
blr0637	blr0637	\AutoIPR: IPR005177:Bifunctional kinase-pyrophosphorylase;\""	699.543	288.489	-1.26449	0.000849734	BRAD285_v2_7477	BRAD285_v2_7477	conserved protein of unknown function	614.454	422.632	-0.54117	0.000140646	both_DEG
blr0638	blr0638	\AutoIPR: IPR029001:Inosine triphosphate pyrophosphatase-like;\""	84.1787	19.5046	-2.129	4.48967e-07	BRAD285_v2_7478	BRAD285_v2_7478	putative maf-like protein	219.909	330.984	0.584973	0.0309088	usda_DEG
blr0639	coaE	\AutoIPR: IPR001977:Dephospho-CoA kinase; IPR027417:P-loop containing nucleoside triphosphate hydrolase;\""	49.2483	29.8925	-0.731056	0.0696707	BRAD285_v2_7479	coaE	Dephospho-CoA kinase	240.423	295.509	0.301113	0.116167	none_DEG
blr0640	dnaQ	\AutoIPR: IPR006055:Exonuclease; IPR006308:DNA polymerase III, alpha subunit, Gram-positive type; IPR006309:DNA polymerase 3, epsilon subunit;\""	405.613	216.325	-0.896986	0.000323456	BRAD285_v2_7480	dnaQ	DNA polymerase III: epsilon subunit, 3-5 exonucleolytic proofreading function	629.271	380.745	-0.721091	0.000952813	both_DEG
bll0641	secB	\AutoIPR: IPR003708:Bacterial protein export chaperone SecB;\""	482.032	311.01	-0.618666	0.0959934	BRAD285_v2_7481	secB	protein-export protein	1293.32	1453.52	0.166979	0.464518	none_DEG
blr0642	blr0642	\AutoIPR: IPR007379:Tim44-like domain; IPR016985:Uncharacterised conserved protein UCP031890, Tim44-related;\""	299.793	322.491	0.100159	0.685058	BRAD285_v2_7482	BRAD285_v2_7482	conserved protein of unknown function	765.622	1405.52	0.872607	2.52857e-06	ors_DEG
blr0643	blr0643	\AutoIPR: IPR009009:RlpA-like double-psi beta-barrel domain; IPR010611:3D domain;\""	253.697	135.629	-0.870315	0.00545431	BRAD285_v2_7483	BRAD285_v2_7483	putative membrane-bound lytic murein transglycosylase	752.598	1308.54	0.793466	8.20783e-07	both_DEG
blr0644	blr0644	\AutoIPR: IPR002625:Smr protein/MutS2 C-terminal;\""	31.585	14.532	-1.05452	0.0489453	BRAD285_v2_7484	BRAD285_v2_7484	conserved protein of unknown function	91.9734	144.346	0.671398	0.007259	ors_DEG
bll0645	bll0645	hypothetical protein	37.2112	51.269	0.506351	0.207157	BRAD285_v2_7485	BRAD285_v2_7485	conserved membrane protein of unknown function	197.916	76.364	-1.37416	1.35186e-08	ors_DEG
bll0646	hslU	\AutoIPR: IPR004491:Heat shock protein HslU; IPR013461:ATP-dependent Clp protease ATP-binding subunit ClpA; IPR027417:P-loop containing nucleoside triphosphate hydrolase;\""	175.922	292.063	0.738443	0.00837571	BRAD285_v2_7486	hslU	\ATPase component of the HslUV protease, also functions as molecular chaperone; heat shock protein\""	796.407	531.822	-0.583561	0.000320078	both_DEG
bll0647	bll0647	\AutoIPR: IPR019691:Protein of unknown function DUF2585;\""	43.8181	27.141	-0.768438	0.0822189	BRAD285_v2_7488	BRAD285_v2_7488	conserved membrane protein of unknown function	136.675	89.4717	-0.605942	0.0214189	none_DEG
bll0648	bll0648	\AutoIPR: IPR016181:Acyl-CoA N-acyltransferase;\""	16.2638	8.15346	-1.00982	0.125694	BRAD285_v2_7487	BRAD285_v2_7487	putative Aminoglycoside N(6')-acetyltransferase (aacA4)	50.6965	59.9701	0.263074	0.438715	none_DEG
bll0649	hslV	\AutoIPR: IPR001353:Proteasome, subunit alpha/beta; IPR029055:Nucleophile aminohydrolases, N-terminal;\""	63.2905	77.8759	0.303824	0.451916	BRAD285_v2_7489	hslV	ATP-dependent protease hslV (protease subunit of a proteasome-like degradation complex)	217.008	180.801	-0.263152	0.312005	none_DEG
blr0650	hisB	\AutoIPR: IPR000807:Imidazoleglycerol-phosphate dehydratase;\""	162.579	104.783	-0.588448	0.0453148	BRAD285_v2_7490	hisB	imidazoleglycerol-phosphate dehydratase	449.384	456.519	0.0217829	0.917565	none_DEG
blr0651	blr0651	\AutoIPR: IPR024399:Protein of unknown function DUF2628;\""	61.0285	56.2523	-0.0725829	0.865737	BRAD285_v2_7491	BRAD285_v2_7491	conserved protein of unknown function	246.898	185.79	-0.404383	0.193491	none_DEG
blr0652	hisH	\AutoIPR: IPR010139:Imidazole glycerol phosphate synthase, subunit H; IPR029062:Class I glutamine amidotransferase-like;\""	51.2013	90.0625	0.833854	0.0404536	BRAD285_v2_7492	hisH	imidazole glycerol phosphate synthase subunit hisH	352.057	300.392	-0.231033	0.179316	none_DEG
blr0653	hisA	\AutoIPR: IPR006062:Histidine biosynthesis; IPR013785:Aldolase-type TIM barrel; IPR023016:Phosphoribosylformimino-5-aminoimidazole carboxamide ribotide isomerase;\""	76.4268	112.122	0.565007	0.0668797	BRAD285_v2_7493	hisA	N-(5'-phospho-L-ribosyl-formimino)-5-amino-1-(5'-phosphoribosyl)-4-imidazolecarboxamide isomerase	404.262	279.541	-0.529158	0.0145663	none_DEG
blr0654	hisF	\AutoIPR: IPR006062:Histidine biosynthesis; IPR013785:Aldolase-type TIM barrel;\""	51.4124	256.13	2.32222	5.96034e-16	BRAD285_v2_7496	hisF	Imidazole glycerol phosphate synthase subunit hisF	951.893	647.305	-0.555907	0.000161016	both_DEG
blr0655	hisE	\AutoIPR: IPR021130:Phosphoribosyl-ATP pyrophosphohydrolase-like;\""	121.4	32.8704	-1.86503	2.03234e-05	BRAD285_v2_7497	hisE	phosphoribosyl-ATP pyrophosphohydrolase	320.591	191.524	-0.747672	0.013831	usda_DEG
blr0656	panK	\AutoIPR: IPR004566:Bacterial pantothenate kinase; IPR027417:P-loop containing nucleoside triphosphate hydrolase;\""	498.752	188.058	-1.39271	1.56332e-08	BRAD285_v2_7498	coaA	pantothenate kinase	1122.2	513.651	-1.12666	2.61431e-12	both_DEG
bll0659	bll0659	\AutoIPR: IPR005467:Signal transduction histidine kinase, core; IPR009082:Signal transduction histidine kinase, homodimeric domain; IPR011006:CheY-like superfamily; IPR014409:Signal transduction histidine kinase, hybrid-type, aerobic respiration control ArcB; IPR014525:Signal transduction histidine kinase, hybrid-type, ethylene sensor;\""	287.573	100.382	-1.50654	6.85226e-09	BRAD285_v2_7500	BRAD285_v2_7500	putative Sensor histidine kinase with PAS and Response regulator receiver domains	1215.15	175.992	-2.79549	2.6199e-19	both_DEG
bll0661	bll0661	\AutoIPR: IPR004482:Mg chelatase-related protein; IPR020568:Ribosomal protein S5 domain 2-type fold; IPR025158:Mg chelatase-related protein, C-terminal domain; IPR027417:P-loop containing nucleoside triphosphate hydrolase;\""	155.903	137.649	-0.166741	0.649229	BRAD285_v2_7504	BRAD285_v2_7504	\putative enzyme (N-terminal); transcriptional regulator with P-loop containing NTP hydrolase domain (C-terminal)(yifB)\""	175.736	203.661	0.225527	0.339561	none_DEG
bsr0662	bsr0662	hypothetical protein	251.102	16.6851	-3.90524	8.46359e-23	BRAD285_v2_2008	BRAD285_v2_2008	conserved protein of unknown function	46.3853	44.561	-0.0402716	0.931584	usda_DEG
blr0663	blr0663	\AutoIPR: IPR001237:43kDa postsynaptic protein; IPR014596:Uncharacterised conserved protein UCP035836;\""	411.357	54.0753	-2.92339	3.0181e-20	BRAD285_v2_0519	BRAD285_v2_0519	\conserved exported protein of unknown function; Tetratricopeptide repeat protein\""	315.574	127.678	-1.29605	2.23189e-05	both_DEG
bll0668	gshB	\AutoIPR: IPR006284:Glutathione synthetase, prokaryotic;\""	79.2147	349.759	2.13055	5.95035e-05	BRAD285_v2_7456	gshB	glutathione synthetase	462.934	477.405	0.0405386	0.786393	usda_DEG
bll0669	bll0669	\AutoIPR: IPR003509:Uncharacterised protein family UPF0102; IPR011856:tRNA endonuclease-like domain;\""	16.0504	11.8852	-0.438295	0.517774	BRAD285_v2_7455	BRAD285_v2_7455	conserved protein of unknown function	53.0223	55.2626	0.0828058	0.787181	none_DEG
bll0670	bll0670	\AutoIPR: IPR000878:Tetrapyrrole methylase; IPR008189:rRNA small subunit methyltransferase I;\""	39.1772	32.7892	-0.250485	0.580135	BRAD285_v2_7454	BRAD285_v2_7454	putative methyltransferase	177.123	229.496	0.365541	0.165062	none_DEG
blr0671	blr0671	\AutoIPR: IPR000709:Leu/Ile/Val-binding protein; IPR028082:Periplasmic binding protein-like I;\""	253.254	203.991	-0.320029	0.189753	BRAD285_v2_7452	BRAD285_v2_7452	conserved protein of unknown function	1177.77	483.373	-1.28244	2.58616e-08	ors_DEG
bll0672	hemN_1	\AutoIPR: IPR004559:Coproporphyrinogen III oxidase, oxygen-independent related; IPR007197:Radical SAM; IPR023404:Radical SAM, alpha/beta horseshoe;\""	129.28	223.649	0.801792	0.00300542	BRAD285_v2_7451	BRAD285_v2_7451	putative oxygen-independent coproporphyrinogen III oxidase (yggW)	801.83	564.643	-0.50114	0.0143575	usda_DEG
bll0673	bll0673	\AutoIPR: IPR029001:Inosine triphosphate pyrophosphatase-like;\""	53.1913	75.9859	0.541359	0.141138	BRAD285_v2_7450	BRAD285_v2_7450	putative Nucleoside-triphosphatase	315.599	305.629	-0.0394016	0.868948	none_DEG
bll0674	rph	\AutoIPR: IPR002381:Ribonuclease phosphorolytic, bacterial-type; IPR027408:PNPase/RNase PH domain;\""	56.0153	211.655	1.92329	1.28545e-10	BRAD285_v2_7449	rph	RNase PH	486.525	513.6	0.0749922	0.670364	usda_DEG
blr0675	hrcA	\AutoIPR: IPR002571:Heat-inducible transcription repressor HrcA; IPR029016:GAF domain-like;\""	215.203	139.32	-0.597686	0.0251601	BRAD285_v2_7448	hrcA	Heat-inducible transcription repressor	236.175	886.177	1.90197	8.62477e-27	ors_DEG
blr0676	grpE	\AutoIPR: IPR000740:GrpE nucleotide exchange factor;\""	182.175	303.847	0.735764	0.000848422	BRAD285_v2_7447	grpE	Protein grpE (HSP-70 cofactor)	1094.48	884.172	-0.308696	0.252887	usda_DEG
blr0678	dnaK	\AutoIPR: IPR013126:Heat shock protein 70 family; IPR029047:Heat shock protein 70kD, peptide-binding domain; IPR029048:Heat shock protein 70kD, C-terminal domain;\""	2015.04	4771.85	1.24382	3.3153e-06	BRAD285_v2_7439	dnaK	Chaperone protein dnaK (Heat shock protein 70) (Heat shock 70 kDa protein) (HSP70)	10499.4	8358.99	-0.329174	0.114067	usda_DEG
blr0680	dnaJ_2	\AutoIPR: IPR012724:Chaperone DnaJ; IPR022465:Terminal organelle assembly protein TopJ;\""	440.144	403.401	-0.123747	0.748762	BRAD285_v2_7438	dnaJ	Chaperone protein dnaJ, heat shock protein (Hsp40), co-chaperone with dnaK	1196.37	760.249	-0.655422	0.000236567	ors_DEG
blr0681	pmtA_1	\AutoIPR: IPR001737:Ribosomal RNA adenine methyltransferase KsgA/Erm; IPR029063:S-adenosyl-L-methionine-dependent methyltransferase;\""	555.738	197.584	-1.4758	6.03263e-06	BRAD285_v2_7436	pmtA	phospholipid N-methyltransferase	1156.66	285.512	-2.01368	3.64682e-44	both_DEG
blr0682	blr0682	\AutoIPR: IPR029039:Flavoprotein-like;\""	58.3712	30.6871	-0.917709	0.0478635	BRAD285_v2_7435	BRAD285_v2_7435	putative NADPH-dependent FMN reductase	115.74	65.5322	-0.80408	0.00578255	ors_DEG
blr0683	pyrF	\AutoIPR: IPR014732:Orotidine 5'-phosphate decarboxylase; IPR020868:Bifunctional enzyme fae/hps;\""	58.8094	90.0559	0.629075	0.0709254	BRAD285_v2_7434	pyrF	Orotidine 5'-phosphate decarboxylase (OMP decarboxylase) (OMPDCase) (OMPdecase)	193.36	164.23	-0.230889	0.328204	none_DEG
blr0684	blr0684	\AutoIPR: IPR011008:Dimeric alpha-beta barrel;\""	56.4812	50.1068	-0.133076	0.800718	BRAD285_v2_7433	BRAD285_v2_7433	\conserved hypothetical protein; putative Dimeric alpha-beta barrel domain\""	247.326	107.969	-1.19685	8.57767e-09	ors_DEG
blr0685	dapB	\AutoIPR: IPR011770:Dihydrodipicolinate reductase, bacterial/plant;\""	83.3687	152.61	0.861211	0.00738495	BRAD285_v2_7432	dapB	Dihydrodipicolinate reductase (DHPR)	409.494	228.155	-0.849883	2.47292e-08	both_DEG
blr0686	blr0686	\AutoIPR: IPR001345:Phosphoglycerate/bisphosphoglycerate mutase, active site; IPR013078:Histidine phosphatase superfamily, clade-1; IPR029033:Histidine phosphatase superfamily;\""	129.667	98.8915	-0.355898	0.35889	BRAD285_v2_7431	gpmA	2,3-bisphosphoglycerate-dependent phosphoglycerate mutase (Phosphoglyceromutase) (PGAM) (BPG-dependent PGAM) (dPGM)	431.993	269.743	-0.677987	1.98351e-05	ors_DEG
bll0687	bll0687	\AutoIPR: IPR008332:Methylguanine DNA methyltransferase, ribonuclease-like domain; IPR009057:Homeodomain-like; IPR011991:Winged helix-turn-helix DNA-binding domain;\""	81.7309	66.5982	-0.23856	0.563559	BRAD285_v2_7427	BRAD285_v2_7427	\putative methylated-DNA--protein-cysteine methyltransferase (O-6-methylguanine-DNA alkyltransferase); putative ADA regulatory protein\""	47.6422	32.7599	-0.564766	0.0383824	none_DEG
bll0688	bll0688	\AutoIPR: IPR019253:Protein of unknown function DUF2244, transmembrane;\""	64.1179	72.0524	0.158999	0.681865	BRAD285_v2_7426	BRAD285_v2_7426	conserved protein of unknown function	156.946	117.161	-0.414482	0.141092	none_DEG
blr0689	blr0689	\AutoIPR: IPR005759:Endonuclease III; IPR011257:DNA glycosylase; IPR023170:Helix-turn-helix, base-excision DNA repair, C-terminal;\""	27.803	82.4437	1.51668	0.000504133	BRAD285_v2_7425	nth	endonuclease III DNA-(apurinic or apyrimidinic site) lyase	263.712	81.2852	-1.69855	8.59677e-09	both_DEG
blr0690	blr0690	\AutoIPR: IPR006143:RND efflux pump, membrane fusion protein;\""	36.618	65.4644	0.797151	0.0206588	BRAD285_v2_6142	BRAD285_v2_6142	putative HlyD family secretion protein	184.682	152.872	-0.283003	0.250238	none_DEG
blr0691	blr0691	\AutoIPR: IPR011701:Major facilitator superfamily; IPR020846:Major facilitator superfamily domain;\""	56.0169	78.3015	0.516441	0.205877	BRAD285_v2_6143	BRAD285_v2_6143	putative transport protein (permease)	164.1	105.885	-0.60932	0.00544287	ors_DEG
bll0692	bll0692	CysZ-like protein	46.9596	107.436	1.2104	0.00516052	BRAD285_v2_7421	BRAD285_v2_7421	conserved membrane protein of unknown function	129.667	203.245	0.625916	0.0110299	usda_DEG
bll0699	nikR	\AutoIPR: IPR010985:Ribbon-helix-helix; IPR022988:Nickel-responsive transcriptional regulator NikR;\""	21.9012	14.4206	-0.696712	0.227588	BRAD285_v2_5645	BRAD285_v2_5645	\putative transcriptional regulator with metal-binding domain (Helix-turn-helix protein, CopG family); transcriptional repressor of nickel transport, nickel-responsive (nikR)\""	44.5688	54.0596	0.263492	0.356087	none_DEG
bll0700	bll0700	\AutoIPR: IPR001757:P-type ATPase; IPR009078:Ferritin-like superfamily; IPR023214:HAD-like domain;\""	46.2679	98.6071	1.10567	0.000160687	BRAD285_v2_7420	actP	copper-transporting P-type ATPase	151.328	363.219	1.26763	5.41502e-06	both_DEG
bsr0701	bsr0701	\AutoIPR: IPR003735:Metal-sensitive transcriptional repressor;\""	42.2066	33.0431	-0.366208	0.44404	BRAD285_v2_7419	BRAD285_v2_7419	conserved protein of unknown function	102.743	97.5138	-0.0764735	0.846148	none_DEG
bll0702	bll0702	hypothetical protein	880.088	449.569	-0.966885	0.00627241	BRAD285_v2_7418	BRAD285_v2_7418	conserved protein of unknown function	707.923	286.923	-1.30492	3.77543e-11	both_DEG
blr0703	blr0703	\AutoIPR: IPR002937:Amine oxidase; IPR006311:Twin-arginine translocation pathway, signal sequence;\""	116.525	80.9692	-0.487901	0.116525	BRAD285_v2_7417	BRAD285_v2_7417	conserved protein of unknown function	238.556	217.298	-0.136606	0.539322	none_DEG
bll0704	bll0704	\AutoIPR: IPR002781:Transmembrane protein TauE like;\""	38.9043	22.4079	-0.735881	0.148954	BRAD285_v2_7415	BRAD285_v2_7415	conserved membrane protein of unknown function	121.601	97.4808	-0.305223	0.224061	none_DEG
bll0705	pheT	\AutoIPR: IPR004532:Phenylalanine-tRNA ligase, class IIc, beta subunit; IPR012340:Nucleic acid-binding, OB-fold;\""	158.217	479.321	1.59486	8.58859e-11	BRAD285_v2_7414	pheT	Phenylalanyl-tRNA synthetase beta chain (Phenylalanine-- tRNA ligase beta chain)	1977.78	1593.81	-0.31004	0.0521492	usda_DEG
bll0706	pheS	\AutoIPR: IPR004529:Phenylalanyl-tRNA synthetase, class IIc, alpha subunit; IPR010978:tRNA-binding arm;\""	111.888	334.712	1.58734	8.01623e-09	BRAD285_v2_7411	pheS	Phenylalanyl-tRNA synthetase alpha chain (Phenylalanine--tRNA ligase alpha chain)	1144.93	772.715	-0.568207	0.00126024	both_DEG
bll0707	rplT	\AutoIPR: IPR005813:Ribosomal protein L20;\""	372.331	765.139	1.04161	8.78022e-06	BRAD285_v2_7410	rplT	50S ribosomal subunit protein L20	3622.6	2377	-0.608646	7.43677e-05	both_DEG
bsl0708	rpmI	\AutoIPR: IPR021137:Ribosomal protein L35;\""	878.326	900.418	0.037359	0.942581	BRAD285_v2_7409	rpmI	50S ribosomal protein L35	1952.34	1013.17	-0.947289	2.78074e-05	ors_DEG
blr0709	blr0709	hypothetical protein	12.0922	12.8552	0.154261	0.834547	BRAD285_v2_7408	BRAD285_v2_7408	conserved protein of unknown function	222.658	195.61	-0.181843	0.56716	none_DEG
bll0710	infC	\AutoIPR: IPR001288:Translation initiation factor 3;\""	1634	614.502	-1.40977	0.000270164	BRAD285_v2_7407	infC	Translation initiation factor IF-3	6118.42	3133.25	-0.96599	0.000249608	both_DEG
blr0711	blr0711	\AutoIPR: IPR029058:Alpha/Beta hydrolase fold;\""	28.693	48.5213	0.720504	0.0890043	BRAD285_v2_7405	BRAD285_v2_7405	conserved protein of unknown function	121.279	216.95	0.850157	0.0039962	ors_DEG
bll0714	bll0714	\AutoIPR: IPR004453:Epoxyqueuosine reductase QueG; IPR016024:Armadillo-type fold; IPR017896:4Fe-4S ferredoxin-type, iron-sulphur binding domain;\""	18.8677	39.5471	0.997547	0.065383	BRAD285_v2_7404	BRAD285_v2_7404	conserved protein of unknown function	124.49	105.141	-0.223294	0.278613	none_DEG
bll0715	bll0715	\AutoIPR: IPR010987:Glutathione S-transferase, C-terminal-like; IPR016639:Glutathione S-transferase (GST);\""	131.114	122.344	-0.0749319	0.825959	BRAD285_v2_7403	BRAD285_v2_7403	putative Glutathione S-transferase family protein	260.66	265.669	0.032993	0.898707	none_DEG
blr0716	uppP	\AutoIPR: IPR003824:Undecaprenyl-diphosphatase UppP;\""	128.75	201.319	0.647537	0.00609678	BRAD285_v2_7402	uppP	Undecaprenyl-diphosphatase (Undecaprenyl pyrophosphate phosphatase) (Bacitracin resistance protein)	1055.61	1079.6	0.0312036	0.885333	usda_DEG
bll0717	bll0717	\AutoIPR: IPR016040:NAD(P)-binding domain;\""	66.1266	205.482	1.61083	6.2814e-07	BRAD285_v2_7401	BRAD285_v2_7401	conserved protein of unknown function	519.021	543.564	0.0695385	0.738755	usda_DEG
blr0719	blr0719	\AutoIPR: IPR012337:Ribonuclease H-like domain;\""	50.4728	64.1989	0.366588	0.445664	BRAD285_v2_7386	BRAD285_v2_7386	putative 3'-5' exonuclease family protein	658.052	369.927	-0.8338	4.41335e-06	ors_DEG
blr0720	blr0720	\AutoIPR: IPR010664:Lipopolysaccharide assembly, LptC-related;\""	164.75	109.06	-0.599078	0.0220767	BRAD285_v2_7385	BRAD285_v2_7385	conserved protein of unknown function	771.899	1217.47	0.654717	2.16753e-10	ors_DEG
blr0721	blr0721	\AutoIPR: IPR005653:Organic solvent tolerance-like, N-terminal;\""	90.0263	175.526	0.972422	0.00163485	BRAD285_v2_7384	BRAD285_v2_7384	conserved exported protein of unknown function	634.685	1338.41	1.07146	2.77122e-09	both_DEG
blr0722	blr0722	\AutoIPR: IPR003439:ABC transporter-like; IPR027417:P-loop containing nucleoside triphosphate hydrolase;\""	122.522	323.899	1.41784	1.12066e-07	BRAD285_v2_7383	BRAD285_v2_7383	putative ABC transporter (ATP-binding protein)	621.971	958.339	0.622802	0.000997071	both_DEG
blr0723	rpoN2	\AutoIPR: IPR000394:RNA polymerase sigma factor 54;\""	447.281	1231.26	1.465	1.15571e-13	BRAD285_v2_7382	rpoN	RNA polymerase sigma-54 factor	1251.92	6872.57	2.45709	6.17301e-51	both_DEG
blr0724	blr0724	\AutoIPR: IPR003489:Ribosomal protein S30Ae/sigma 54 modulation protein;\""	339.839	150.32	-1.15526	5.21448e-05	BRAD285_v2_7381	BRAD285_v2_7381	putative sigma (54) modulation protein	477.616	699.7	0.553651	0.0167299	usda_DEG
blr0725	ptsN	\AutoIPR: IPR006320:Phosphotransferase system, IIA-like nitrogen-regulatory protein PtsN; IPR016152:Phosphotransferase/anion transporter;\""	175.941	200.417	0.196392	0.502667	BRAD285_v2_7380	ptsN	Nitrogen regulatory protein (Enzyme IIA-NTR) [Includes: Phosphotransferase enzyme IIA component (PTS system EIIA component)]	556.479	715.052	0.359744	0.0504046	none_DEG
bll0726	bll0726	\AutoIPR: IPR016181:Acyl-CoA N-acyltransferase; IPR016890:Uncharacterised conserved protein UCP028520;\""	21.1249	13.8932	-0.59641	0.306723	BRAD285_v2_7378	BRAD285_v2_7378	putative Acetyltransferase, GNAT family	112.916	120.041	0.0840711	0.719576	none_DEG
bsl0728	bsl0728	\AutoIPR: IPR009531:Protein of unknown function DUF1150;\""	806.193	418.622	-0.945437	1.73821e-05	BRAD285_v2_7377	BRAD285_v2_7377	conserved protein of unknown function	2295.19	3153.16	0.457793	0.0849712	usda_DEG
bll0729	hspH_1	\AutoIPR: IPR008978:HSP20-like chaperone;\""	228.086	676.299	1.56687	2.10502e-10	BRAD285_v2_7375	BRAD285_v2_7375	\putative small heat shock protein; HSP20-like chaperone\""	3700.09	6629.14	0.841046	0.000694701	both_DEG
bll0731	bll0731	\AutoIPR: IPR000515:ABC transporter type 1, transmembrane domain MetI-like; IPR030165:sn-glycerol-3-phosphate transport system permease protein UgpE;\""	37.2214	76.0382	1.01129	0.0026137	BRAD285_v2_7373	BRAD285_v2_7373	\putative sugar ABC transporter (permease protein); glycerol 3-phosphate transport protein, ugpE-like protein\""	182.21	221.114	0.288806	0.16153	usda_DEG
bll0732	bll0732	\AutoIPR: IPR000515:ABC transporter type 1, transmembrane domain MetI-like;\""	25.4242	43.3262	0.749884	0.0568392	BRAD285_v2_7372	BRAD285_v2_7372	\putative sugar ABC transporter (permease protein); glycerol 3-phosphate transport protein, ugpA-like protein\""	239.827	307.619	0.346351	0.0299481	none_DEG
bll0733	bll0733	\AutoIPR: IPR030166:sn-glycerol-3-phosphate-binding periplasmic protein UgpB;\""	220.361	634.113	1.52825	5.25446e-06	BRAD285_v2_7371	BRAD285_v2_7371	\Putative sugar ABC transporter (substrate binding protein); putative glycerol 3-phosphate transport protein, ugpB-like protein\""	1020.63	2288.92	1.16342	1.72088e-17	both_DEG
bll0734	bll0734	\AutoIPR: IPR003673:CoA-transferase family III; IPR023606:CoA-transferase family III domain;\""	67.6932	204.547	1.59737	3.67276e-10	BRAD285_v2_7370	BRAD285_v2_7370	\putative caiB/baiF CoA-transferase family protein; Formyl-CoA transferase\""	446.695	495.899	0.157916	0.325466	usda_DEG
blr0736	blr0736	\AutoIPR: IPR011991:Winged helix-turn-helix DNA-binding domain;\""	15.0332	11.4493	-0.480855	0.546441	BRAD285_v2_7368	ohrR	Organic hydroperoxide resistance transcriptional regulator, MarR family	35.3615	18.7748	-0.821001	0.0322517	none_DEG
bll0737	bll0737	\AutoIPR: IPR012644:Conserved hypothetical protein CHP02300, FYDLN acid;\""	285.746	509.862	0.835311	0.0265492	BRAD285_v2_7366	BRAD285_v2_7366	conserved protein of unknown function	681.87	611.568	-0.15598	0.555512	none_DEG
blr0738	aroA	\AutoIPR: IPR006264:3-phosphoshikimate 1-carboxyvinyltransferase; IPR013792:RNA 3'-terminal phosphate cyclase/enolpyruvate transferase, alpha/beta; IPR023193:3-phosphoshikimate 1-carboxyvinyltransferase, conserved site;\""	92.1712	314.106	1.76005	1.05705e-11	BRAD285_v2_7365	aroA	3-phosphoshikimate 1-carboxyvinyltransferase (5- enolpyruvylshikimate-3-phosphate synthase) (EPSP synthase) (EPSPS)	1671.04	854.786	-0.967614	0.000468216	both_DEG
blr0739	cmk	\AutoIPR: IPR003136:Cytidylate kinase; IPR027417:P-loop containing nucleoside triphosphate hydrolase;\""	160.221	277.982	0.803518	0.00491343	BRAD285_v2_7362	cmk	Cytidylate kinase (CK) (Cytidine monophosphate kinase) (CMP kinase)	318.982	228.517	-0.474764	0.0283926	usda_DEG
blr0740	rpsA	\AutoIPR: IPR000110:Ribosomal protein S1; IPR012162:Polyribonucleotide nucleotidyltransferase;\""	1929.54	6620.22	1.77817	1.67117e-10	BRAD285_v2_7361	rpsA	30S ribosomal subunit protein S1	33832.5	11599.8	-1.54435	6.59336e-11	both_DEG
blr0741	blr0741	\AutoIPR: IPR002142:Peptidase S49; IPR029045:ClpP/crotonase-like domain;\""	166.828	250.867	0.578053	0.00806037	BRAD285_v2_7359	BRAD285_v2_7359	\putative peptidase S49 family; signal peptide peptidase SppA\""	854.642	648.898	-0.399509	0.008331	both_DEG
blr0742	ihfB	\AutoIPR: IPR000119:Histone-like bacterial DNA-binding protein; IPR010992:Integration host factor (IHF)-like DNA-binding domain;\""	668.805	224.742	-1.56134	4.67349e-09	BRAD285_v2_7358	ihfB	Integration host factor beta-subunit (IHF-beta)	540.566	440.541	-0.297547	0.110007	usda_DEG
blr0743	blr0743	\AutoIPR: IPR010445:Protein of unknown function DUF1049;\""	83.8321	23.9498	-1.82544	3.78025e-06	BRAD285_v2_7357	BRAD285_v2_7357	conserved protein of unknown function	144.503	95.5666	-0.586856	0.0140628	usda_DEG
blr0744	trpF	\AutoIPR: IPR013785:Aldolase-type TIM barrel;\""	74.228	81.2086	0.142087	0.730071	BRAD285_v2_7356	trpF	N-(5'-phosphoribosyl)anthranilate isomerase (PRAI)	376.98	262.775	-0.51135	0.00040078	ors_DEG
blr0745	trpB	\AutoIPR: IPR023026:Tryptophan synthase beta chain/beta chain-like;\""	163.86	321.378	0.967043	3.62717e-05	BRAD285_v2_7355	trpB	Tryptophan synthase beta chain	1315.82	749.74	-0.807959	2.53503e-11	both_DEG
blr0746	trpA	\AutoIPR: IPR002028:Tryptophan synthase, alpha chain; IPR013785:Aldolase-type TIM barrel;\""	98.0603	191.359	0.98134	8.77627e-05	BRAD285_v2_7353	trpA	tryptophan synthase alpha chain	1226.23	654.785	-0.89994	1.91871e-07	both_DEG
blr0747	accD	\AutoIPR: IPR000438:Acetyl-CoA carboxylase carboxyl transferase, beta subunit; IPR029045:ClpP/crotonase-like domain;\""	280.98	383.173	0.444882	0.107312	BRAD285_v2_7352	accD	Acetyl-coenzyme A carboxylase carboxyl transferase subunit beta (ACCase beta chain)	1381.58	646.895	-1.09271	1.43684e-13	ors_DEG
blr0748	folC	\AutoIPR: IPR001645:Folylpolyglutamate synthetase;\""	97.8742	69.1715	-0.475242	0.141949	BRAD285_v2_7351	BRAD285_v2_7351	\putative folC bifunctional protein [Includes: Folylpolyglutamate synthase (Folylpoly-gamma-glutamate synthetase) (FPGS) (Tetrahydrofolate synthase) (Tetrahydrofolylpolyglutamate synthase); Dihydrofolate synthase]\""	1017.74	352.738	-1.52065	1.05561e-28	ors_DEG
blr0749	blr0749	\AutoIPR: IPR000979:Phosphodiesterase MJ0936/Vps29; IPR011152:Phosphoesterase MJ0912; IPR029052:Metallo-dependent phosphatase-like;\""	8.49679	29.2772	1.75815	0.000932669	BRAD285_v2_7350	BRAD285_v2_7350	\Conserved hypothetical protein; Putative phosphoesterase, MJ0912 type\""	138.059	93.0202	-0.547036	0.00481922	both_DEG
bll0751	trxA_2	\AutoIPR: IPR005746:Thioredoxin; IPR012336:Thioredoxin-like fold;\""	420.803	510.174	0.278596	0.412878	BRAD285_v2_7348	trxA	thioredoxin 1, redox factor	418.204	631.479	0.591068	0.0301804	none_DEG
bll0752	bll0752	\AutoIPR: IPR000212:DNA helicase, UvrD/REP type; IPR011335:Restriction endonuclease type II-like; IPR027417:P-loop containing nucleoside triphosphate hydrolase;\""	159.175	191.104	0.268415	0.286098	BRAD285_v2_7347	BRAD285_v2_7347	putative helicase-exonuclease type V protein family, addA subunit	702.899	550.553	-0.352704	0.0694784	none_DEG
bll0753	bll0753	\AutoIPR: IPR014153:Double-strand break repair protein AddB; IPR027417:P-loop containing nucleoside triphosphate hydrolase;\""	298.262	256.56	-0.20837	0.49507	BRAD285_v2_7346	BRAD285_v2_7346	putative helicase-exonuclease type V protein family, addB subunit	558.565	525.214	-0.088749	0.643894	none_DEG
bll0754	galF	\AutoIPR: IPR029044:Nucleotide-diphospho-sugar transferases;\""	444.394	390.189	-0.177243	0.530632	BRAD285_v2_7345	BRAD285_v2_7345	\Putative Nucleotidyl transferase family protein; putative Mannose-1-phosphate guanyltransferase\""	635.621	2503.45	1.97536	1.34992e-32	ors_DEG
bll0755	bll0755	\AutoIPR: IPR009875:PilZ domain;\""	246.389	68.2658	-1.81321	1.15668e-09	BRAD285_v2_7139	BRAD285_v2_7139	conserved protein of unknown function	468.844	89.3006	-2.40004	1.31991e-07	both_DEG
bll0756	bll0756	\AutoIPR: IPR003442:tRNA threonylcarbamoyl adenosine modification protein TsaE; IPR011009:Protein kinase-like domain; IPR027417:P-loop containing nucleoside triphosphate hydrolase;\""	271.863	160.779	-0.732181	0.0193812	BRAD285_v2_7589	BRAD285_v2_7589	\Conserved Hypothetical protein; Putative Bifunctional ATPase/phosphotransferase, cell wall biosynthesis\""	628.121	271.142	-1.21025	1.03052e-10	ors_DEG
bll0757	bdfA	\AutoIPR: IPR001294:Phytochrome; IPR004358:Signal transduction histidine kinase-related protein, C-terminal; IPR005467:Signal transduction histidine kinase, core; IPR009082:Signal transduction histidine kinase, homodimeric domain;\""	494.28	270.12	-0.871267	0.000243846	BRAD285_v2_7590	BRAD285_v2_7590	Putative sensor histidine kinase	2001.07	890.825	-1.16558	3.5003e-10	both_DEG
bll0758	dut	\AutoIPR: IPR008180:Deoxyuridine triphosphate nucleotidohydrolase/Deoxycytidine triphosphate deaminase; IPR029054:dUTPase-like;\""	39.4308	31.6229	-0.303597	0.483949	BRAD285_v2_7591	dut	Deoxyuridine 5'-triphosphate nucleotidohydrolase (dUTPase) (dUTP pyrophosphatase)	63.3433	60.1706	-0.0878183	0.743322	none_DEG
bll0759	dfp	\AutoIPR: IPR005252:Coenzyme A biosynthesis bifunctional protein CoaBC; IPR010985:Ribbon-helix-helix;\""	124.225	61.9289	-1.05045	0.00569955	BRAD285_v2_7592	coaBC	\Coenzyme A biosynthesis bifunctional protein coaBC (DNA/pantothenate metabolism flavoprotein) [Includes: Phosphopantothenoylcysteine decarboxylase (CoaC); Phosphopantothenate-- cysteine ligase (Phosphopantothenoylcysteine synthase) (CoaB)]\""	371.628	200.725	-0.88603	2.18933e-05	both_DEG
bll0760	aarF	\AutoIPR: IPR000719:Protein kinase domain; IPR010232:Probable protein kinase UbiB;\""	150.45	145.147	-0.0273768	0.94764	BRAD285_v2_7594	ubiB	Ubiquinone biosynthesis protein ubiB	776.157	464.109	-0.734308	7.03415e-07	ors_DEG
bll0761	ubiE_1	\AutoIPR: IPR004033:UbiE/COQ5 methyltransferase; IPR023576:UbiE/COQ5 methyltransferase, conserved site; IPR029063:S-adenosyl-L-methionine-dependent methyltransferase;\""	126.24	244.61	0.971361	1.73805e-05	BRAD285_v2_7595	ubiE	Ubiquinone/menaquinone biosynthesis methyltransferase ubiE	572.609	447.91	-0.351688	0.0355393	usda_DEG
blr0762	blr0762	\AutoIPR: IPR000191:DNA glycosylase/AP lyase; IPR010979:Ribosomal protein S13-like, H2TH;\""	37.0357	91.12	1.3189	4.30607e-05	BRAD285_v2_7596	mutM	\Bifunctional mutM protein:Formamidopyrimidine-DNA glycosylase (Fapy-DNA glycosylase); (DNA-(apurinic or apyrimidinic site) lyase mutM) (AP lyase mutM)\""	147.201	184.219	0.312539	0.192586	usda_DEG
bll0764	bll0764	\AutoIPR: IPR002477:Peptidoglycan binding-like; IPR009003:Trypsin-like cysteine/serine peptidase domain;\""	112.248	60.785	-0.862011	0.00304324	BRAD285_v2_7601	BRAD285_v2_7601	\conserved exported protein of unknown function;putative Peptidoglycan binding domain protein\""	147.817	166.578	0.166345	0.550656	usda_DEG
blr0765	moeB_1	\AutoIPR: IPR007901:MoeZ/MoeB; IPR018075:Ubiquitin-activating enzyme, E1;\""	44.1909	106.311	1.25679	1.41369e-05	BRAD285_v2_7602	BRAD285_v2_7602	putative Molybdopterin biosynthesis protein moeB	132.401	160.395	0.282381	0.208831	usda_DEG
bll0766	bll0766	\AutoIPR: IPR006139:D-isomer specific 2-hydroxyacid dehydrogenase, catalytic domain; IPR016040:NAD(P)-binding domain; IPR029752:D-isomer specific 2-hydroxyacid dehydrogenase, NAD-binding domain conserved site 1;\""	253.882	295.503	0.220851	0.350996	BRAD285_v2_7604	BRAD285_v2_7604	\putative D-isomer specific 2-hydroxyacid dehydrogenases family protein; Glyoxylate reductase (Glycolate reductase)\""	831.664	1194.36	0.521337	0.00218358	ors_DEG
blr0767	blr0767	\AutoIPR: IPR010466:Protein of unknown function DUF1058;\""	463.208	116.084	-1.98438	1.05754e-15	BRAD285_v2_7605	BRAD285_v2_7605	conserved protein of unknown function	442.856	151.104	-1.5554	3.25481e-10	both_DEG
blr0769	fabA_1	\AutoIPR: IPR010083:Beta-hydroxyacyl-(acyl-carrier-protein) dehydratase FabA; IPR029069:HotDog domain;\""	89.8335	204.036	1.19042	1.06207e-07	BRAD285_v2_7607	BRAD285_v2_7607	3-hydroxydecanoyl-[acyl-carrier-protein] dehydratase (Beta-hydroxydecanoyl thioester dehydrase)	305.751	558.773	0.871286	3.57136e-05	both_DEG
blr0770	fabB	\AutoIPR: IPR020841:Polyketide synthase, beta-ketoacyl synthase domain;\""	345.233	1250.03	1.85377	4.00737e-15	BRAD285_v2_7608	fabB	3-oxoacyl-[acyl-carrier-protein] synthase I (Beta- ketoacyl-ACP synthase I) (KAS I)	2029.65	2523.03	0.313573	0.0561715	usda_DEG
blr0771	fabI_1	\AutoIPR: IPR002347:Glucose/ribitol dehydrogenase;\""	113.937	150.793	0.38958	0.234552	BRAD285_v2_7609	fabI_2	Enoyl-[acyl-carrier-protein] reductase [NADH] (NADH- dependent enoyl-ACP reductase)	669.407	672.539	0.010547	0.945053	none_DEG
blr0772	blr0772	\AutoIPR: IPR006315:Outer membrane autotransporter barrel;\""	30.3656	47.0502	0.680502	0.0838995	BRAD285_v2_7610	BRAD285_v2_7610	conserved protein of unknown function	530.494	142.457	-1.89543	1.82804e-19	ors_DEG
bll0776	bll0776	\AutoIPR: IPR016181:Acyl-CoA N-acyltransferase;\""	42.8271	22.544	-1.04036	0.0232786	BRAD285_v2_7611	BRAD285_v2_7611	\conserved protein of unknown function;Putative Acetyltransferase, GNAT family\""	113.04	39.1436	-1.5135	2.43363e-09	ors_DEG
bll0779	pnpA	\AutoIPR: IPR012162:Polyribonucleotide nucleotidyltransferase; IPR022967:RNA-binding domain, S1; IPR027408:PNPase/RNase PH domain;\""	1593.05	3781.45	1.24795	1.71467e-05	BRAD285_v2_7612	pnp	Polyribonucleotide nucleotidyltransferase (Polynucleotide phosphorylase) (PNPase)	14211.5	10800.5	-0.395954	0.0702183	usda_DEG
bsl0780	rpsO	\AutoIPR: IPR000589:Ribosomal protein S15;\""	807.903	923.595	0.19712	0.554551	BRAD285_v2_7613	rpsO	30S ribosomal subunit protein S15	5412.41	2615.22	-1.05005	1.08055e-06	ors_DEG
bll0781	truB	\AutoIPR: IPR002501:Pseudouridine synthase II; IPR015947:PUA-like domain;\""	706.993	1700.9	1.26953	1.3701e-05	BRAD285_v2_7614	truB	tRNA pseudouridine synthase B (tRNA pseudouridine 55 synthase) (Psi55 synthase) (tRNA-uridine isomerase) (tRNA pseudouridylate synthase)	2972.11	1578.2	-0.91208	6.29451e-07	both_DEG
bll0782	rbfA	\AutoIPR: IPR000238:Ribosome-binding factor A; IPR015946:K homology domain-like, alpha/beta;\""	61.8528	64.1897	0.0640618	0.879884	BRAD285_v2_7615	rbfA	Ribosome-binding factor A	649.536	175.331	-1.89421	6.64152e-17	ors_DEG
bll0791	lnt_1	\AutoIPR: IPR003010:Carbon-nitrogen hydrolase; IPR004563:Apolipoprotein N-acyltransferase;\""	106.554	94.2299	-0.173874	0.682952	BRAD285_v2_7626	lnt	Apolipoprotein N-acyltransferase (ALP N-acyltransferase)	464.818	548.889	0.243909	0.0947643	none_DEG
bll0792	lnt_2	\AutoIPR: IPR016166:FAD-binding, type 2; IPR019862:Gliding motility-associated protein GldE;\""	106.656	131.53	0.295463	0.438281	BRAD285_v2_7627	BRAD285_v2_7627	\putative transporter with CBS domain; putative Magnesium and cobalt efflux protein corC\""	379.862	489.894	0.369311	0.044009	none_DEG
bll0793	bll0793	\AutoIPR: IPR002036:Endoribonuclease YbeY; IPR023091:Metalloprotease catalytic domain, predicted;\""	52.9879	91.9761	0.807787	0.0319769	BRAD285_v2_7628	BRAD285_v2_7628	\conserved hypothetical protein; putative metal-dependent hydrolase\""	333.801	369.274	0.144587	0.407293	none_DEG
bll0794	phoH	\AutoIPR: IPR003714:PhoH-like protein; IPR004088:K Homology domain, type 1; IPR027417:P-loop containing nucleoside triphosphate hydrolase;\""	259.071	353.575	0.445291	0.10907	BRAD285_v2_7629	BRAD285_v2_7629	putative phosphate starvation-inducible protein, PhoH-like protein	872.818	924.966	0.0815882	0.498041	none_DEG
bll0795	bll0795	\AutoIPR: IPR005839:Methylthiotransferase; IPR007197:Radical SAM; IPR023404:Radical SAM, alpha/beta horseshoe; IPR023970:Methylthiotransferase/radical SAM-type protein;\""	236.817	361.51	0.616725	0.0034259	BRAD285_v2_7630	BRAD285_v2_7630	\Conserved hypothetical protein; putative MiaB-like tRNA modifying enzyme\""	1472.7	1524.2	0.052222	0.717209	usda_DEG
bll0796	bll0796	\AutoIPR: IPR006439:HAD hydrolase, subfamily IA; IPR023198:Phosphoglycolate phosphatase, domain 2; IPR023214:HAD-like domain;\""	90.5005	88.8374	0.0212156	0.96597	BRAD285_v2_7631	BRAD285_v2_7631	\putative Haloacid dehalogenase-like hydrolase; putative Phosphatase\""	2023.59	1441.88	-0.487959	0.0845311	none_DEG
bll0797	fur	\AutoIPR: IPR002481:Ferric-uptake regulator; IPR011991:Winged helix-turn-helix DNA-binding domain;\""	96.374	1157.03	3.58748	6.73201e-45	BRAD285_v2_7632	BRAD285_v2_7632	Ferric uptake regulation protein (Ferric uptake regulator, Fur family)	3038.93	4140.39	0.446128	0.218455	usda_DEG
bll0798	bll0798	\AutoIPR: IPR006464:Ribosomal-protein-alanine acetyltransferase; IPR016181:Acyl-CoA N-acyltransferase;\""	34.9776	18.663	-0.963358	0.0497327	BRAD285_v2_7633	BRAD285_v2_7633	putative Ribosomal-protein-alanine acetyltransferase, RimI-like protein	528.802	335.541	-0.653117	0.108146	none_DEG
bll0799	bll0799	\AutoIPR: IPR000905:Gcp-like domain; IPR022496:tRNA threonylcarbamoyl adenosine modification protein YeaZ;\""	48.8758	54.8556	0.215178	0.639154	BRAD285_v2_7634	BRAD285_v2_7634	putative Glycoprotease family protein	146.841	100.027	-0.569792	0.00345692	ors_DEG
bll0800	bll0800	\AutoIPR: IPR017065:NFU1 iron-sulfur cluster scaffold homologue;\""	193.751	873.956	2.18055	1.68703e-16	BRAD285_v2_7636	BRAD285_v2_7636	putative nifU protein (C-terminal fragment)	884.527	2944.96	1.73513	6.17415e-28	both_DEG
bll0801	bll0801	\AutoIPR: IPR014729:Rossmann-like alpha/beta/alpha sandwich fold;\""	51.8295	32.0052	-0.685792	0.0753774	BRAD285_v2_7637	BRAD285_v2_7637	\conserved hypothetical protein; putative Universal stress protein family, UspA-like\""	132.625	234.726	0.824379	0.000250742	ors_DEG
bll0802	trpS	\AutoIPR: IPR002305:Aminoacyl-tRNA synthetase, class Ic; IPR024109:Tryptophan-tRNA ligase, bacterial-type;\""	152.441	393.181	1.36284	5.50928e-05	BRAD285_v2_7638	trpS	Tryptophanyl-tRNA synthetase (Tryptophan--tRNA ligase) (TrpRS)	688.49	966.898	0.496122	0.00128833	both_DEG
bll0803	bll0803	\AutoIPR: IPR004268:Flagellin assembly, membrane protein MviN;\""	19.6778	16.7664	-0.190136	0.74754	BRAD285_v2_7639	BRAD285_v2_7639	putative Virulence factor MviN-like protein	74.6536	67.0852	-0.167244	0.54972	none_DEG
blr0804	blr0804	\AutoIPR: IPR002173:Carbohydrate/puine kinase, PfkB, conserved site; IPR029056:Ribokinase-like;\""	165.795	187.023	0.190533	0.639336	BRAD285_v2_7640	BRAD285_v2_7640	\putative pfkB family carbohydrate kinase; putative Adenosine kinase\""	597.096	748.39	0.327111	0.0399321	none_DEG
bll0805	bll0805	\AutoIPR: IPR012338:Beta-lactamase/transpeptidase-like;\""	792.809	256.38	-1.61574	1.09895e-08	BRAD285_v2_7641	BRAD285_v2_7641	\Conserved protein of unknown function; putative beta-lactamase\""	444.688	496.175	0.155367	0.60981	usda_DEG
blr0806	blr0806	hypothetical protein	38.0983	95.3899	1.3442	0.000111118	BRAD285_v2_7642	BRAD285_v2_7642	conserved hypothetical protein	63.4906	287.215	2.15185	8.74954e-19	both_DEG
blr0807	blr0807	\AutoIPR: IPR010102:Succinate semialdehyde dehydrogenase; IPR016161:Aldehyde/histidinol dehydrogenase; IPR029510:Aldehyde dehydrogenase, glutamic acid active site;\""	136.697	340.474	1.32769	1.44539e-09	BRAD285_v2_7643	gabD_2	Succinate-semialdehyde dehydrogenase [NADP+] (SSDH)	270.105	474.495	0.812941	5.95262e-08	both_DEG
bll0811	bll0811	\AutoIPR: IPR001902:Sulphate anion transporter; IPR002373:cAMP/cGMP-dependent protein kinase;\""	25.9335	46.6011	0.84208	0.0350687	BRAD285_v2_7645	BRAD285_v2_7645	Putative sulfate transporter containing a cAMP-binding domain-like	80.3096	82.8891	0.0543371	0.826671	none_DEG
bll0812	hemH_1	\AutoIPR: IPR001636:Phosphoribosylaminoimidazole-succinocarboxamide synthase; IPR028923:SAICAR synthetase/ADE2, N-terminal;\""	116.274	255.672	1.13658	1.68109e-05	BRAD285_v2_7659	BRAD285_v2_7659	Putative phosphoribosylaminoimidazole-succinocarboxamide synthase (SAICAR synthetase), purC-like protein	858.846	529.887	-0.692306	3.82212e-10	both_DEG
bll0813	bll0813	\AutoIPR: IPR012093:Pirin; IPR014710:RmlC-like jelly roll fold;\""	64.348	164.839	1.37367	2.4191e-07	BRAD285_v2_7660	BRAD285_v2_7660	putative Pirin family protein	589.237	445.691	-0.405164	0.00203347	both_DEG
blr0814	blr0814	\AutoIPR: IPR009057:Homeodomain-like; IPR016981:Transcription regulator, AraC, predicted; IPR020449:Transcription regulator HTH, AraC- type;\""	70.7451	54.8123	-0.369442	0.331754	BRAD285_v2_7661	BRAD285_v2_7661	putative transcriptional regulatory protein, AraC family	111.816	103.325	-0.0896525	0.742064	none_DEG
blr0815	blr0815	\AutoIPR: IPR012338:Beta-lactamase/transpeptidase-like;\""	10.1274	12.3079	0.123486	0.880556	BRAD285_v2_7662	BRAD285_v2_7662	\putative Beta-lactamase family protein; putative 6-aminohexanoate-dimer hydrolase\""	243.492	184.677	-0.407042	0.0143554	none_DEG
bll0816	bll0816	\AutoIPR: IPR005656:MmgE/PrpD;\""	118.442	118.303	-0.0327479	0.930184	BRAD285_v2_7663	BRAD285_v2_7663	\Conserved hypothetical protein; Putative MmgE/PrpD family protein\""	309.145	254.893	-0.270107	0.179442	none_DEG
blr0817	blr0817	\AutoIPR: IPR006726:Para-hydroxybenzoic acid efflux pump subunit AaeB/fusaric acid resistance protein;\""	19.1958	37.8967	0.997895	0.0108285	BRAD285_v2_7664	BRAD285_v2_7664	\conserved hypothetical protein; putative membrane protein\""	325.896	196.307	-0.714104	0.00049419	ors_DEG
bll0820	bll0820	\AutoIPR: IPR021295:Protein of unknown function DUF2867;\""	27.4705	34.4292	0.253743	0.571799	BRAD285_v2_7670	BRAD285_v2_7670	conserved hypothetical protein	96.5044	79.8075	-0.278258	0.232314	none_DEG
bll0821	bll0821	\AutoIPR: IPR002528:Multi antimicrobial extrusion protein;\""	51.8328	53.2468	0.0781164	0.847608	BRAD285_v2_7665	BRAD285_v2_7665	\putative MATE efflux family protein; putative multidrug resistance protein norM (Multidrug-efflux transporter)\""	250.924	207.813	-0.262352	0.313414	none_DEG
bll0822	murA	\AutoIPR: IPR005750:UDP-N-acetylglucosamine 1-carboxyvinyltransferase; IPR013792:RNA 3'-terminal phosphate cyclase/enolpyruvate transferase, alpha/beta;\""	159.594	309.899	0.965213	0.000804456	BRAD285_v2_7671	murA_2	UDP-N-acetylglucosamine 1-carboxyvinyltransferase (Enoylpyruvate transferase) (UDP-N-acetylglucosamine enolpyruvyl transferase) (EPT)	757.854	1023.92	0.432997	0.00122217	both_DEG
bll0823	gyrB_1	\AutoIPR: IPR001241:DNA topoisomerase, type IIA; IPR002099:DNA mismatch repair protein family; IPR011557:DNA gyrase, subunit B;\""	952.973	821.94	-0.214433	0.221785	BRAD285_v2_7673	gyrB	DNA gyrase subunit B	3946.42	2318.22	-0.76812	1.95123e-10	ors_DEG
bll0825	bll0825	hypothetical protein	6.50461	33.6082	2.28733	0.00650048	BRAD285_v2_7674	BRAD285_v2_7674	conserved exported protein of unknown function	100.533	77.0717	-0.373924	0.111212	usda_DEG
bll0827	recF	\AutoIPR: IPR001238:DNA-binding, RecF; IPR003395:RecF/RecN/SMC, N-terminal; IPR027417:P-loop containing nucleoside triphosphate hydrolase;\""	29.1105	40.9661	0.484584	0.263086	BRAD285_v2_7675	recF	DNA replication and repair protein recF	159.616	64.8906	-1.28297	0.000157892	ors_DEG
bll0828	bll0828	\AutoIPR: IPR011335:Restriction endonuclease type II-like;\""	71.629	22.0911	-1.76266	0.000951339	BRAD285_v2_6921	BRAD285_v2_6921	putative restriction endonuclease-like	80.7014	58.3087	-0.440138	0.0735901	usda_DEG
bll0829	dnaN	\AutoIPR: IPR001001:DNA polymerase III, beta chain;\""	323.957	182.148	-0.801864	0.0214712	BRAD285_v2_7677	dnaN	DNA polymerase III, beta-subunit	1238.6	525.529	-1.23725	5.55658e-15	ors_DEG
bll0830	dnaA	\AutoIPR: IPR020591:Chromosomal replication control, initiator DnaA-like; IPR024633:DnaA N-terminal domain; IPR027417:P-loop containing nucleoside triphosphate hydrolase;\""	638.005	552.903	-0.197501	0.490045	BRAD285_v2_7678	dnaA	Chromosomal replication initiator protein dnaA	4247.26	917.149	-2.20976	8.9114e-39	ors_DEG
bsl0832	rpsT	\AutoIPR: IPR002583:Ribosomal protein S20;\""	1357.51	415.805	-1.70004	3.7484e-06	BRAD285_v2_7681	rpsT	30S ribosomal protein S20	2045.73	1529.17	-0.420871	0.100226	usda_DEG
blr0833	blr0833	hypothetical protein	28.5501	51.8212	0.797721	0.0405248	BRAD285_v2_7682	BRAD285_v2_7682	\conserved hypothetical protein; putative signal peptide\""	74.4366	139.496	0.92582	0.000399579	ors_DEG
blr0834	msrA_1	\AutoIPR: IPR002569:Peptide methionine sulphoxide reductase MsrA; IPR028427:Peptide methionine sulfoxide reductase;\""	138.578	166.508	0.27496	0.425213	BRAD285_v2_7683	msrA_2	Peptide methionine sulfoxide reductase msrA (Protein- methionine-S-oxide reductase) (Peptide Met(O) reductase)	611.169	903.992	0.566219	0.0037075	ors_DEG
blr0835	blr0835	\AutoIPR: IPR003715:Polysaccharide export protein; IPR019554:Soluble ligand binding domain;\""	363.584	138.305	-1.37715	0.00014543	BRAD285_v2_7685	BRAD285_v2_7685	\Conserved hypothetical protein; putative polysaccharide export protein\""	1219.97	542.611	-1.16835	0.00151662	both_DEG
bll0837	bll0837	\AutoIPR: IPR029058:Alpha/Beta hydrolase fold;\""	17.6246	65.7029	1.93695	2.41723e-07	BRAD285_v2_7686	BRAD285_v2_7686	Putative carboxymethylenebutenolidase (Dienelactone hydrolase) (DLH)	314.981	307.255	-0.0266129	0.928866	usda_DEG
bll0838	bll0838	hypothetical protein	19.1552	16.3606	-0.17163	0.785558	BRAD285_v2_7687	BRAD285_v2_7687	conserved hypothetical protein	105.187	130.54	0.328405	0.241275	none_DEG
blr0840	blr0840	\AutoIPR: IPR012175:Xanthine dehydrogenase, small subunit, bacteria; IPR012675:Beta-grasp domain;\""	34.1212	27.4853	-0.283137	0.56929	BRAD285_v2_1744	iorA_1	Isoquinoline 1-oxidoreductase alpha subunit	233.232	581.136	1.31174	1.09166e-07	ors_DEG
blr0841	blr0841	\AutoIPR: IPR000674:Aldehyde oxidase/xanthine dehydrogenase, a/b hammerhead; IPR012368:Oxidoreductase molybdopterin-binding subunit, IorB-related; IPR019546:Twin-arginine translocation pathway, signal sequence, bacterial/archaeal;\""	205.247	164.739	-0.298233	0.314896	BRAD285_v2_7689	BRAD285_v2_7689	putative aldehyde dehydrogenase precursor	1689.45	290.302	-2.54363	3.6001e-18	ors_DEG
blr0842	blr0842	\AutoIPR: IPR003607:HD/PDEase domain; IPR006675:Uncharacterised domain HDIG; IPR011006:CheY-like superfamily;\""	495.371	47.0436	-3.36973	3.61704e-23	BRAD285_v2_7690	BRAD285_v2_7690	\Conserved hypothetical protein; Putative Metal dependent phosphohydrolase containing a response regulator receiver domain\""	1635.88	455.414	-1.84637	0.00018313	both_DEG
bll0843	bll0843	\AutoIPR: IPR000873:AMP-dependent synthetase/ligase; IPR025110:AMP-binding enzyme C-terminal domain;\""	79.607	54.2584	-0.619617	0.0693346	BRAD285_v2_7691	BRAD285_v2_7691	\putative ATP-dependent AMP-binding enzyme family; putative crotonobetaine/carnitine-CoA ligase\""	377.976	258.178	-0.557057	0.00398146	ors_DEG
bll0844	bll0844	\AutoIPR: IPR029068:Glyoxalase/Bleomycin resistance protein/Dihydroxybiphenyl dioxygenase;\""	44.5326	28.7497	-0.640898	0.209065	BRAD285_v2_7694	BRAD285_v2_7694	\Conserved hypothetical protein; putative glyoxalase I family protein\""	113.647	142.026	0.3067	0.0930585	none_DEG
blr0845	blr0845	\AutoIPR: IPR005064:Bordetella uptake gene;\""	555.494	177.459	-1.63784	6.27749e-10	BRAD285_v2_7695	BRAD285_v2_7695	\conserved hypothetical protein; putative signal peptide; putative UPF0065 (bug) family protein\""	1935.44	424.468	-2.18987	5.10271e-19	both_DEG
blr0850	blr0850	hypothetical protein	63.4021	30.5783	-1.05067	0.0201253	BRAD285_v2_7697	BRAD285_v2_7697	\conserved hypothetical protein; putative membrane protein\""	111.876	97.8626	-0.181503	0.584722	none_DEG
blr0851	blr0851	\AutoIPR: IPR011991:Winged helix-turn-helix DNA-binding domain;\""	40.4309	19.0753	-1.07871	0.0226906	BRAD285_v2_7698	BRAD285_v2_7698	\conserved hypothetical protein; putative transcriptional regulatory protein, ArsR family\""	46.6132	37.8111	-0.258981	0.553154	none_DEG
blr0852	uppS_1	\AutoIPR: IPR001441:Decaprenyl diphosphate synthase-like;\""	26.9502	18.8658	-0.588939	0.243321	BRAD285_v2_7699	uppS	Undecaprenyl pyrophosphate synthetase (UPP synthetase) (Di-trans,poly-cis-decaprenylcistransferase) (Undecaprenyl diphosphate synthase) (UDS)	32.7466	40.1636	0.310551	0.376849	none_DEG
blr0855	blr0855	\AutoIPR: IPR000595:Cyclic nucleotide-binding domain; IPR014710:RmlC-like jelly roll fold;\""	25.4334	116.52	2.20818	1.67061e-14	BRAD285_v2_4103	BRAD285_v2_4103	Putative cyclic nucleotide binding protein	65.7223	134.673	1.06291	2.48833e-05	both_DEG
bll0856	bll0856	\AutoIPR: IPR029052:Metallo-dependent phosphatase-like;\""	31.4581	91.4276	1.56725	5.53811e-07	BRAD285_v2_4102	BRAD285_v2_4102	\conserved protein of unknown function; putative Metallophosphoesterase\""	79.2917	272.274	1.79088	8.55274e-12	both_DEG
bll0882	bll0882	\AutoIPR: IPR000014:PAS domain; IPR001633:EAL domain; IPR029787:Nucleotide cyclase;\""	654.116	84.0763	-2.98667	3.41164e-21	BRAD285_v2_7722	BRAD285_v2_7722	\conserved hypothetical protein with PAS, GGDEF and EAL domains; putative membrane protein\""	2140.12	366.068	-2.55236	1.47174e-32	both_DEG
bll0883	bll0883	\AutoIPR: IPR001851:ABC transporter, permease;\""	40.6855	50.083	0.294452	0.524398	BRAD285_v2_7723	BRAD285_v2_7723	putative branched-chain amino acid ABC transporter, permease protein	114.214	107.352	-0.0889719	0.808199	none_DEG
bll0884	bll0884	\AutoIPR: IPR001851:ABC transporter, permease;\""	46.2921	98.1204	1.1189	0.000684721	BRAD285_v2_7724	BRAD285_v2_7724	putative branched-chain amino acid ABC transporter, permease protein	129.742	129.449	-0.00423208	0.985585	usda_DEG
bll0885	bll0885	\AutoIPR: IPR003439:ABC transporter-like; IPR027417:P-loop containing nucleoside triphosphate hydrolase;\""	14.4646	55.3529	1.95067	3.19902e-07	BRAD285_v2_7725	BRAD285_v2_7725	putative branched-chain amino acid ABC transporter, ATP-binding protein	103.763	79.6794	-0.369379	0.178737	usda_DEG
bll0886	bll0886	\AutoIPR: IPR003439:ABC transporter-like; IPR027417:P-loop containing nucleoside triphosphate hydrolase;\""	19.2744	76.3249	1.9785	1.4699e-09	BRAD285_v2_7726	BRAD285_v2_7726	putative branched-chain amino acid ABC transporter, ATP-binding protein	205.599	167.402	-0.29848	0.267182	usda_DEG
bll0887	bll0887	\AutoIPR: IPR000709:Leu/Ile/Val-binding protein; IPR028082:Periplasmic binding protein-like I;\""	130.11	461.03	1.83171	6.33144e-14	BRAD285_v2_7727	BRAD285_v2_7727	putative branched-chain amino-acid ABC transporter, periplasmic binding protein	660.291	1333.88	1.01331	2.98817e-05	both_DEG
bll0891	bll0891	\AutoIPR: IPR000014:PAS domain; IPR001633:EAL domain; IPR029787:Nucleotide cyclase;\""	600.742	111.538	-2.42052	1.50175e-17	BRAD285_v2_7728	BRAD285_v2_7728	conserved hypothetical protein with PAS,GGDEF and EAL domains	1396.29	293.94	-2.25131	4.74362e-31	both_DEG
bll0892	bll0892	\AutoIPR: IPR011102:Signal transduction histidine kinase, HWE region;\""	146.688	73.448	-0.962055	0.0028678	BRAD285_v2_7729	BRAD285_v2_7729	\conserved hypothetical protein; putative membrane protein\""	328.843	231.227	-0.513098	0.00363758	both_DEG
blr0893	blr0893	\AutoIPR: IPR002347:Glucose/ribitol dehydrogenase;\""	40.0335	145.075	1.82993	0.000175054	BRAD285_v2_7730	BRAD285_v2_7730	putative short-chain alcohol dehydrogenase/reductase with NADP-binding domain	290.001	242.322	-0.265239	0.233674	usda_DEG
bll0894	bll0894	\AutoIPR: IPR001128:Cytochrome P450;\""	137.253	153.74	0.187187	0.507231	BRAD285_v2_7731	BRAD285_v2_7731	putative cytochrome P450 family proteins	705.659	287.38	-1.30327	1.40945e-10	ors_DEG
bll0895	bll0895	\AutoIPR: IPR011251:Luciferase-like domain;\""	64.0621	69.1859	0.105115	0.794697	BRAD285_v2_7739	BRAD285_v2_7739	putative alkanal monooxygenase (FMN-linked) (luciferase-related)	262.349	107.432	-1.30144	6.57924e-09	ors_DEG
blr0899	blr0899	\AutoIPR: IPR010126:Esterase, PHB depolymerase; IPR029058:Alpha/Beta hydrolase fold;\""	19.178	151.037	2.97467	1.70296e-26	BRAD285_v2_7740	BRAD285_v2_7740	putative polyhydroxy-alkanoate/butyrate(PHA/PHB) depolymerase	418.668	1581.08	1.91576	6.91561e-08	both_DEG
bll0900	bll0900	\AutoIPR: IPR001279:Beta-lactamase-like;\""	133.291	90.1199	-0.5556	0.0491505	BRAD285_v2_7741	BRAD285_v2_7741	putative enzyme with metallo-hydrolase/oxidoreductase domain (ycbL-like)	290.749	289.452	-0.00978174	0.958913	none_DEG
blr0901	aglA	\AutoIPR: IPR006046:Alpha amylase; IPR015902:Glycoside hydrolase, family 13;\""	44.2491	46.8617	0.0904581	0.852079	BRAD285_v2_7742	BRAD285_v2_7742	\putative glycosyl hydrolase, family 13; alpha-glucosidase\""	42.7331	99.7735	1.18529	0.00153605	ors_DEG
bll0902	bll0902	\AutoIPR: IPR006046:Alpha amylase; IPR006047:Glycosyl hydrolase, family 13, catalytic domain; IPR015902:Glycoside hydrolase, family 13;\""	43.3431	41.3521	-0.1275	0.835369	BRAD285_v2_7743	BRAD285_v2_7743	\putative glycosyl hydrolase, 13 family; Maltose alpha-D-glucosyltransferase (trehalose synthase)\""	76.4755	86.5732	0.169346	0.627387	none_DEG
blr0903	blr0903	\AutoIPR: IPR009394:Protein of unknown function DUF1052;\""	45.4072	66.5116	0.538893	0.136403	BRAD285_v2_7744	BRAD285_v2_7744	conserved protein of unknown function	245.761	209.751	-0.216069	0.272864	none_DEG
bll0904	regR	\AutoIPR: IPR011006:CheY-like superfamily; IPR014264:Signal transduction response regulator, PEP-CTERM system, putative;\""	409.788	601.586	0.558688	0.0165493	BRAD285_v2_7746	regR	two-component transcriptional regulator RegR, Fis family	1409.98	4265.04	1.59497	5.81846e-14	ors_DEG
bll0905	regS	\AutoIPR: IPR004358:Signal transduction histidine kinase-related protein, C-terminal; IPR005467:Signal transduction histidine kinase, core; IPR022510:Sortase system, histidine kinase;\""	77.9332	55.9955	-0.503304	0.126455	BRAD285_v2_7747	regS	\putative two component sensor histidine kinase (RegS); membrane protein\""	541.254	688.462	0.353108	0.0289587	none_DEG
blr0906	nodI_1	\AutoIPR: IPR003439:ABC transporter-like; IPR027417:P-loop containing nucleoside triphosphate hydrolase;\""	36.6881	85.2388	1.21073	7.23032e-05	BRAD285_v2_7748	BRAD285_v2_7748	putative ABC transporter, ATP-binding protein	141.455	238.519	0.73734	0.000666943	both_DEG
blr0907	blr0907	\AutoIPR: IPR000412:ABC-2 transporter;\""	23.1961	84.8892	1.88389	8.5823e-06	BRAD285_v2_7749	BRAD285_v2_7749	putative ABC transporter, permease protein	128.962	254.491	0.983405	6.20424e-07	both_DEG
blr0908	blr0908	\AutoIPR: IPR010915:Polyhydroxyalkanoate depolymerase; IPR029058:Alpha/Beta hydrolase fold;\""	939.315	494.438	-0.918272	1.15097e-06	BRAD285_v2_7750	BRAD285_v2_7750	putative intracellular PHB depolymerase	4429.02	2542.6	-0.800597	1.5215e-16	both_DEG
blr0909	blr0909	\AutoIPR: IPR002725:Protein of unknown function DUF45;\""	232.232	430.868	0.896826	0.000702592	BRAD285_v2_7752	BRAD285_v2_7752	conserved protein of unknown function	528.821	828.448	0.65062	0.0022619	both_DEG
bll0910	pbpC	\AutoIPR: IPR011813:Penicillin-binding protein 1B; IPR011816:Penicillin-binding protein 1A; IPR012338:Beta-lactamase/transpeptidase-like; IPR023346:Lysozyme-like domain;\""	349.852	85.0359	-2.03911	1.97053e-16	BRAD285_v2_7754	BRAD285_v2_7754	putative penicillin-binding protein pbpC/mrcB-like	1398.69	179.806	-2.96545	8.31077e-34	both_DEG
bll0914	bll0914	\AutoIPR: IPR009732:Protein of unknown function DUF1304;\""	14.5674	5.61146	-1.48464	0.0464678	BRAD285_v2_7763	BRAD285_v2_7763	conserved membrane protein of unknown function	33.0205	22.891	-0.5142	0.203617	none_DEG
bll0916	glnD_1	\AutoIPR: IPR010043:Protein-PII uridylyltransferase;\""	210.655	272.977	0.379535	0.159701	BRAD285_v2_7764	glnD	[Protein-PII] uridylyltransferase (PII uridylyl- transferase) (Uridylyl-removing enzyme) (UTase)	1044.3	573.394	-0.865048	9.11179e-11	ors_DEG
blr0917	glnD_2	\AutoIPR: IPR010067:Aliphatic sulfonates-binding protein;\""	28.3819	33.0902	0.19902	0.688143	BRAD285_v2_7765	BRAD285_v2_7765	putative sulfonate ABC transporter, periplasmic binding protein (ssuA/ycbO-like)	100.183	137.576	0.455048	0.271944	none_DEG
blr0918	blr0918	\AutoIPR: IPR000515:ABC transporter type 1, transmembrane domain MetI-like;\""	49.8559	23.8006	-1.03904	0.0498783	BRAD285_v2_7766	BRAD285_v2_7766	putative sulfonate ABC transporter, permease protein (ssuC/ycbM-like)	53.2426	43.3828	-0.261379	0.532466	none_DEG
blr0919	blr0919	\AutoIPR: IPR003439:ABC transporter-like; IPR027417:P-loop containing nucleoside triphosphate hydrolase;\""	20.6562	12.0881	-0.797779	0.18667	BRAD285_v2_0170	BRAD285_v2_0170	Putative ABC transporter, ATP-binding protein	188.602	109.664	-0.770764	0.000136758	ors_DEG
blr0920	blr0920	\AutoIPR: IPR003718:OsmC/Ohr family;\""	75.511	90.2275	0.300558	0.424164	BRAD285_v2_7768	BRAD285_v2_7768	conserved protein of unknown function	242.566	194.452	-0.308537	0.133685	none_DEG
blr0921	blr0921	hypothetical protein	18.8309	14.0829	-0.604591	0.433843	BRAD285_v2_7769	BRAD285_v2_7769	conserved membrane protein of unknown function	76.3283	30.9223	-1.31047	8.25958e-07	ors_DEG
blr0923	blr0923	\AutoIPR: IPR003949:Potassium channel, voltage-dependent, EAG; IPR004090:Chemotaxis methyl-accepting receptor;\""	130.165	54.6329	-1.24686	0.000325311	BRAD285_v2_0180	BRAD285_v2_0180	Putative Methyl-accepting chemotaxis sensory transducer with Pas/Pac sensor	922.15	377.163	-1.29247	3.2787e-06	both_DEG
blr0925	pcaF	\AutoIPR: IPR002155:Thiolase; IPR016039:Thiolase-like;\""	195.345	252.975	0.384395	0.193648	BRAD285_v2_7772	BRAD285_v2_7772	putative acetyl-CoA acetyltransferase (phbA/atoB/paaJ-like)	341.075	413.122	0.278549	0.136107	none_DEG
blr0926	blr0926	\AutoIPR: IPR015889:Intradiol ring-cleavage dioxygenase, core;\""	55.7571	50.6747	-0.131861	0.747018	BRAD285_v2_7773	BRAD285_v2_7773	Catechol 1,2-dioxygenase	133.766	110.584	-0.269385	0.232562	none_DEG
blr0929	blr0929	\AutoIPR: IPR003660:HAMP linker domain; IPR004090:Chemotaxis methyl-accepting receptor;\""	123.847	23.6422	-2.4261	8.8832e-10	BRAD285_v2_6730	BRAD285_v2_6730	putative methyl-accepting chemotaxis receptor/sensory transducer	846.119	134.945	-2.65139	9.60222e-12	both_DEG
blr0930	blr0930	\AutoIPR: IPR011009:Protein kinase-like domain;\""	52.0961	30.4538	-0.861249	0.185968	BRAD285_v2_7776	BRAD285_v2_7776	conserved protein of unknown function	67.0501	91.6287	0.445283	0.0371832	none_DEG
bll0931	bll0931	\AutoIPR: IPR004638:Drug resistance transporter EmrB/QacA subfamily; IPR011701:Major facilitator superfamily; IPR020846:Major facilitator superfamily domain;\""	59.5857	199.175	1.72498	3.44895e-09	BRAD285_v2_0004	BRAD285_v2_0004	putative drug resistance transporter, EmrB-FarB-QacA family	207.587	202.127	-0.0446014	0.819991	usda_DEG
bll0932	bll0932	\AutoIPR: IPR006143:RND efflux pump, membrane fusion protein;\""	61.0962	138.708	1.20788	0.000147986	BRAD285_v2_0005	BRAD285_v2_0005	putative efflux pump protein (HlyD domain), EmrA-FarA family	175.688	168.535	-0.0501235	0.85488	usda_DEG
bll0933	bll0933	\AutoIPR: IPR011991:Winged helix-turn-helix DNA-binding domain;\""	17.1525	53.832	1.68768	0.000141331	BRAD285_v2_0006	BRAD285_v2_0006	putative transcriptional regulator, MarR family	24.0059	34.1633	0.491837	0.227654	usda_DEG
blr0934	blr0934	\AutoIPR: IPR002481:Ferric-uptake regulator; IPR011991:Winged helix-turn-helix DNA-binding domain;\""	57.3715	23.8517	-1.25189	0.00420923	BRAD285_v2_0007	BRAD285_v2_0007	\putative transcriptional regulator, Fur family; zinc uptake regulator ZUR\""	95.8628	73.4494	-0.368949	0.170645	usda_DEG
blr0935	blr0935	\AutoIPR: IPR000620:EamA domain;\""	76.3726	62.0928	-0.250347	0.508851	BRAD285_v2_0008	BRAD285_v2_0008	putative permease (drug-metabolite transporter DMT family)	183.315	118.744	-0.632727	0.00143586	ors_DEG
blr0936	ispG	\AutoIPR: IPR004588:4-hydroxy-3-methylbut-2-en-1-yl diphosphate synthase, bacterial-type;\""	493.665	669.471	0.445449	0.071465	BRAD285_v2_0009	ispG	4-hydroxy-3-methylbut-2-en-1-yl diphosphate synthase	2299.51	2335.22	0.0223373	0.844848	none_DEG
bll0940	bll0940	\AutoIPR: IPR006153:Cation/H+ exchanger; IPR018422:Cation/H+ exchanger, CPA1 family;\""	58.7478	79.867	0.469173	0.152615	BRAD285_v2_0016	BRAD285_v2_0016	\putative sodium/hydrogen antiporter (exchanger); membrane protein\""	286.649	214.312	-0.411865	0.0392725	none_DEG
bll0941	bla	\AutoIPR: IPR000871:Beta-lactamase, class-A/D; IPR023650:Beta-lactamase, class-A active site;\""	166.307	55.0453	-1.57372	5.75585e-08	BRAD285_v2_3315	BRAD285_v2_3315	putative Beta-lactamase	374.152	165.682	-1.17597	1.28631e-10	both_DEG
bll0942	bll0942	hypothetical protein	101.592	168.948	0.713573	0.179724	BRAD285_v2_0017	BRAD285_v2_0017	conserved protein of unknown function	246.743	176.129	-0.490634	0.00988613	ors_DEG
blr0944	blr0944	\AutoIPR: IPR029030:Caspase-like domain;\""	59.285	56.2821	-0.0742124	0.868959	BRAD285_v2_0018	BRAD285_v2_0018	\conserved protein of unknown function; putative peptidase\""	295.416	570.02	0.952615	2.62527e-06	ors_DEG
bll0945	bll0945	\AutoIPR: IPR009781:Protein of unknown function DUF1345;\""	32.0184	38.5223	0.236006	0.6438	BRAD285_v2_0020	BRAD285_v2_0020	conserved membrane protein of unknown function	201.794	111.588	-0.864123	1.40297e-06	ors_DEG
bll0946	ispA	\AutoIPR: IPR000092:Polyprenyl synthetase; IPR017446:Polyprenyl synthetase-related;\""	76.4868	99.2092	0.375054	0.275344	BRAD285_v2_0021	BRAD285_v2_0021	putative Geranyltranstransferase (Farnesyl-diphosphate synthase) (FPP synthase)	240.222	228.009	-0.0755949	0.778277	none_DEG
blr0947	mtgA	\AutoIPR: IPR011812:Monofunctional biosynthetic peptidoglycan transglycosylase; IPR023346:Lysozyme-like domain;\""	56.648	36.9609	-0.597006	0.114144	BRAD285_v2_0022	mtgA	Monofunctional biosynthetic peptidoglycan transglycosylase (Monofunctional TGase)	65.5722	91.411	0.500686	0.0402516	none_DEG
bsr0948	rpmF	\AutoIPR: IPR002677:Ribosomal protein L32p; IPR011332:Zinc-binding ribosomal protein;\""	906.178	1353.55	0.582575	0.056193	BRAD285_v2_0023	BRAD285_v2_0023	50S ribosomal subunit protein L32	2573.79	3123.84	0.279276	0.168641	none_DEG
bsl0950	bsl0950	hypothetical protein	15.7707	14.4037	-0.104129	0.872953	BRAD285_v2_0025	BRAD285_v2_0025	conserved protein of unknown function	16.7117	45.736	1.44244	0.000358989	ors_DEG
blr0951	blr0951	\AutoIPR: IPR001633:EAL domain; IPR029787:Nucleotide cyclase;\""	346.265	128.919	-1.41247	3.94122e-05	BRAD285_v2_0026	BRAD285_v2_0026	putative diguanylate cyclase (GGDEF)/phosphodiesterase (EAL)	1372.85	443.684	-1.62984	1.99873e-34	both_DEG
bsr0959	bsr0959	\AutoIPR: IPR009081:Acyl carrier protein-like;\""	207.576	32.945	-2.64808	3.04611e-14	BRAD285_v2_7042	BRAD285_v2_7042	Putative Acyl carrier protein (ACP)	309.486	33.0229	-3.28723	6.35156e-40	both_DEG
blr0960	blr0960	\AutoIPR: IPR000845:Nucleoside phosphorylase domain; IPR001369:PNP/MTAP phosphorylase;\""	78.5501	75.1718	-0.0308194	0.937704	BRAD285_v2_7041	BRAD285_v2_7041	5'-methylthioadenosine phosphorylase	448.752	216.171	-1.06013	2.09489e-12	ors_DEG
blr0961	mtnA	\AutoIPR: IPR000649:Initiation factor 2B-related; IPR005251:Methylthioribose-1-phosphate isomerase; IPR027363:Methylthioribose-1-phosphate isomerase-like, N-terminal domain;\""	97.8148	107.414	0.137074	0.64353	BRAD285_v2_7040	mtnA	5-methylthioribose-1-phosphate isomerase (MTNA)	352.74	305.609	-0.202022	0.308039	none_DEG
bll0962	bll0962	\AutoIPR: IPR006439:HAD hydrolase, subfamily IA; IPR023214:HAD-like domain;\""	58.5695	33.5261	-0.802566	0.0730146	BRAD285_v2_7039	BRAD285_v2_7039	putative hydrolase (Epoxide hydrolase N-terminal domain-like phosphatase)	172.641	162.766	-0.0826713	0.717608	none_DEG
blr0963	blr0963	\AutoIPR: IPR001314:Peptidase S1A, chymotrypsin-type; IPR009003:Trypsin-like cysteine/serine peptidase domain;\""	17.1152	12.291	-0.528408	0.401159	BRAD285_v2_7038	BRAD285_v2_7038	putative serine protease	77.4854	72.4677	-0.106847	0.751145	none_DEG
blr0964	blr0964	flavin-binding family monooxygenase	462.133	240.975	-0.953781	3.01127e-06	BRAD285_v2_7037	BRAD285_v2_7037	putative Flavin-containing monooxygenase	441.228	158.502	-1.48172	8.78316e-06	both_DEG
bll0965	bll0965	\AutoIPR: IPR011006:CheY-like superfamily; IPR019941:Transcription regulator LuxR, chaperone HchA-associated;\""	11.5907	42.3996	1.9047	4.74202e-07	BRAD285_v2_7036	BRAD285_v2_7036	Two-component transcriptional regulator, CheY-LuxR families (two-component signal transduction system)	51.327	77.4634	0.618313	0.0169384	usda_DEG
bll0966	bll0966	\AutoIPR: IPR005467:Signal transduction histidine kinase, core; IPR009082:Signal transduction histidine kinase, homodimeric domain; IPR011006:CheY-like superfamily; IPR017116:Signal transduction histidine kinase, PgtB; IPR017206:Signal transduction histidine kinase, hybrid-type, BC3207, predicted;\""	22.3479	198.071	3.14442	1.31502e-28	BRAD285_v2_7035	BRAD285_v2_7035	Sensor histidine kinase with a response regulator receiver domain (two-component signal transduction system)	171.93	236.823	0.461657	0.0125018	usda_DEG
blr0967	blr0967	\AutoIPR: IPR000709:Leu/Ile/Val-binding protein; IPR017777:ABC transporter, urea, substrate-binding, UrtA; IPR028082:Periplasmic binding protein-like I;\""	7.4282	33.0299	2.07082	6.44168e-05	BRAD285_v2_7034	BRAD285_v2_7034	Putative branched-chain amino acid ABC transporter, substrate-binding protein	10.0215	29.5023	1.39675	0.0148644	usda_DEG
blr0968	blr0968	\AutoIPR: IPR001851:ABC transporter, permease;\""	2.52549	19.0857	2.85873	0.00156666	BRAD285_v2_7033	BRAD285_v2_7033	Putative branched-chain amino acid ABC transporter, permease protein	8.36129	53.9811	2.70673	7.01385e-07	both_DEG
blr0969	blr0969	\AutoIPR: IPR001851:ABC transporter, permease;\""	6.32486	13.812	1.09196	0.129849	BRAD285_v2_7032	BRAD285_v2_7032	Putative branched-chain amino acid ABC transporter, permease protein	9.10606	21.1175	1.15607	0.0209985	none_DEG
blr0971	blr0971	\AutoIPR: IPR017780:ABC transporter, urea, ATP-binding protein, UrtE; IPR027417:P-loop containing nucleoside triphosphate hydrolase;\""	1.31256	11.5541	3.15816	0.000210212	BRAD285_v2_7029	BRAD285_v2_7029	Putative branched-chain amino acid ABC transporter, ATP-binding protein	26.2858	40.7696	0.563006	0.183822	usda_DEG
blr0972	blr0972	\AutoIPR: IPR004304:Acetamidase/Formamidase;\""	6.54329	49.299	2.92681	1.91784e-12	BRAD285_v2_7028	fmdA	formamidase (formamide amidohydrolase)	46.7137	130.374	1.445	5.06889e-08	both_DEG
bll0974	bll0974	\AutoIPR: IPR003399:Mammalian cell entry-related;\""	71.9445	33.4148	-1.16141	0.00123042	BRAD285_v2_7026	BRAD285_v2_7026	\conserved hypothetical protein; putative ABC transporter; putative signal peptide\""	263.786	524.777	0.983356	5.21084e-08	both_DEG
bll0977	bll0977	\AutoIPR: IPR022440:Conserved hypothetical protein CHP03788;\""	10.9111	58.1865	2.35691	5.52463e-07	BRAD285_v2_7023	BRAD285_v2_7023	conserved protein of unknown function	23.4326	114.584	2.28168	4.29203e-09	both_DEG
blr0978	blr0978	\AutoIPR: IPR010982:Lambda repressor-like, DNA-binding domain;\""	36.8893	34.3612	-0.121241	0.776056	BRAD285_v2_7022	BRAD285_v2_7022	conserved protein of unknown function	86.25	106.021	0.301558	0.256859	none_DEG
blr0981	blr0981	\AutoIPR: IPR009075:Acyl-CoA dehydrogenase/oxidase C-terminal; IPR009100:Acyl-CoA dehydrogenase/oxidase, N-terminal and middle domain; IPR013786:Acyl-CoA dehydrogenase/oxidase, N-terminal;\""	28.314	65.7852	1.2169	0.000263802	BRAD285_v2_7016	BRAD285_v2_7016	putative acyl-CoA dehydrogenase	109.534	107.511	-0.0386367	0.897797	usda_DEG
blr0982	blr0982	\AutoIPR: IPR009075:Acyl-CoA dehydrogenase/oxidase C-terminal; IPR009100:Acyl-CoA dehydrogenase/oxidase, N-terminal and middle domain; IPR013786:Acyl-CoA dehydrogenase/oxidase, N-terminal;\""	43.1566	108.261	1.36149	0.000190349	BRAD285_v2_7015	BRAD285_v2_7015	putative acyl-CoA dehydrogenase	146.131	198.825	0.445256	0.00930555	both_DEG
blr0983	blr0983	\AutoIPR: IPR003083:S-crystallin;\""	31.3517	75.6115	1.26642	6.24978e-05	BRAD285_v2_7014	BRAD285_v2_7014	putative glutathione S-transferase (GST)	93.4224	136.558	0.516834	0.023825	usda_DEG
blr0984	blr0984	\AutoIPR: IPR009057:Homeodomain-like;\""	472.566	171.064	-1.4444	6.47969e-06	BRAD285_v2_7013	BRAD285_v2_7013	putative transcriptional regulator, AraC/XylS family	1000.61	691.109	-0.53317	0.0545688	usda_DEG
blr0985	blr0985	\AutoIPR: IPR008567:3-keto-5-aminohexanoate cleavage enzyme; IPR013785:Aldolase-type TIM barrel;\""	63.5612	36.0314	-0.859256	0.0665713	BRAD285_v2_7011	BRAD285_v2_7011	conserved hypothetical protein	91.0416	36.4433	-1.3428	0.000559014	ors_DEG
blr0986	mccB_1	\AutoIPR: IPR005783:Methylmalonyl-CoA decarboxylase, alpha subunit; IPR029045:ClpP/crotonase-like domain;\""	27.6008	32.3532	0.213261	0.665334	BRAD285_v2_7009	BRAD285_v2_7009	\Putative carboxylase; putative substrate: acetyl-CoA, propionyl-CoA, methylcrotonoyl-CoA\""	107.29	42.9529	-1.33477	3.6343e-05	ors_DEG
blr0987	mccA_1	\AutoIPR: IPR006284:Glutathione synthetase, prokaryotic; IPR011761:ATP-grasp fold; IPR014084:Urea carboxylase;\""	26.7591	25.0584	-0.14642	0.823742	BRAD285_v2_3835	accC	acetyl CoA carboxylase, biotin carboxylase subunit	1483.83	1804.51	0.283493	0.0241809	none_DEG
bll0994	bll0994	\AutoIPR: IPR000873:AMP-dependent synthetase/ligase; IPR025110:AMP-binding enzyme C-terminal domain;\""	53.8367	39.6452	-0.548682	0.242583	BRAD285_v2_7001	BRAD285_v2_7001	\putative AMP-dependent synthetase; putative long-chain-fatty-acid--CoA ligase (acyl-CoA synthetase) (fragment)\""	59.6835	50.3254	-0.287832	0.416167	none_DEG
blr0997	blr0997	\AutoIPR: IPR001036:Acriflavin resistance protein; IPR027463:Multidrug efflux transporter AcrB TolC docking domain, DN/DC subdomains;\""	316.62	141.136	-1.15261	3.14418e-05	BRAD285_v2_6147	BRAD285_v2_6147	putative component of multidrug efflux pump, acrB/acrD/acrF family	47.3214	84.195	0.81495	0.00581433	both_DEG
blr0998	blr0998	\AutoIPR: IPR000709:Leu/Ile/Val-binding protein; IPR028082:Periplasmic binding protein-like I;\""	140.512	97.242	-0.510445	0.123102	BRAD285_v2_4068	BRAD285_v2_4068	putative ABC transporter, substrate binding protein	4656.38	909.283	-2.35649	1.56758e-17	ors_DEG
bll0998	bll0998	\AutoIPR: IPR001129:Membrane-associated, eicosanoid/glutathione metabolism (MAPEG) protein; IPR023352:Membrane associated eicosanoid/glutathione metabolism-like domain;\""	10.1593	8.78566	-0.288516	0.720336	BRAD285_v2_6999	BRAD285_v2_6999	MAPEG family protein (Membrane-associated protein in eicosanoid and glutathione metabolism)	69.3683	49.3061	-0.482062	0.0565281	none_DEG
bll1000	bll1000	\AutoIPR: IPR010791:Hydroxyneurosporene synthase; IPR023374:AttH-like domain;\""	22.8298	21.8607	-0.125852	0.822526	BRAD285_v2_6998	BRAD285_v2_6998	\conserved hypothetical protein; putative signal peptide\""	101.886	50.5028	-0.999974	2.39077e-05	ors_DEG
bll1001	bll1001	\AutoIPR: IPR003838:ABC transporter permease protein domain;\""	46.3272	40.3641	-0.162257	0.709665	BRAD285_v2_6997	BRAD285_v2_6997	\conserved hypothetical protein; putative permease protein of an ABC transporter\""	134.473	101.959	-0.384739	0.0958156	none_DEG
bll1002	bll1002	\AutoIPR: IPR003439:ABC transporter-like; IPR027417:P-loop containing nucleoside triphosphate hydrolase;\""	11.1829	12.2164	0.152441	0.836012	BRAD285_v2_6996	BRAD285_v2_6996	Putative ABC transporter, ATP-binding protein	67.9568	77.7703	0.179502	0.498127	none_DEG
blr1003	blr1003	\AutoIPR: IPR011701:Major facilitator superfamily; IPR020846:Major facilitator superfamily domain;\""	705.065	98.577	-2.83174	6.99389e-19	BRAD285_v2_6995	BRAD285_v2_6995	Putative permease of the Major Facilitator Superfamily	37.2297	108	1.54192	0.000115297	both_DEG
bll1004	bll1004	\AutoIPR: IPR012855:D-aminoacylase, C-terminal; IPR013108:Amidohydrolase 3;\""	84.6247	63.8545	-0.396637	0.220853	BRAD285_v2_6994	BRAD285_v2_6994	putative N-acyl-D-amino-acid deacylase family protein (D-aminoacylase)	100.93	55.8227	-0.862169	0.00495822	ors_DEG
bll1005	bll1005	\AutoIPR: IPR011701:Major facilitator superfamily; IPR020846:Major facilitator superfamily domain;\""	92.728	58.0467	-0.651386	0.1088	BRAD285_v2_6993	BRAD285_v2_6993	\Putative permease of the Major Facilitator Superfamily; possibly involved in drug resistance\""	103.03	97.1613	-0.0778706	0.782388	none_DEG
bll1009	soxB_1	\AutoIPR: IPR006179:5'-Nucleotidase/apyrase; IPR006311:Twin-arginine translocation pathway, signal sequence; IPR029052:Metallo-dependent phosphatase-like;\""	234.46	189.52	-0.336286	0.409556	BRAD285_v2_6992	BRAD285_v2_6992	putative 5'-nucleotidase	471.033	256.852	-0.866999	5.53442e-07	ors_DEG
bll1010	bll1010	hypothetical protein	13.7705	12.524	-0.0784308	0.908019	BRAD285_v2_6991	BRAD285_v2_6991	conserved protein of unknown function	215.277	63.66	-1.75716	3.60098e-15	ors_DEG
bll1011	soxA_1	\AutoIPR: IPR009056:Cytochrome c-like domain; IPR025710:SoxA protein;\""	86.9922	61.1397	-0.488138	0.12703	BRAD285_v2_6990	BRAD285_v2_6990	\putative cytochrome C; possible sulfur oxidation protein precursor SoxA\""	731.413	258.245	-1.50779	1.14547e-22	ors_DEG
bll1012	soxZ_1	\AutoIPR: IPR014880:Sulphur oxidation protein SoxZ; IPR015171:Cyclomaltodextrinase, N-terminal;\""	34.3754	10.7936	-1.71681	0.00223972	BRAD285_v2_6989	BRAD285_v2_6989	\Conserved hypothetical protein; possible sulfur oxidation protein precursor soxZ\""	450.714	101.132	-2.17834	8.97664e-32	both_DEG
bll1013	soxY_1	\AutoIPR: IPR016568:Sulphur oxidation, SoxY;\""	47.6348	35.4425	-0.3757	0.415636	BRAD285_v2_6988	BRAD285_v2_6988	\Conserved hypothetical protein; possible sulfur oxidation protein precursor SoxY; putative signal peptide\""	301.822	110.387	-1.45286	9.98818e-16	ors_DEG
bll1014	soxX_1	\AutoIPR: IPR009056:Cytochrome c-like domain;\""	32.7206	23.0677	-0.481521	0.349814	BRAD285_v2_6987	BRAD285_v2_6987	putative cytochrome C	177.737	70.0639	-1.34366	4.50321e-10	ors_DEG
blr1015	blr1015	\AutoIPR: IPR029063:S-adenosyl-L-methionine-dependent methyltransferase;\""	49.4905	72.6677	0.550649	0.102245	BRAD285_v2_6986	BRAD285_v2_6986	\conserved hypothetical protein; putative S-adenosyl-L-methionine (SAM)-dependent methyltransferase domain\""	57.0003	41.9086	-0.483636	0.078521	none_DEG
bll1016	bll1016	\AutoIPR: IPR002470:Peptidase S9A, prolyl oligopeptidase; IPR023302:Peptidase S9A, N-terminal domain; IPR029058:Alpha/Beta hydrolase fold;\""	110.691	160.214	0.533179	0.0506802	BRAD285_v2_6985	BRAD285_v2_6985	putative Prolyl oligopeptidase	253.817	334.289	0.396411	0.058434	none_DEG
blr1017	blr1017	\AutoIPR: IPR011701:Major facilitator superfamily; IPR020846:Major facilitator superfamily domain;\""	35.2246	148.515	2.07276	1.81673e-12	BRAD285_v2_6984	BRAD285_v2_6984	Putative permease of the Major Facilitator Superfamily (MFS) family	850.29	210.45	-2.013	0.000132639	both_DEG
bll1020	bll1020	\AutoIPR: IPR029032:AhpD-like;\""	9.63244	22.4826	1.25309	0.00953016	BRAD285_v2_6983	BRAD285_v2_6983	conserved hypothetical protein	92.8195	91.6655	-0.0168692	0.95514	usda_DEG
blr1021	blr1021	\AutoIPR: IPR009075:Acyl-CoA dehydrogenase/oxidase C-terminal; IPR009100:Acyl-CoA dehydrogenase/oxidase, N-terminal and middle domain; IPR013786:Acyl-CoA dehydrogenase/oxidase, N-terminal;\""	177.997	116.687	-0.58834	0.0701077	BRAD285_v2_6982	BRAD285_v2_6982	putative acyl-CoA dehydrogenase	224.558	273.52	0.282347	0.28752	none_DEG
blr1022	blr1022	\AutoIPR: IPR009075:Acyl-CoA dehydrogenase/oxidase C-terminal; IPR009100:Acyl-CoA dehydrogenase/oxidase, N-terminal and middle domain; IPR013786:Acyl-CoA dehydrogenase/oxidase, N-terminal;\""	121.01	107.699	-0.209693	0.573683	BRAD285_v2_6981	BRAD285_v2_6981	putative acyl-CoA dehydrogenase	220.859	207.922	-0.0797827	0.815393	none_DEG
bll1029	bll1029	\AutoIPR: IPR011991:Winged helix-turn-helix DNA-binding domain; IPR022305:Sortase system response regulator;\""	98.6023	134.608	0.446181	0.141663	BRAD285_v2_6972	BRAD285_v2_6972	putative two-component system regulator, response regulator protein	321.374	348.203	0.119523	0.458199	none_DEG
bll1030	bll1030	\AutoIPR: IPR004358:Signal transduction histidine kinase-related protein, C-terminal; IPR005467:Signal transduction histidine kinase, core; IPR009082:Signal transduction histidine kinase, homodimeric domain; IPR011006:CheY-like superfamily; IPR014525:Signal transduction histidine kinase, hybrid-type, ethylene sensor; IPR029016:GAF domain-like;\""	243.347	235.39	-0.0493365	0.849243	BRAD285_v2_6971	BRAD285_v2_6971	two-component system regulator: response regulator receiver (N-terminal) and histidine kinase (C-terminal)	614.162	590.62	-0.0584413	0.693711	none_DEG
bll1031	bll1031	\AutoIPR: IPR003660:HAMP linker domain; IPR005467:Signal transduction histidine kinase, core; IPR014285:Nitrogen fixation negative regulator NifL;\""	80.3951	92.5884	0.181838	0.625878	BRAD285_v2_6970	BRAD285_v2_6970	Putative sensor histidine kinase	276.817	233.106	-0.260272	0.201308	none_DEG
blr1033	blr1033	\AutoIPR: IPR030166:sn-glycerol-3-phosphate-binding periplasmic protein UgpB;\""	128.87	81.1928	-0.682535	0.0172998	BRAD285_v2_6969	BRAD285_v2_6969	\Putative ABC transporter, substrate-binding protein; putative sugar transporter\""	257.165	114.232	-1.17873	3.43154e-12	ors_DEG
blr1035	blr1035	\AutoIPR: IPR011009:Protein kinase-like domain; IPR016259:Hygromycin-B kinase; IPR024165:Aminoglycoside 3-phosphotransferase;\""	26.3526	57.4484	1.1224	0.00284545	BRAD285_v2_6968	BRAD285_v2_6968	\conserved hypothetical protein; putative phosphotransferase\""	57.4518	21.5315	-1.40686	9.17573e-06	both_DEG
blr1036	blr1036	\AutoIPR: IPR000914:Solute-binding protein family 5 domain; IPR006311:Twin-arginine translocation pathway, signal sequence; IPR030678:Peptide/nickel binding protein, MppA-type;\""	14.7328	183.83	3.63178	1.04266e-39	BRAD285_v2_6715	BRAD285_v2_6715	putative ABC transporter, periplasmic binding protein	33.2711	213.781	2.61259	2.94354e-23	both_DEG
blr1037	blr1037	\AutoIPR: IPR000515:ABC transporter type 1, transmembrane domain MetI-like;\""	2.7551	56.6475	4.34466	2.9576e-18	BRAD285_v2_5493	ddpB	Probable D,D-dipeptide transport system permease protein DdpB	134.096	217.245	0.701523	0.00066131	both_DEG
blr1038	blr1038	\AutoIPR: IPR000515:ABC transporter type 1, transmembrane domain MetI-like; IPR025966:Oligopeptide transport permease C-like, N-terminal domain;\""	4.11743	45.6378	3.49802	2.08822e-14	BRAD285_v2_5492	ddpC	Probable D,D-dipeptide transport system permease protein DdpC	31.4966	53.217	0.785637	0.0160564	usda_DEG
blr1039	blr1039	\AutoIPR: IPR012700:Phosphonate C-P lyase system, PhnK; IPR027417:P-loop containing nucleoside triphosphate hydrolase;\""	46.9372	193.631	2.05917	2.97929e-07	BRAD285_v2_5491	gsiA	Glutathione import ATP-binding protein GsiA	106.978	138.091	0.390318	0.0958553	usda_DEG
bsr1040	bsr1040	\AutoIPR: IPR025148:Protein of unknown function DUF4089;\""	24.023	17.6996	-0.478766	0.392778	BRAD285_v2_6963	BRAD285_v2_6963	conserved hypothetical protein	56.8846	94.4933	0.700118	0.0223209	none_DEG
blr1041	blr1041	\AutoIPR: IPR000120:Amidase; IPR023631:Amidase signature domain;\""	102.551	105.52	0.0639066	0.855689	BRAD285_v2_6962	BRAD285_v2_6962	putative glutamyl-tRNA (Gln) amidotransferase subunit A	213.834	528.857	1.3001	1.83885e-08	ors_DEG
blr1042	blr1042	\AutoIPR: IPR024507:Protein of unknown function DUF3225;\""	55.4316	61.6242	0.161629	0.74754	BRAD285_v2_6961	BRAD285_v2_6961	conserved protein of unknown function	196.773	406.077	1.03996	4.34888e-05	ors_DEG
blr1043	blr1043	\AutoIPR: IPR011711:GntR, C-terminal; IPR011991:Winged helix-turn-helix DNA-binding domain; IPR014178:Fatty acid response transcription factor FadR;\""	104.719	85.3895	-0.25379	0.500098	BRAD285_v2_6960	BRAD285_v2_6960	putative transcriptional regulatory protein, GntR family	243.734	388.547	0.673194	0.00910105	ors_DEG
bll1044	bll1044	\AutoIPR: IPR000120:Amidase; IPR023631:Amidase signature domain;\""	36.1569	62.8871	0.800694	0.0781757	BRAD285_v2_6959	BRAD285_v2_6959	putative glutamyl-tRNA(Gln) amidotransferase subunit A (Glu-ADT subunit A)	43.0565	53.8753	0.325051	0.256116	none_DEG
blr1046	blr1046	\AutoIPR: IPR000873:AMP-dependent synthetase/ligase;\""	82.4123	60.3236	-0.509849	0.514934	BRAD285_v2_0616	BRAD285_v2_0616	Putative Long-chain-fatty-acid-CoA ligase (Long-chain acyl-CoA synthetase) (Acyl-CoA synthetase)	943.096	81.1468	-3.54791	5.99643e-72	ors_DEG
bll1047	bll1047	\AutoIPR: IPR011991:Winged helix-turn-helix DNA-binding domain;\""	20.0181	36.4739	0.869865	0.063666	BRAD285_v2_6958	BRAD285_v2_6958	putative transcriptional regulator, MarR/EmrR family	55.6125	54.587	-0.0469742	0.881104	none_DEG
blr1048	blr1048	\AutoIPR: IPR001128:Cytochrome P450;\""	10.5962	10.8407	-0.024783	0.979283	BRAD285_v2_6957	BRAD285_v2_6957	putative cytochrome P450	27.0106	27.2152	-0.0210799	0.965775	none_DEG
blr1050	blr1050	\AutoIPR: IPR000709:Leu/Ile/Val-binding protein; IPR028082:Periplasmic binding protein-like I;\""	22.1294	27.3373	0.19847	0.73842	BRAD285_v2_6955	BRAD285_v2_6955	\conserved hypothetical protein; putative branched-chain amino acid ABC transporter, substrate-binding protein\""	46.4742	45.8872	-0.0471661	0.925093	none_DEG
bll1051	ndh	\AutoIPR: IPR013027:FAD-dependent pyridine nucleotide-disulphide oxidoreductase; IPR023753:Pyridine nucleotide-disulphide oxidoreductase, FAD/NAD(P)-binding domain;\""	20.3057	30.6435	0.492918	0.558039	BRAD285_v2_0355	BRAD285_v2_0355	Putative NADH dehydrogenase protein	65.9722	297.503	2.16678	6.89647e-20	ors_DEG
blr1052	blr1052	\AutoIPR: IPR000709:Leu/Ile/Val-binding protein; IPR028082:Periplasmic binding protein-like I;\""	501.019	448.321	-0.161985	0.736191	BRAD285_v2_6954	BRAD285_v2_6954	\conserved hypothetical protein; putative branched-chain amino acid ABC transporter, substrate-binding protein\""	2847.52	1893.53	-0.589183	0.0819639	none_DEG
bll1053	bll1053	\AutoIPR: IPR013022:Xylose isomerase-like, TIM barrel domain; IPR029068:Glyoxalase/Bleomycin resistance protein/Dihydroxybiphenyl dioxygenase;\""	89.4734	40.402	-1.18165	0.000599465	BRAD285_v2_1615	BRAD285_v2_1615	putative 4-hydroxyphenylpyruvate dioxygenase containing a TIM-barrel fold (N-ter)	1282.07	222.683	-2.53242	2.39108e-28	both_DEG
bll1054	bll1054	\AutoIPR: IPR003439:ABC transporter-like; IPR027417:P-loop containing nucleoside triphosphate hydrolase;\""	45.5276	21.438	-1.06088	0.0122977	BRAD285_v2_1614	BRAD285_v2_1614	Putative branched-chain amino acid ABC transporter (ATP-binding protein)	474.103	95.3614	-2.30731	2.31722e-24	ors_DEG
bll1055	bll1055	\AutoIPR: IPR003439:ABC transporter-like; IPR027417:P-loop containing nucleoside triphosphate hydrolase;\""	36.7719	23.3857	-0.729295	0.145585	BRAD285_v2_1613	BRAD285_v2_1613	putative branched-chain amino acid ABC transporter (ATP-binding protein)	613.574	90.8653	-2.75979	1.66812e-44	ors_DEG
bll1056	bll1056	\AutoIPR: IPR001851:ABC transporter, permease;\""	103.843	31.3598	-1.77878	7.96932e-06	BRAD285_v2_1612	BRAD285_v2_1612	Putative branched-chain amino acid ABC transporter (permease protein)	790.592	121.097	-2.70988	2.66859e-38	both_DEG
bll1057	bll1057	\AutoIPR: IPR001851:ABC transporter, permease;\""	49.3173	28.2903	-0.829892	0.0710297	BRAD285_v2_1611	BRAD285_v2_1611	Putative branched-chain amino acid ABC transporter (permease protein)	410.13	84.5261	-2.28469	2.64316e-17	ors_DEG
bll1059	aroE_1	\AutoIPR: IPR008289:Pentafunctional AroM protein; IPR022893:Shikimate, quinate/shikimate dehydrogenase;\""	25.2744	8.18359	-1.46516	0.0181427	BRAD285_v2_1609	aroE_1	Quinate/shikimate dehydrogenase	253.875	51.9409	-2.31171	3.27362e-22	ors_DEG
bll1060	bll1060	\AutoIPR: IPR020890:Transcription regulator HTH, HdfR;\""	33.6183	27.8845	-0.289843	0.554143	BRAD285_v2_1608	BRAD285_v2_1608	putative transcriptional regulatory protein, LysR family	223.426	73.988	-1.59916	4.01337e-18	ors_DEG
blr1064	blr1064	\AutoIPR: IPR001851:ABC transporter, permease;\""	59.3116	170.527	1.52071	5.33262e-07	BRAD285_v2_6953	BRAD285_v2_6953	putative branched-chain amino acid ABC transporter, permease protein	179.122	236.284	0.398105	0.167382	usda_DEG
blr1065	blr1065	\AutoIPR: IPR001851:ABC transporter, permease;\""	66.3256	74.3404	0.159703	0.708976	BRAD285_v2_6952	BRAD285_v2_6952	putative branched-chain amino acid ABC transporter, permease protein	116.469	109.131	-0.0998753	0.741048	none_DEG
blr1066	blr1066	\AutoIPR: IPR003439:ABC transporter-like; IPR027417:P-loop containing nucleoside triphosphate hydrolase;\""	43.1559	99.5366	1.23414	0.000185637	BRAD285_v2_6951	BRAD285_v2_6951	Putative branched-chain amino acid ABC transporter, ATP-binding protein	237.732	170.895	-0.475145	0.0831189	usda_DEG
blr1067	blr1067	\AutoIPR: IPR003439:ABC transporter-like; IPR027417:P-loop containing nucleoside triphosphate hydrolase;\""	45.9801	73.0694	0.659028	0.0303274	BRAD285_v2_6950	BRAD285_v2_6950	Putative branched-chain amino acid ABC transporter, ATP-binding protein	266.611	183.474	-0.541536	0.0542276	none_DEG
bll1069	bll1069	\AutoIPR: IPR004809:Glutamine synthetase type I;\""	53.2668	29.5036	-0.904657	0.0371791	BRAD285_v2_6719	BRAD285_v2_6719	putative glutamine synthetase (glnA4-like)	90.1738	115.241	0.346241	0.10246	none_DEG
bll1070	bll1070	\AutoIPR: IPR017941:Rieske [2Fe-2S] iron-sulphur domain;\""	90.2621	45.9689	-0.97383	0.00728692	BRAD285_v2_6720	BRAD285_v2_6720	\putative dioxygenase; putative phtalate dioxygenase oxygenase subunit\""	57.3027	137.338	1.23397	4.9815e-07	both_DEG
blr1071	blr1071	\AutoIPR: IPR011991:Winged helix-turn-helix DNA-binding domain; IPR012794:Beta-ketoadipate transcriptional regulator, PcaR/PcaU/PobR; IPR029016:GAF domain-like;\""	9.49446	9.54613	-0.066279	0.939685	BRAD285_v2_6721	BRAD285_v2_6721	putative transcriptional regulator (PcaR-like), IclR family	21.7116	59.1172	1.49161	1.05489e-06	ors_DEG
bll1075	bll1075	\AutoIPR: IPR001486:Truncated hemoglobin; IPR009050:Globin-like;\""	7.4282	8.03179	0.202438	0.83378	BRAD285_v2_1830	BRAD285_v2_1830	putative hemoglobin protein (Truncated hemoglobin)	54.5574	3609.8	6.01521	7.6257e-122	ors_DEG
bll1076	bll1076	\AutoIPR: IPR000623:Shikimate kinase/Threonine synthase-like 1; IPR010982:Lambda repressor-like, DNA-binding domain; IPR027417:P-loop containing nucleoside triphosphate hydrolase;\""	58.2622	108.444	0.931255	0.00875847	BRAD285_v2_6940	aroK_2	Shikimate kinase	147.063	306.165	1.0566	0.00236269	both_DEG
blr1077	blr1077	\AutoIPR: IPR011957:Benzoate-CoA ligase family; IPR025110:AMP-binding enzyme C-terminal domain;\""	73.7727	116.293	0.652783	0.0562149	BRAD285_v2_6939	BRAD285_v2_6939	Putative AMP-dependent synthetase and ligase	234.953	424.008	0.850374	0.0225292	none_DEG
blr1078	blr1078	\AutoIPR: IPR029058:Alpha/Beta hydrolase fold;\""	77.282	57.0834	-0.398102	0.273394	BRAD285_v2_6938	BRAD285_v2_6938	putative hydrolase (alpha/beta hydrolase superfamily)	59.3881	76.215	0.363296	0.479999	none_DEG
blr1080	blr1080	\AutoIPR: IPR001753:Crotonase superfamily; IPR029045:ClpP/crotonase-like domain;\""	115.151	538.436	2.23088	1.10318e-22	BRAD285_v2_6937	BRAD285_v2_6937	putative enoyl-CoA hydratase/isomerase	277.491	845.924	1.60889	0.00105952	both_DEG
blr1081	blr1081	\AutoIPR: IPR007814:Phenylacetic acid catabolic; IPR017635:Benzoyl-CoA oxygenase, B subunit;\""	144.613	784.965	2.44605	2.2584e-18	BRAD285_v2_6936	boxB	Benzoyl-CoA oxygenase (BoxB)	675.107	1249.62	0.88794	0.0921864	usda_DEG
bll1082	kduD_1	\AutoIPR: IPR002347:Glucose/ribitol dehydrogenase;\""	46.219	79.6575	0.791765	0.0179724	BRAD285_v2_6935	BRAD285_v2_6935	Putative short-chain dehydrogenase/reductase (SDR)	141.319	183.969	0.365358	0.235752	none_DEG
bll1083	bll1083	\AutoIPR: IPR011330:Glycoside hydrolase/deacetylase, beta/alpha-barrel;\""	623.84	151.49	-2.03405	1.05755e-16	BRAD285_v2_6932	BRAD285_v2_6932	Putative polysaccharide deacetylase	1009.32	207.11	-2.293	2.69251e-42	both_DEG
blr1084	blr1084	\AutoIPR: IPR006664:Outer membrane protein, bacterial; IPR007055:BON domain;\""	105.633	108.907	0.0660043	0.852079	BRAD285_v2_6931	BRAD285_v2_6931	\conserved hypothetical protein; putative outer membrane protein (ompA-like)\""	612.474	1225.42	1.00309	1.37015e-08	ors_DEG
blr1085	blr1085	hypothetical protein	32.4119	12.7269	-1.31974	0.0196723	BRAD285_v2_6930	BRAD285_v2_6930	\conserved hypothetical protein; putative signal peptide\""	35.8516	46.6621	0.381346	0.222056	none_DEG
blr1089	blr1089	\AutoIPR: IPR022791:Lysylphosphatidylglycerol synthetase/glycosyltransferase AglD;\""	216.625	282.771	0.39414	0.0963194	BRAD285_v2_2163	BRAD285_v2_2163	putative Lysylphosphatidylglycerol synthetase/glycosyltransferase AglD	1726.14	1044.71	-0.722433	0.000433641	ors_DEG
blr1090	phoR	\AutoIPR: IPR004358:Signal transduction histidine kinase-related protein, C-terminal; IPR005467:Signal transduction histidine kinase, core; IPR022510:Sortase system, histidine kinase;\""	72.2336	210.996	1.55208	2.56563e-07	BRAD285_v2_6927	phoR	\PhoR; two component sensor histidine kinase; phosphate regulon\""	206.597	1010.3	2.29197	3.63075e-60	both_DEG
blr1091	pstS	\AutoIPR: IPR005673:ABC transporter, phosphate-binding protein PstS; IPR024370:PBP domain;\""	414.083	7244.33	4.12935	1.36238e-60	BRAD285_v2_1551	pstS	Phosphate-binding protein pstS precursor (PBP)	719.36	35253.8	5.61071	1.97852e-190	both_DEG
blr1092	pstC	\AutoIPR: IPR000515:ABC transporter type 1, transmembrane domain MetI-like; IPR011864:Phosphate ABC transporter, permease protein PstC;\""	94.2669	1154.39	3.61729	1.88331e-75	BRAD285_v2_1552	pstC	high-affinity phosphate transport protein (ABC superfamily, membrane)	152.916	5449.16	5.15963	5.80254e-110	both_DEG
blr1093	pstA	\AutoIPR: IPR000515:ABC transporter type 1, transmembrane domain MetI-like; IPR005672:Phosphate transport system permease protein PstA;\""	63.085	599.88	3.25466	4.02093e-36	BRAD285_v2_1553	pstA	high-affinity phosphate transport protein (ABC superfamily, membrane)	101.346	2717.19	4.7428	9.75718e-65	both_DEG
blr1094	pstB	\AutoIPR: IPR005670:Phosphate transport system permease protein 1; IPR027417:P-loop containing nucleoside triphosphate hydrolase;\""	54.9301	1109.24	4.33707	1.47626e-92	BRAD285_v2_1554	pstB	high-affinity phosphate transport protein (ABC superfamily, atp_bind)	110.61	3693.43	5.04605	2.12623e-99	both_DEG
blr1095	phoU	\AutoIPR: IPR026022:PhoU domain; IPR028366:Phosphate transport system protein PhoU;\""	41.9869	1059.68	4.66215	2.28279e-75	BRAD285_v2_1555	phoU	transcriptional repressor for high-affinity phosphate uptake	171.358	4918.48	4.84501	1.4664e-103	both_DEG
blr1096	phoB	\AutoIPR: IPR011006:CheY-like superfamily; IPR011879:Signal transduction response regulator, phosphate regulon transcriptional regulatory protein PhoB;\""	63.1911	804.887	3.67277	2.65666e-46	BRAD285_v2_1556	phoB	Phosphate regulon transcriptional regulatory protein PhoB	58.7467	2489.27	5.39891	1.01867e-88	both_DEG
bll1097	bll1097	\AutoIPR: IPR011681:GcrA cell cycle regulator;\""	404.179	249.43	-0.679974	0.0187325	BRAD285_v2_6926	BRAD285_v2_6926	conserved hypothetical protein	918.338	569.523	-0.685824	0.0023223	ors_DEG
blr1098	argD_1	\AutoIPR: IPR005814:Aminotransferase class-III; IPR015424:Pyridoxal phosphate-dependent transferase;\""	497.224	190.118	-1.39827	3.66597e-10	BRAD285_v2_6925	argD	acetylornithine transaminase (NAcOATase and DapATase), PLP-dependent	1236.37	804.187	-0.617629	0.00152512	both_DEG
blr1099	argF	\AutoIPR: IPR006130:Aspartate/ornithine carbamoyltransferase; IPR024904:Ornithine carbamoyltransferase;\""	307.684	156.34	-0.955197	0.000787243	BRAD285_v2_6924	argF	ornithine carbamoyltransferase (OTCase)	1677.27	641.281	-1.38731	7.09628e-17	both_DEG
blr1100	hslO	\AutoIPR: IPR000397:Heat shock protein Hsp33;\""	351.481	450.761	0.364392	0.149369	BRAD285_v2_6920	hslO	heat shock protein HSP33	297.918	344.46	0.210012	0.322851	none_DEG
bll1101	apaG	\AutoIPR: IPR023065:Uncharacterised protein family ApaG;\""	70.2362	39.8914	-0.858448	0.0148526	BRAD285_v2_6918	apaG	\ApaG protein; unknown function\""	469.782	412.009	-0.1902	0.351169	none_DEG
blr1102	blr1102	\AutoIPR: IPR014550:Uncharacterised conserved protein UCP028704, OpgC;\""	330.747	224.384	-0.567349	0.00544062	BRAD285_v2_6916	BRAD285_v2_6916	conserved hypothetical protein, putative membrane protein	609.547	713.704	0.231264	0.19313	usda_DEG
blr1103	blr1103	\AutoIPR: IPR013830:SGNH hydrolase-type esterase domain;\""	414.093	227.2	-0.863733	0.000758373	BRAD285_v2_6915	BRAD285_v2_6915	\conserved hypothetical protein; putative secreted protein\""	524.973	1066.95	1.01763	2.54761e-16	both_DEG
blr1104	blr1104	\AutoIPR: IPR013830:SGNH hydrolase-type esterase domain;\""	508.456	1105.79	1.12577	3.36209e-06	BRAD285_v2_6914	BRAD285_v2_6914	\putative esterase/acetylhydrolase; putative secreted protein\""	923.424	760.579	-0.281199	0.0417702	usda_DEG
bll1105	metZ	\AutoIPR: IPR000277:Cys/Met metabolism, pyridoxal phosphate-dependent enzyme; IPR015424:Pyridoxal phosphate-dependent transferase;\""	738.674	183.678	-2.01486	5.7765e-07	BRAD285_v2_6913	metZ	O-succinylhomoserine sulfhydrylase (OSH sulfhydrylase)	332.29	444.683	0.414578	0.00362013	both_DEG
blr1106	dcd	\AutoIPR: IPR010550:Deoxycytidine triphosphate deaminase, bacterial; IPR029054:dUTPase-like;\""	414.253	298.259	-0.46648	0.168988	BRAD285_v2_6912	dcd	deoxycytidine triphosphate (dCTP) deaminase	635.099	264.795	-1.25869	4.10498e-10	ors_DEG
blr1108	blr1108	\AutoIPR: IPR002528:Multi antimicrobial extrusion protein;\""	16.9453	20.5963	0.278455	0.645074	BRAD285_v2_6911	BRAD285_v2_6911	\putative cation-driven multidrug efflux pump; putative membrane protein\""	126.387	81.9518	-0.620084	0.00852263	ors_DEG
bll1110	bll1110	\AutoIPR: IPR029068:Glyoxalase/Bleomycin resistance protein/Dihydroxybiphenyl dioxygenase;\""	18.1047	5.28029	-1.92089	0.053078	BRAD285_v2_6909	BRAD285_v2_6909	\conserved protein of unknown function; putative Glyoxalase/bleomycin resistance protein/dioxygenase\""	32.4128	33.6332	0.00452098	0.990206	none_DEG
bll1112	bll1112	\AutoIPR: IPR009057:Homeodomain-like; IPR020449:Transcription regulator HTH, AraC- type;\""	54.9301	87.1658	0.68255	0.1357	BRAD285_v2_6908	BRAD285_v2_6908	putative transcriptional regulatory protein, AraC family	102.852	188.619	0.88881	0.00307668	ors_DEG
bll1113	bll1113	\AutoIPR: IPR008332:Methylguanine DNA methyltransferase, ribonuclease-like domain; IPR011991:Winged helix-turn-helix DNA-binding domain;\""	41.9758	24.6526	-0.81329	0.148598	BRAD285_v2_6907	ogt	O-6-methylguanine-DNA methyltransferase	191.014	144.039	-0.405432	0.183586	none_DEG
blr1118	blr1118	\AutoIPR: IPR010982:Lambda repressor-like, DNA-binding domain; IPR028082:Periplasmic binding protein-like I;\""	82.8631	59.1148	-0.455144	0.2273	BRAD285_v2_4982	BRAD285_v2_4982	putative transcriptional regulatory protein, LacI family	15.4609	48.3814	1.60779	0.000218773	ors_DEG
blr1119	xylB	\AutoIPR: IPR000577:Carbohydrate kinase, FGGY;\""	26.1678	20.3934	-0.353271	0.53393	BRAD285_v2_0895	xylB_1	xylulokinase (xylulose kinase)	129.201	114.022	-0.154426	0.532556	none_DEG
blr1120	xylA	\AutoIPR: IPR001998:Xylose isomerase;\""	65.704	36.589	-0.896216	0.0191305	BRAD285_v2_4980	xylA	D-xylose isomerase (D-xylulose keto-isomerase)	81.9121	49.3429	-0.739874	0.0592822	none_DEG
blr1121	blr1121	\AutoIPR: IPR003439:ABC transporter-like; IPR027417:P-loop containing nucleoside triphosphate hydrolase;\""	26.5212	26.0559	-0.0557206	0.927106	BRAD285_v2_4979	rbsA_2	Sugar (ribose) ABC transporter ATP-binding protein	37.9422	27.0246	-0.530237	0.231887	none_DEG
blr1122	blr1122	\AutoIPR: IPR001851:ABC transporter, permease;\""	79.1901	24.7338	-1.70503	1.4046e-05	BRAD285_v2_4978	rbsC_2	high-affinity D-ribose transport protein (ABC superfamily, membrane)	34.9024	45.3116	0.380941	0.375448	usda_DEG
blr1123	blr1123	\AutoIPR: IPR028082:Periplasmic binding protein-like I;\""	204.592	120.904	-0.751442	0.0331148	BRAD285_v2_4977	BRAD285_v2_4977	putative sugar (D-ribose) ABC transporter (periplasmic binding protein)	602.624	151.283	-1.99555	4.18082e-10	ors_DEG
blr1124	blr1124	\AutoIPR: IPR001395:Aldo/keto reductase; IPR023210:NADP-dependent oxidoreductase domain;\""	30.9891	18.8214	-0.692137	0.29935	BRAD285_v2_5916	BRAD285_v2_5916	putative aldo/keto reductase	111.859	99.4513	-0.192413	0.526863	none_DEG
blr1125	blr1125	\AutoIPR: IPR006992:Amidohydrolase 2;\""	25.6154	27.0796	0.126651	0.82322	BRAD285_v2_5917	BRAD285_v2_5917	conserved protein of unknown function	278.194	54.0986	-2.36432	3.11669e-17	ors_DEG
bll1126	bll1126	\AutoIPR: IPR009959:Polyketide cyclase SnoaL-like domain;\""	3.38486	9.94531	1.44526	0.281705	BRAD285_v2_6824	BRAD285_v2_6824	conserved protein of unknown function	16.8575	29.1474	0.705406	0.167691	none_DEG
bll1127	bll1127	\AutoIPR: IPR006175:YjgF/Yer057p/UK114 family; IPR013813:Endoribonuclease L-PSP/chorismate mutase-like;\""	76.7864	189.965	1.30538	5.97645e-05	BRAD285_v2_5036	BRAD285_v2_5036	conserved hypothetical protein	331.668	788.87	1.24798	6.83068e-13	both_DEG
blr1130	blr1130	\AutoIPR: IPR029045:ClpP/crotonase-like domain;\""	801.918	217.882	-1.85958	6.10132e-12	BRAD285_v2_6820	BRAD285_v2_6820	\conserved hypothetical protein; putative secreted protein\""	560.093	899.689	0.683173	0.00641652	both_DEG
blr1131	blr1131	\AutoIPR: IPR003782:Copper chaperone SCO1/SenC; IPR012336:Thioredoxin-like fold;\""	113.951	184.309	0.703788	0.00270703	BRAD285_v2_6818	BRAD285_v2_6818	putative Electron transport protein (SCO1/SenC/PrrC-like)	328.918	1333.09	2.01637	6.66166e-18	both_DEG
blr1132	blr1132	\AutoIPR: IPR001638:Solute-binding protein family 3/N-terminal domain of MltF;\""	61.6834	145.11	1.24921	4.41177e-05	BRAD285_v2_6817	BRAD285_v2_6817	putative ABC transporter, periplasmic amino acid-binding protein	200.406	518.82	1.38434	9.17524e-11	both_DEG
blr1133	lysK	\AutoIPR: IPR002904:Lysine-tRNA ligase;\""	211.732	524.856	1.30957	3.8323e-06	BRAD285_v2_6816	lysS	lysyl tRNA synthetase ( Lysine--tRNA ligase)	1552.74	1789.59	0.206213	0.127153	usda_DEG
bll1137	cah_2	\AutoIPR: IPR001148:Alpha carbonic anhydrase; IPR023561:Carbonic anhydrase, alpha-class;\""	181.815	120.913	-0.614395	0.115327	BRAD285_v2_6815	acaP	carbonic anhydrase (Carbonate dehydratase)	1272.07	67.8394	-4.22932	1.16252e-87	ors_DEG
blr1139	blr1139	\AutoIPR: IPR009297:Protein of unknown function DUF952;\""	19.9221	14.0215	-0.465432	0.405741	BRAD285_v2_6814	BRAD285_v2_6814	conserved protein of unknown function	114.894	59.1769	-0.941996	0.00883133	ors_DEG
blr1140	pyrD	\AutoIPR: IPR012135:Dihydroorotate dehydrogenase, class 1/ 2; IPR013785:Aldolase-type TIM barrel;\""	110.641	148.686	0.441472	0.210623	BRAD285_v2_6813	pyrD	dihydro-orotate oxidase, FMN-linked (UMP biosynthesis)	399.943	228.465	-0.799966	5.08426e-08	ors_DEG
bll1141	dinF	\AutoIPR: IPR002528:Multi antimicrobial extrusion protein;\""	41.6353	60.7784	0.549427	0.114125	BRAD285_v2_6812	matE	\cation efflux pump, DNA-damage-inducible protein; putative\""	127.423	80.2208	-0.662958	0.07577	none_DEG
bll1142	bll1142	\AutoIPR: IPR001279:Beta-lactamase-like;\""	63.7869	163.429	1.36502	1.84727e-07	BRAD285_v2_6811	BRAD285_v2_6811	conserved protein of unknown function	161.324	205.524	0.346581	0.203511	usda_DEG
bll1143	bll1143	hypothetical protein	42.8733	95.3597	1.16514	0.00126754	BRAD285_v2_6810	BRAD285_v2_6810	conserved hypothetical protein, putative membrane protein	36.6969	108.362	1.50868	0.000270499	both_DEG
bll1144	bll1144	\AutoIPR: IPR000977:DNA ligase, ATP-dependent; IPR012340:Nucleic acid-binding, OB-fold; IPR026333:ATP-dependent DNA ligase, PP_1105 family;\""	23.7293	74.1034	1.637	5.32983e-06	BRAD285_v2_6809	BRAD285_v2_6809	putative DNA ligase, ATP-dependent	193.673	342.46	0.833354	0.000240245	both_DEG
bll1145	bll1145	\AutoIPR: IPR001279:Beta-lactamase-like; IPR026360:Putative exonuclease, DNA ligase-associated;\""	12.071	50.6813	2.09157	6.78629e-08	BRAD285_v2_6808	BRAD285_v2_6808	putative metallo-hydrolase/oxidoreductase	73.4908	154.719	1.05804	0.000267193	both_DEG
blr1146	blr1146	\AutoIPR: IPR021183:N-terminal acetyltransferase A, auxiliary subunit; IPR029063:S-adenosyl-L-methionine-dependent methyltransferase;\""	23.5621	13.3356	-0.827532	0.160015	BRAD285_v2_6807	BRAD285_v2_6807	\conserved hypothetical protein; putative SAM-dependent methyltransferases\""	67.4081	81.9241	0.273466	0.328354	none_DEG
blr1147	blr1147	\AutoIPR: IPR000709:Leu/Ile/Val-binding protein; IPR006311:Twin-arginine translocation pathway, signal sequence; IPR028082:Periplasmic binding protein-like I;\""	77.3362	38.0118	-1.05511	0.0138612	BRAD285_v2_6806	BRAD285_v2_6806	putative amino-acid ABC transport system, periplasmic binding protein	385.608	125.932	-1.61681	6.91042e-10	ors_DEG
blr1148	lhr	\AutoIPR: IPR004589:DNA helicase, ATP-dependent, RecQ type; IPR017170:Lhr-like ATP-dependent RNA helicase, predicted; IPR027417:P-loop containing nucleoside triphosphate hydrolase;\""	63.2235	97.2916	0.642356	0.0878423	BRAD285_v2_6805	BRAD285_v2_6805	putative ATP dependent DNA helicase	197.414	96.4177	-1.02808	0.000182949	ors_DEG
blr1149	blr1149	\AutoIPR: IPR024173:Phosphoesterase, MJ0037; IPR029052:Metallo-dependent phosphatase-like;\""	142.079	100.641	-0.454079	0.174163	BRAD285_v2_6804	BRAD285_v2_6804	\conserved hypothetical protein; putative ICC-like phosphoesterase\""	341.078	204.154	-0.73117	2.08722e-06	ors_DEG
bll1150	bll1150	\AutoIPR: IPR020890:Transcription regulator HTH, HdfR;\""	55.3507	32.34	-0.88709	0.030697	BRAD285_v2_6803	BRAD285_v2_6803	putative transcriptional regulatory protein, LysR family	170.012	94.9148	-0.826776	3.01398e-05	ors_DEG
blr1151	blr1151	\AutoIPR: IPR000620:EamA domain;\""	3.16798	15.5803	2.18629	0.00627085	BRAD285_v2_6802	BRAD285_v2_6802	putative permeases of the drug/metabolite transporter (DMT) superfamily	93.6147	50.0221	-0.910316	0.000316521	both_DEG
bll1153	bll1153	\AutoIPR: IPR019088:Conserved hypothetical protein CHP02186-related, transmembrane;\""	44.0849	32.776	-0.490627	0.318117	BRAD285_v2_6801	BRAD285_v2_6801	conserved protein of unknown function	95.7383	63.6995	-0.559653	0.0176984	none_DEG
bll1154	bll1154	\AutoIPR: IPR002781:Transmembrane protein TauE like;\""	98.1474	40.084	-1.26682	6.16545e-05	BRAD285_v2_6800	BRAD285_v2_6800	\putative permease; putative membrane protein\""	57.6095	46.5021	-0.336098	0.18228	usda_DEG
bll1155	bll1155	\AutoIPR: IPR011990:Tetratricopeptide-like helical domain;\""	2140.57	512.267	-2.06029	2.22237e-27	BRAD285_v2_6798	BRAD285_v2_6798	conserved hypothetical protein	3827.32	983.497	-1.9599	3.11491e-10	both_DEG
bll1156	bll1156	\AutoIPR: IPR005149:Transcription regulator PadR N-terminal; IPR018309:Transcription regulator PadR, C-terminal;\""	67.5101	124.072	0.897544	0.00600208	BRAD285_v2_6797	BRAD285_v2_6797	\Conserved protein of unknown function; putative transcriptional regulator (PadR-like family)\""	115.879	94.4117	-0.259694	0.311042	usda_DEG
blr1157	blr1157	hypothetical protein	50.2041	26.5389	-0.930216	0.0627859	BRAD285_v2_6796	BRAD285_v2_6796	conserved protein of unknown function	286.893	251.763	-0.188296	0.427504	none_DEG
blr1158	acd_2	\AutoIPR: IPR009075:Acyl-CoA dehydrogenase/oxidase C-terminal; IPR009100:Acyl-CoA dehydrogenase/oxidase, N-terminal and middle domain; IPR013786:Acyl-CoA dehydrogenase/oxidase, N-terminal; IPR020953:Acyl-CoA dehydrogenase, N-terminal, bacteria; IPR025878:Acetyl-CoA dehydrogenase-like C-terminal domain;\""	284.739	385.026	0.437331	0.0536988	BRAD285_v2_6795	BRAD285_v2_6795	putative acyl-CoA dehydrogenase	1345.75	1622.04	0.268092	0.0690255	none_DEG
blr1159	blr1159	\AutoIPR: IPR002155:Thiolase; IPR016039:Thiolase-like;\""	183.863	369.639	1.02199	0.000353139	BRAD285_v2_6794	BRAD285_v2_6794	putative acyl-CoA thiolase	1426.61	1100.8	-0.374844	0.0147594	usda_DEG
blr1160	fadB_1	\AutoIPR: IPR001753:Crotonase superfamily; IPR012799:Fatty oxidation complex, alpha subunit FadB; IPR029045:ClpP/crotonase-like domain;\""	483.005	585.074	0.279201	0.197531	BRAD285_v2_6793	BRAD285_v2_6793	\putative bifunctional anaerobic fatty acid oxidation complex protein (fadJ/fadB-like): enoyl-CoA hydratase/epimerase/isomerase (N-terminal); 3-hydroxyacyl-CoA dehydrogenase (C-terminal)\""	3082.01	1639.65	-0.91019	7.30439e-09	ors_DEG
bll1162	attY	\AutoIPR: IPR003083:S-crystallin;\""	97.7435	67.0798	-0.544796	0.12089	BRAD285_v2_6791	gst_2	glutathione S-transferase	224.117	87.8637	-1.34924	1.06372e-09	ors_DEG
blr1163	blr1163	\AutoIPR: IPR011991:Winged helix-turn-helix DNA-binding domain;\""	101.598	65.9672	-0.60553	0.059135	BRAD285_v2_6790	BRAD285_v2_6790	putative transcriptional regulator, MarR family	167.266	115.292	-0.532901	0.0420377	none_DEG
blr1164	gshA	\AutoIPR: IPR006336:Glutamate--cysteine ligase, GCS2;\""	231.028	169.059	-0.424121	0.208012	BRAD285_v2_6789	gshA	gamma-glutamylcysteine synthetase (Glutamate--cysteine ligase)	674.878	474.373	-0.508361	0.00123247	ors_DEG
blr1165	blr1165	\AutoIPR: IPR029469:PAN-4 domain;\""	41.23	70.3613	0.789391	0.0161836	BRAD285_v2_6787	BRAD285_v2_6787	\conserved hypothetical protein; putative secreted protein\""	185.409	268.925	0.562653	0.000989967	ors_DEG
bll1166	bll1166	\AutoIPR: IPR009267:Protein of unknown function DUF925;\""	50.1557	80.5227	0.703741	0.0156101	BRAD285_v2_6784	BRAD285_v2_6784	conserved hypothetical protein	259.094	139.982	-0.885591	1.90606e-05	ors_DEG
bll1167	sipS	\AutoIPR: IPR000223:Peptidase S26A, signal peptidase I; IPR015927:Peptidase S24/S26A/S26B/S26C; IPR028360:Peptidase S24/S26, beta-ribbon domain;\""	269.186	672.487	1.32847	1.23024e-05	BRAD285_v2_6782	lepB_3	signal peptidase I (Leader peptidase I)	669.152	3512.33	2.39343	4.69244e-34	both_DEG
bll1168	tldD	\AutoIPR: IPR002510:TldD/PmbA;\""	628.908	2096.52	1.73959	8.99021e-16	BRAD285_v2_6781	BRAD285_v2_6781	putative peptidase TldD	1121.62	5622.24	2.32546	3.44957e-55	both_DEG
bll1169	bll1169	\AutoIPR: IPR010642:Invasion protein B;\""	185.812	459.453	1.31301	4.23955e-05	BRAD285_v2_6779	BRAD285_v2_6779	\conserved hypothetical protein; putative invasion protein B\""	364.424	730.972	1.00367	2.60865e-12	both_DEG
blr1170	coxB	\AutoIPR: IPR008972:Cupredoxin; IPR014222:Cytochrome c oxidase, subunit II;\""	775.893	585.419	-0.39808	0.189336	BRAD285_v2_6777	coxB	cytochrome c oxidase, subunit II	3445.65	1923.34	-0.841244	7.3973e-05	ors_DEG
blr1171	coxA	\AutoIPR: IPR000883:Cytochrome c oxidase subunit I; IPR023615:Cytochrome c oxidase, subunit I, copper-binding site; IPR023616:Cytochrome c oxidase, subunit I domain;\""	2072.78	1514.69	-0.449281	0.129536	BRAD285_v2_6776	coxA	cytochrome c oxidase, subunit I	7119.47	3313.52	-1.10358	2.30953e-09	ors_DEG
blr1172	coxE	\AutoIPR: IPR000537:UbiA prenyltransferase family; IPR030470:UbiA prenyltransferase conserved site;\""	509.575	326.654	-0.626252	0.0111913	BRAD285_v2_6775	coxE_2	protoheme IX farnesyltransferase (heme O biosynthesis)	1212.59	527.783	-1.19929	3.34298e-05	ors_DEG
bsr1173	coxF	CoxF protein	71.4094	48.8226	-0.535629	0.127988	BRAD285_v2_6774	coxF_2	conserved protein CoxF	393.175	146.256	-1.43593	3.149e-09	ors_DEG
blr1174	coxG	\AutoIPR: IPR007533:Cytochrome c oxidase assembly protein CtaG/Cox11; IPR023471:Cytochrome c oxidase assembly protein CtaG/Cox11, domain;\""	363.058	240.172	-0.578106	0.0265011	BRAD285_v2_6773	coxG	cytochrome c oxidase assembly protein	869.228	324.382	-1.4189	9.20699e-12	ors_DEG
blr1175	coxC	\AutoIPR: IPR000298:Cytochrome c oxidase subunit III domain; IPR013833:Cytochrome c oxidase, subunit III, 4-helical bundle; IPR024791:Cytochrome c oxidase subunit III;\""	1334.72	868.97	-0.616072	0.0606633	BRAD285_v2_6772	coxC_2	cytochrome c oxidase, subunit III	4057.05	1498.45	-1.43673	5.6827e-15	ors_DEG
blr1176	blr1176	\AutoIPR: IPR009325:Protein of unknown function DUF983;\""	43.3719	19.5348	-1.1027	0.018344	BRAD285_v2_6771	BRAD285_v2_6771	\conserved hypothetical protein; putative membrane protein\""	98.5308	60.1185	-0.756533	0.00102216	ors_DEG
blr1180	elmR	\AutoIPR: IPR011006:CheY-like superfamily; IPR011991:Winged helix-turn-helix DNA-binding domain;\""	66.8738	120.13	0.856572	0.00738028	BRAD285_v2_1775	BRAD285_v2_1775	putative two-component response regulator, with HTH luxR family	106.474	315.322	1.56217	2.08852e-08	both_DEG
blr1197	blr1197	\AutoIPR: IPR000639:Epoxide hydrolase-like; IPR029058:Alpha/Beta hydrolase fold;\""	3.17434	4.13756	0.278708	0.8223	BRAD285_v2_6429	BRAD285_v2_6429	putative hydrolase, alpha/beta fold family	34.9252	38.0951	0.12746	0.755797	none_DEG
bll1199	bll1199	\AutoIPR: IPR001734:Sodium/solute symporter; IPR005467:Signal transduction histidine kinase, core; IPR011006:CheY-like superfamily; IPR017181:Signal transduction histidine kinase, CHASE2/PAS sensor domain-containing, predicted; IPR022510:Sortase system, histidine kinase;\""	171.137	124.758	-0.480493	0.0854652	BRAD285_v2_6738	BRAD285_v2_6738	putative two-component hybrid sensor histidine kinase and response regulator	624.767	476.611	-0.390892	0.0557405	none_DEG
bll1200	hemA	\AutoIPR: IPR006238:Cystathionine beta-lyase, eukaryotic; IPR015424:Pyridoxal phosphate-dependent transferase;\""	370.094	1569.83	2.08451	7.80104e-08	BRAD285_v2_6737	hemA_3	5-aminolevulinic acid synthase (ALAS)	1088.35	3546.2	1.70502	1.55974e-16	both_DEG
blr1201	blr1201	\AutoIPR: IPR001874:Dehydroquinase, class II;\""	15.6005	24.5074	0.643011	0.164081	BRAD285_v2_3024	aroQ_2	3-dehydroquinate dehydratase type 2	21.1046	22.4687	0.0727895	0.881889	none_DEG
bll1202	bll1202	\AutoIPR: IPR001279:Beta-lactamase-like;\""	105.855	227.329	1.09359	3.58823e-06	BRAD285_v2_6736	BRAD285_v2_6736	\putative Metallo-hydrolase/oxidoreductase superfamily protein; Beta-lactamase-like\""	741.128	411.231	-0.851968	2.48977e-06	both_DEG
bll1203	bll1203	\AutoIPR: IPR000727:Target SNARE coiled-coil domain; IPR003660:HAMP linker domain; IPR004089:Methyl-accepting chemotaxis protein (MCP) signalling domain;\""	280.302	55.4981	-2.32567	2.73974e-14	BRAD285_v2_6734	BRAD285_v2_6734	putative methyl-accepting chemotaxis receptor/sensory transducer	3457.24	307.737	-3.49168	3.84876e-55	both_DEG
bll1207	bll1207	\AutoIPR: IPR003736:Phenylacetic acid degradation-related domain; IPR029069:HotDog domain;\""	19.7471	23.5441	0.252082	0.664839	BRAD285_v2_0804	BRAD285_v2_0804	putative Thioesterase superfamily protein	33.5044	23.6389	-0.469489	0.259941	none_DEG
bll1210	bll1210	\AutoIPR: IPR000515:ABC transporter type 1, transmembrane domain MetI-like; IPR025966:Oligopeptide transport permease C-like, N-terminal domain;\""	18.439	17.3986	-0.080375	0.890108	BRAD285_v2_0095	BRAD285_v2_0095	putative dipeptide transport system permease protein	8.41843	15.9451	0.896019	0.0879987	none_DEG
bll1211	bll1211	\AutoIPR: IPR000515:ABC transporter type 1, transmembrane domain MetI-like;\""	26.1071	21.9864	-0.331411	0.61864	BRAD285_v2_0094	BRAD285_v2_0094	putative dipeptide transport system permease protein	23.5336	36.7105	0.641025	0.126864	none_DEG
bll1212	bll1212	\AutoIPR: IPR000914:Solute-binding protein family 5 domain; IPR030678:Peptide/nickel binding protein, MppA-type;\""	106.133	166.856	0.621956	0.124663	BRAD285_v2_0093	BRAD285_v2_0093	\putative ABC transporter, substrate binding protein; dipeptide transporter\""	339.649	319.164	-0.0874936	0.81378	none_DEG
blr1216	blr1216	\AutoIPR: IPR002481:Ferric-uptake regulator; IPR011991:Winged helix-turn-helix DNA-binding domain;\""	51.2255	756.953	3.88027	2.77113e-08	BRAD285_v2_7606	BRAD285_v2_7606	putative ferric uptake regulation protein, FUR family	2799.23	646.37	-2.11629	1.86597e-30	both_DEG
blr1218	blr1218	\AutoIPR: IPR009915:NnrU;\""	12.45	132.973	3.38844	4.91701e-22	BRAD285_v2_0211	BRAD285_v2_0211	conserved membrane protein of unknown function	12.0323	11.6675	-0.0388388	0.947812	usda_DEG
blr1219	blr1219	\AutoIPR: IPR011057:Mss4-like;\""	4.02417	18.3788	2.13111	0.0018389	BRAD285_v2_7702	BRAD285_v2_7702	\conserved protein of unknown function; putative Glutathione-dependent formaldehyde-activating, GFA\""	8.97944	9.42502	-0.130052	0.869149	usda_DEG
bll1220	bll1220	\AutoIPR: IPR011991:Winged helix-turn-helix DNA-binding domain; IPR012702:Phosphonate C-P lyase system, transcriptional regulator PhnF; IPR028978:Chorismate pyruvate-lyase/UbiC transcription regulator-associated domain;\""	29.4871	21.1748	-0.566598	0.273653	BRAD285_v2_1871	BRAD285_v2_1871	putative transcriptional regulator, GntR family, with an UbiC transcription regulator-associated domain	9.16391	190.639	4.35782	5.04805e-31	ors_DEG
blr1221	phnG	\AutoIPR: IPR009609:Phosphonate metabolism PhnG;\""	31.04	89.0994	1.55099	0.0250047	BRAD285_v2_1872	BRAD285_v2_1872	putative PhnG protein	9.25615	95.9641	3.4075	3.16399e-16	ors_DEG
blr1222	phnH	\AutoIPR: IPR008772:Bacterial phosphonate metabolism, PhnH;\""	4.39371	21.9287	2.18274	0.000415067	BRAD285_v2_1873	BRAD285_v2_1873	putative PhnH protein, phosphonate metabolism	44.5901	212.055	2.20324	2.27581e-17	both_DEG
blr1223	phnI	\AutoIPR: IPR008773:Phosphonate metabolism protein PhnI;\""	11.8717	69.0157	2.55272	8.58395e-12	BRAD285_v2_1874	BRAD285_v2_1874	putative PhnI protein, phosphonate metabolism	71.7784	328.824	2.21413	1.48753e-22	both_DEG
blr1224	phnJ	\AutoIPR: IPR010306:Phosphonate metabolism PhnJ;\""	5.93588	90.2074	3.8993	1.90156e-18	BRAD285_v2_1875	BRAD285_v2_1875	putative PhnJ protein, phosphonate metabolism	71.1898	337.918	2.22521	3.64503e-37	both_DEG
blr1225	phnK	\AutoIPR: IPR012700:Phosphonate C-P lyase system, PhnK; IPR027417:P-loop containing nucleoside triphosphate hydrolase;\""	3.98238	37.241	3.20933	1.06239e-08	BRAD285_v2_1876	BRAD285_v2_1876	putative phosphonate transport ATP-binding protein phnK	42.1396	204.352	2.32488	6.38695e-21	both_DEG
blr1226	phnL	\AutoIPR: IPR012701:Phosphonate C-P lyase system, PhnL; IPR027417:P-loop containing nucleoside triphosphate hydrolase;\""	6.91121	31.5652	2.18619	4.59521e-05	BRAD285_v2_1877	BRAD285_v2_1877	putative phosphonate ABC transporter, ATP-binding component, PhnL protein	45.006	144.453	1.63912	1.13481e-12	both_DEG
blr1227	phnM_1	\AutoIPR: IPR012696:Phosphonate metabolism PhnM;\""	16.8665	41.1179	1.28409	0.00462422	BRAD285_v2_1878	BRAD285_v2_1878	\putative Metal-dependent hydrolase involved in phosphonate metabolism; PhnM protein\""	132.789	487.039	1.86964	5.51525e-21	both_DEG
blr1228	gmk_1	\AutoIPR: IPR005419:Tight junction protein ZO-2; IPR012699:Ribose 1,5-bisphosphate phosphokinase PhnN; IPR027417:P-loop containing nucleoside triphosphate hydrolase;\""	3.45381	19.0857	2.31395	0.000233842	BRAD285_v2_1879	phnN	Ribose 1,5-bisphosphate phosphokinase PhnN	118.694	511.064	2.0969	3.88708e-31	both_DEG
blr1229	blr1229	\AutoIPR: IPR012349:FMN-binding split barrel; IPR024029:Pyridoxamine 5-phosphate oxidase, FMN-dependent;\""	12.1207	27.1711	1.14485	0.0114073	BRAD285_v2_1880	BRAD285_v2_1880	\conserved hypothetical protein; Putative Pyridoxamine 5-phosphate oxidase, FMN-dependent\""	196.521	1607.55	3.03174	2.51513e-50	ors_DEG
blr1233	blr1233	\AutoIPR: IPR001638:Solute-binding protein family 3/N-terminal domain of MltF; IPR010067:Aliphatic sulfonates-binding protein;\""	76.6596	53.2006	-0.583012	0.317042	BRAD285_v2_1019	BRAD285_v2_1019	\putative ABC transporter, substrate binding protein; aliphatic sulfonates transporter\""	81.6491	129.998	0.670731	0.0258907	none_DEG
bll1234	bll1234	\AutoIPR: IPR000639:Epoxide hydrolase-like; IPR029058:Alpha/Beta hydrolase fold;\""	73.0736	98.3325	0.45818	0.308913	BRAD285_v2_2363	BRAD285_v2_2363	\conserved hypothetical protein; putative alpha/beta hydrolase fold-containing protein\""	116.286	62.3303	-0.902639	3.43879e-05	ors_DEG
blr1239	blr1239	\AutoIPR: IPR011234:Fumarylacetoacetase, C-terminal-related;\""	21.8703	7.74768	-1.44972	0.0193114	BRAD285_v2_4744	BRAD285_v2_4744	putative 2-oxohepta-3-ene-1,7-dioic acid hydratase (catechol pathway), bifunctional protein isomerase/decarboxylase hpcE-like	157.32	73.5831	-1.08607	1.89762e-06	ors_DEG
blr1240	hpcG_1	\AutoIPR: IPR012690:2-oxo-hepta-3-ene-1,7-dioic acid hydratase;\""	19.2783	12.0815	-0.805488	0.270905	BRAD285_v2_4741	hpcG	2-oxo-hepta-3-ene-1,7-dioate hydratase	119.274	66.2058	-0.839543	0.0014941	ors_DEG
blr1247	blr1247	\AutoIPR: IPR014710:RmlC-like jelly roll fold;\""	58.5746	22.0702	-1.41228	0.00111354	BRAD285_v2_7597	BRAD285_v2_7597	conserved protein of unknown function	42.596	90.0306	1.05105	2.26677e-05	both_DEG
blr1248	blr1248	\AutoIPR: IPR013027:FAD-dependent pyridine nucleotide-disulphide oxidoreductase; IPR014710:RmlC-like jelly roll fold; IPR023753:Pyridine nucleotide-disulphide oxidoreductase, FAD/NAD(P)-binding domain;\""	130.423	246.619	0.922796	0.000914306	BRAD285_v2_6707	BRAD285_v2_6707	\putative nucleotide-disulphide oxidoreductase; putative thioredoxin reductase (FAD binding domain)\""	218.19	432.59	1.00158	1.93287e-10	both_DEG
blr1249	blr1249	\AutoIPR: IPR011008:Dimeric alpha-beta barrel;\""	434.916	98.2303	-2.13859	2.52198e-10	BRAD285_v2_1757	BRAD285_v2_1757	\conserved hypothetical protein; ethD like-protein\""	471.26	214.877	-1.12653	5.33296e-05	both_DEG
blr1251	blr1251	\AutoIPR: IPR029058:Alpha/Beta hydrolase fold;\""	90.2673	82.2741	-0.122922	0.744665	BRAD285_v2_2101	thcF	Non-heme haloperoxidase	649.617	83.0216	-2.98557	6.39487e-10	ors_DEG
blr1255	blr1255	\AutoIPR: IPR021335:Protein of unknown function DUF2948;\""	16.6624	74.2119	2.12919	1.03443e-05	BRAD285_v2_6705	BRAD285_v2_6705	conserved hypothetical protein	141.801	329.625	1.19405	2.94511e-06	both_DEG
blr1256	hisD_1	\AutoIPR: IPR012131:Histidinol dehydrogenase; IPR016161:Aldehyde/histidinol dehydrogenase;\""	169.466	212.26	0.343818	0.354014	BRAD285_v2_6704	hisD	histidinol dehydrogenase (HDH)	502.963	944.208	0.917503	1.0712e-08	ors_DEG
blr1257	hisD_2	\AutoIPR: IPR008321:Uncharacterised conserved protein UCP032146;\""	84.9722	151.901	0.847485	0.00730903	BRAD285_v2_6703	BRAD285_v2_6703	conserved protein of unknown function	222.86	400.609	0.850114	2.22367e-05	both_DEG
blr1258	blr1258	\AutoIPR: IPR017867:Protein-tyrosine phosphatase, low molecular weight; IPR023485:Phosphotyrosine protein phosphatase I superfamily;\""	12.3138	30.9672	1.35592	0.0079409	BRAD285_v2_6702	BRAD285_v2_6702	putative arsenate reductase (ArsC-like)	65.5724	100.871	0.608668	0.0230096	usda_DEG
blr1259	maf	\AutoIPR: IPR029001:Inosine triphosphate pyrophosphatase-like;\""	81.3221	105.848	0.371401	0.365059	BRAD285_v2_6701	BRAD285_v2_6701	putative septum formation protein (Maf-like)	123.022	254.489	1.05405	4.80015e-06	ors_DEG
bsr1260	bsr1260	\AutoIPR: IPR005584:DNA gyrase inhibitor YacG;\""	17.2072	4.67162	-1.951	0.0156652	BRAD285_v2_6700	yacG	DNA gyrase inhibitor YacG	39.1688	68.3403	0.824903	0.00554379	ors_DEG
blr1283	blr1283	\AutoIPR: IPR024072:Dihydrofolate reductase-like domain;\""	10.6879	26.1228	1.36517	0.0106186	BRAD285_v2_4963	BRAD285_v2_4963	putative 5-amino-6-(5-phosphoribosylamino)uracil reductase	90.3938	161.804	0.85465	0.00765098	ors_DEG
blr1284	blr1284	\AutoIPR: IPR002937:Amine oxidase; IPR003042:Aromatic-ring hydroxylase-like;\""	51.123	35.8965	-0.582317	0.251223	BRAD285_v2_4962	BRAD285_v2_4962	putative amine oxidase (flavin-containing)	201.846	199.742	-0.010566	0.972923	none_DEG
blr1288	blr1288	\AutoIPR: IPR000873:AMP-dependent synthetase/ligase;\""	82.7337	1076.06	3.69682	2.35941e-19	BRAD285_v2_6825	BRAD285_v2_6825	putative Long-chain-fatty-acid--CoA ligase	1134.32	820.614	-0.466556	0.388733	usda_DEG
blr1289	blr1289	\AutoIPR: IPR010354:Oleate hydratase;\""	153.115	3381.49	4.46415	0.000111712	BRAD285_v2_4164	ohyA	Oleate hydratase	12411.6	55613.3	2.16374	0.00232971	both_DEG
bll1291	bll1291	hypothetical protein	343.558	173.009	-0.978682	8.11017e-05	BRAD285_v2_5842	BRAD285_v2_5842	conserved protein of unknown function	91.2832	178.363	0.954022	1.99915e-06	both_DEG
bll1292	bll1292	\AutoIPR: IPR004165:Coenzyme A transferase family I;\""	43.9372	18.3005	-1.11298	0.0333597	BRAD285_v2_6666	BRAD285_v2_6666	conserved protein of unknown function, putative (glutaconate) CoA-transferase	158.628	83.9403	-0.912655	0.000108702	ors_DEG
bll1293	gctA	\AutoIPR: IPR004165:Coenzyme A transferase family I;\""	52.6116	76.7869	0.558	0.160146	BRAD285_v2_6665	BRAD285_v2_6665	putative glutaconate CoA-transferase subunit A, gctA	162.52	97.4557	-0.735144	0.00180814	ors_DEG
bll1294	bll1294	\AutoIPR: IPR011990:Tetratricopeptide-like helical domain;\""	25.376	146.939	2.51503	0.00208266	BRAD285_v2_6661	BRAD285_v2_6661	\conserved hypothetical protein; partial homology with cellulose synthase\""	118.148	300.879	1.34749	1.84992e-08	both_DEG
bll1295	bll1295	\AutoIPR: IPR001395:Aldo/keto reductase; IPR023210:NADP-dependent oxidoreductase domain;\""	62.3136	87.472	0.52746	0.117936	BRAD285_v2_6660	BRAD285_v2_6660	\putative oxidoreductase (aldo/keto reductase); putative aryl-alcohol dehydrogenase (NADP+)\""	197.501	554.084	1.48332	7.18234e-22	ors_DEG
bll1296	bll1296	\AutoIPR: IPR029069:HotDog domain;\""	18.5658	10.8473	-0.715493	0.279177	BRAD285_v2_6659	BRAD285_v2_6659	conserved exported protein of unknown function, Thioesterase/thiol ester dehydrase-isomerase superfamily	41.8512	76.9346	0.86262	0.00138567	ors_DEG
blr1297	blr1297	\AutoIPR: IPR015797:NUDIX hydrolase domain-like;\""	5.86367	7.84582	0.360686	0.673472	BRAD285_v2_6658	BRAD285_v2_6658	\conserved hypothetical protein; putative NUDIX hydrolase\""	55.7868	126.667	1.17628	2.37457e-06	ors_DEG
blr1298	blr1298	hypothetical protein	163.848	192.503	0.224264	0.449946	BRAD285_v2_6657	BRAD285_v2_6657	\conserved hypothetical protein; putative exported protein\""	724.904	644.065	-0.167027	0.495495	none_DEG
bll1299	bll1299	hypothetical protein	50.7649	28.5233	-0.829195	0.0488449	BRAD285_v2_6656	BRAD285_v2_6656	\conserved hypothetical protein; putative signal peptide\""	162.761	85.0467	-0.944384	0.000327635	ors_DEG
blr1300	blr1300	hypothetical protein	97.7515	56.0664	-0.778872	0.0292311	BRAD285_v2_6655	BRAD285_v2_6655	conserved protein of unknown function	172.291	146.289	-0.241723	0.313583	none_DEG
blr1301	blr1301	\AutoIPR: IPR011852:TRAP transporter solute receptor, TAXI family;\""	202.107	123.736	-0.685741	0.00885478	BRAD285_v2_6654	BRAD285_v2_6654	putative TRAP-type uncharacterized transport system, periplasmic component	744.82	546.111	-0.448935	0.0350314	usda_DEG
blr1302	blr1302	\AutoIPR: IPR011853:TRAP transporter, 4TM/12TM fusion protein;\""	150.633	112.055	-0.431663	0.162785	BRAD285_v2_6653	BRAD285_v2_6653	putative transporter TrapT family, fused dctQ-M subunits, C4-dicarboxylate transport	475.486	342.972	-0.468122	0.0255441	none_DEG
blr1303	blr1303	\AutoIPR: IPR015001:Protein of unknown function DUF1850;\""	8.05959	10.952	0.535218	0.493338	BRAD285_v2_6652	BRAD285_v2_6652	conserved hypothetical protein	55.2616	36.1455	-0.59716	0.0834882	none_DEG
blr1304	blr1304	\AutoIPR: IPR002347:Glucose/ribitol dehydrogenase;\""	31.4365	33.7566	0.0957516	0.857715	BRAD285_v2_6651	BRAD285_v2_6651	\putative short-chain dehydrogenase; putative 3-oxoacyl-[acyl-carrier-protein] reductase\""	167.164	84.9553	-0.964931	0.000773939	ors_DEG
bll1305	bll1305	hypothetical protein	9.70286	18.9706	0.948839	0.116712	BRAD285_v2_6650	BRAD285_v2_6650	conserved membrane protein of unknown function	86.4504	37.8091	-1.18517	0.0026017	ors_DEG
blr1307	blr1307	\AutoIPR: IPR001237:43kDa postsynaptic protein;\""	20.206	58.9564	1.54561	0.00045165	BRAD285_v2_6649	BRAD285_v2_6649	\conserved hypothetical protein with two TPR repeat domains; putative exported protein\""	28.6275	48.2519	0.76243	0.0204137	usda_DEG
blr1308	blr1308	\AutoIPR: IPR021183:N-terminal acetyltransferase A, auxiliary subunit;\""	28.6868	68.3809	1.26282	0.00034522	BRAD285_v2_6648	BRAD285_v2_6648	conserved exported protein of unknown function, TPR-like motif	56.4208	32.8914	-0.770314	0.0280935	usda_DEG
blr1309	acs	\AutoIPR: IPR000873:AMP-dependent synthetase/ligase; IPR025110:AMP-binding enzyme C-terminal domain;\""	148.42	1058.14	2.83375	1.36413e-20	BRAD285_v2_6647	BRAD285_v2_6647	Putative Propionate--CoA ligase (Propionyl-CoA synthetase)	5361.5	3572.48	-0.585669	0.293587	usda_DEG
bsr1310	bsr1310	hypothetical protein	12.6362	72.6533	2.53592	1.08566e-09	BRAD285_v2_6645	BRAD285_v2_6645	conserved protein of unknown function	92.5693	56.4259	-0.686526	0.119731	usda_DEG
blr1311	blr1311	\AutoIPR: IPR005618:Outer membrane protein, OmpW; IPR011250:Outer membrane protein/outer membrane enzyme PagP , beta-barrel;\""	60.4396	6038.94	6.63782	2.30483e-22	BRAD285_v2_6644	BRAD285_v2_6644	\conserved hypothetical protein; putative signal peptide; Putative outer membrane protein precursor\""	1383.59	19838.6	3.84194	1.18743e-24	both_DEG
bll1313	bll1313	\AutoIPR: IPR010421:Protein of unknown function DUF1013;\""	255.802	535.061	1.06876	2.50548e-06	BRAD285_v2_6643	BRAD285_v2_6643	conserved hypothetical protein	1051.49	1131.5	0.106131	0.594403	usda_DEG
blr1314	ispH_1	\AutoIPR: IPR003451:4-hydroxy-3-methylbut-2-enyl diphosphate reductase;\""	435.933	589.317	0.443289	0.154291	BRAD285_v2_6641	ispH1	4-hydroxy-3-methylbut-2-enyl diphosphate reductase 1	1285.38	2762.96	1.10607	1.24334e-14	ors_DEG
blr1315	thrB	\AutoIPR: IPR005280:Homoserine kinase ThrB; IPR011009:Protein kinase-like domain;\""	131.204	150.706	0.205734	0.537104	BRAD285_v2_6640	thrB	homoserine kinase	489.689	428.651	-0.182902	0.360122	none_DEG
blr1316	rnhA	\AutoIPR: IPR012337:Ribonuclease H-like domain; IPR022892:Ribonuclease H;\""	36.7674	82.7677	1.19879	9.28648e-05	BRAD285_v2_6639	rnhA	Ribonuclease H (RNase H)	165.099	180.157	0.109355	0.643212	usda_DEG
bll1317	bll1317	\AutoIPR: IPR012336:Thioredoxin-like fold;\""	439.124	557.796	0.341583	0.224712	BRAD285_v2_6637	BRAD285_v2_6637	Putative peroxiredoxin	1959.14	1424.94	-0.45936	0.0189219	none_DEG
bll1319	fadD	\AutoIPR: IPR000873:AMP-dependent synthetase/ligase; IPR025110:AMP-binding enzyme C-terminal domain;\""	743.531	659.925	-0.169197	0.464685	BRAD285_v2_6636	fadD	Long-chain-fatty-acid--CoA ligase (Long-chain acyl-CoA synthetase) (Acyl-CoA synthetase)	2118.25	2131.36	0.008637	0.966045	none_DEG
bll1320	bll1320	\AutoIPR: IPR018044:Peptidase S11, D-alanyl-D-alanine carboxypeptidase A;\""	516.45	511.353	-0.0120868	0.969392	BRAD285_v2_6635	BRAD285_v2_6635	putative D-alanyl-D-alanine carboxypeptidase	1032.02	2062.17	1.0007	1.12576e-08	ors_DEG
bll1321	chvA	\AutoIPR: IPR005896:Glucan exporter ATP-binding protein, NdvA; IPR011527:ABC transporter type 1, transmembrane domain; IPR027417:P-loop containing nucleoside triphosphate hydrolase;\""	197.495	175.789	-0.152695	0.654338	BRAD285_v2_6634	BRAD285_v2_6634	putative Beta-(1-->2)glucan export ATP-binding protein (Attachment protein)(chvA)	526.789	818.887	0.628446	3.05208e-06	ors_DEG
bll1322	bll1322	\AutoIPR: IPR015168:SsuA/THI5-like; IPR027939:NMT1/THI5 family;\""	173.762	175.28	0.0267221	0.941566	BRAD285_v2_6633	BRAD285_v2_6633	\conserved hypothetical protein; putative signal peptide\""	373.713	1259.55	1.75085	8.44463e-24	ors_DEG
blr1323	his2	\AutoIPR: IPR021130:Phosphoribosyl-ATP pyrophosphohydrolase-like;\""	210.272	89.1462	-1.20339	8.59897e-06	BRAD285_v2_6631	BRAD285_v2_6631	phosphoribosyl-ATP pyrophosphohydrolase (hisE-like)	183.931	557.635	1.59771	1.37709e-11	both_DEG
blr1324	blr1324	hypothetical protein	95.1319	110.283	0.212108	0.619053	BRAD285_v2_6630	BRAD285_v2_6630	\Conserved hypothetical protein; putative membrane protein\""	319.932	458.043	0.522387	0.0047793	ors_DEG
blr1327	blr1327	\AutoIPR: IPR013785:Aldolase-type TIM barrel;\""	80.353	79.6575	0.00475327	0.989489	BRAD285_v2_6628	BRAD285_v2_6628	putative dioxygenases related to 2-nitropropane dioxygenase	385.465	271.962	-0.505108	0.00190794	ors_DEG
blr1328	blr1328	\AutoIPR: IPR029069:HotDog domain;\""	30.7411	42.5815	0.522401	0.220327	BRAD285_v2_6619	BRAD285_v2_6619	conserved hypothetical protein	99.9473	236.252	1.2508	0.00365535	ors_DEG
bll1329	coaL	\AutoIPR: IPR000873:AMP-dependent synthetase/ligase; IPR025110:AMP-binding enzyme C-terminal domain;\""	29.5365	45.8171	0.627349	0.0835466	BRAD285_v2_6615	BRAD285_v2_6615	putative long-chain-fatty-acid--CoA ligase (Long-chain acyl-CoA synthetase) (Acyl-CoA synthetase)(fadD)	145.253	83.5791	-0.788638	0.00286568	ors_DEG
blr1330	blr1330	\AutoIPR: IPR013785:Aldolase-type TIM barrel;\""	20.8922	27.4486	0.365843	0.643335	BRAD285_v2_6613	BRAD285_v2_6613	conserved protein of unknown function, putative 2-nitropropane dioxygenase	55.0612	88.483	0.63582	0.00415609	ors_DEG
blr1331	blr1331	hypothetical protein	529.66	254.712	-1.03928	5.85694e-05	BRAD285_v2_6611	BRAD285_v2_6611	\Conserved hypothetical protein; putative signal peptide\""	533.904	1680.87	1.65633	2.15048e-19	both_DEG
blr1340	blr1340	\AutoIPR: IPR003752:Disulphide bond formation protein DsbB/BdbC; IPR023380:Disulphide bond formation protein DsbB-like domain; IPR024199:Uncharacterised conserved protein, DsbB-like;\""	31.8842	150.532	2.26349	1.45423e-11	BRAD285_v2_6456	BRAD285_v2_6456	putative disulfide bond formation protein B (Disulfide oxidoreductase) (dsbB)	149.075	260.21	0.813072	0.0116002	usda_DEG
blr1343	blr1343	hypothetical protein	365.553	200.91	-0.85105	0.0683017	BRAD285_v2_6451	BRAD285_v2_6451	conserved exported protein of unknown function	854.815	249.971	-1.78082	3.22894e-23	ors_DEG
blr1349	blr1349	\AutoIPR: IPR006311:Twin-arginine translocation pathway, signal sequence; IPR012336:Thioredoxin-like fold;\""	87.4359	104.835	0.269205	0.473229	BRAD285_v2_6449	BRAD285_v2_6449	conserved exported protein of unknown function	95.05	124.76	0.394643	0.0568897	none_DEG
bll1350	bll1350	\AutoIPR: IPR029058:Alpha/Beta hydrolase fold;\""	34.0732	57.5572	0.754775	0.0808212	BRAD285_v2_6445	BRAD285_v2_6445	conserved protein of unknown function	71.3193	118.938	0.75817	0.000244214	ors_DEG
bll1351	bll1351	\AutoIPR: IPR001940:Peptidase S1C; IPR009003:Trypsin-like cysteine/serine peptidase domain;\""	111.095	213.384	0.942865	0.000353082	BRAD285_v2_6443	BRAD285_v2_6443	putative serine protease	464.771	373.472	-0.312549	0.0943417	usda_DEG
blr1352	blr1352	\AutoIPR: IPR002933:Peptidase M20; IPR017145:Aminobenzoyl-glutamate utilization protein B;\""	68.6766	144.584	1.08542	3.16928e-05	BRAD285_v2_5526	BRAD285_v2_5526	\putative Peptidase M20D, amidohydrolase; putative Aminobenzoyl-glutamate utilization protein\""	206.568	347.195	0.764913	4.64604e-07	both_DEG
blr1353	blr1353	\AutoIPR: IPR000914:Solute-binding protein family 5 domain; IPR006311:Twin-arginine translocation pathway, signal sequence; IPR030678:Peptide/nickel binding protein, MppA-type;\""	323.035	226.98	-0.500344	0.134313	BRAD285_v2_0609	BRAD285_v2_0609	Putative oligopeptide-binding protein (ABC superfamily)	1755.23	1151.59	-0.609246	0.00234271	ors_DEG
blr1354	blr1354	\AutoIPR: IPR000515:ABC transporter type 1, transmembrane domain MetI-like;\""	103.155	44.5593	-1.16818	0.000478779	BRAD285_v2_0610	oppB	Oligopeptide transport system permease protein (ABC superfamily, OppBC subfamily)	338.157	165.944	-1.02876	1.20231e-06	both_DEG
blr1355	blr1355	\AutoIPR: IPR000515:ABC transporter type 1, transmembrane domain MetI-like; IPR025966:Oligopeptide transport permease C-like, N-terminal domain;\""	40.6006	32.877	-0.237708	0.5802	BRAD285_v2_0611	oppC	oligopeptide transport system permease protein oppC (ABC superfamily, membrane)	110.932	87.852	-0.31684	0.290772	none_DEG
blr1356	blr1356	\AutoIPR: IPR010066:Oligopeptide/dipeptide ABC transporter, ATP-binding protein, C-terminal; IPR012700:Phosphonate C-P lyase system, PhnK; IPR027417:P-loop containing nucleoside triphosphate hydrolase;\""	65.2441	56.6041	-0.238666	0.494372	BRAD285_v2_0612	oppD_1	oligopeptide transport protein (ATP-binding protein)	189.654	112.608	-0.731146	0.000488599	ors_DEG
blr1357	blr1357	\AutoIPR: IPR010066:Oligopeptide/dipeptide ABC transporter, ATP-binding protein, C-terminal; IPR012700:Phosphonate C-P lyase system, PhnK; IPR027417:P-loop containing nucleoside triphosphate hydrolase;\""	31.9734	63.4961	1.03737	0.00597575	BRAD285_v2_0401	BRAD285_v2_0401	putative oligopeptide ABC transporter (ATP-binding protein)	28.9263	66.221	1.19749	5.35645e-05	both_DEG
blr1365	bgl	\AutoIPR: IPR001360:Glycoside hydrolase, family 1; IPR006311:Twin-arginine translocation pathway, signal sequence; IPR017853:Glycoside hydrolase superfamily;\""	44.5153	34.5064	-0.402268	0.466109	BRAD285_v2_3529	BRAD285_v2_3529	putative Beta-glucosidase	670.89	827.466	0.302824	0.422977	none_DEG
bll1367	bll1367	\AutoIPR: IPR003615:HNH nuclease;\""	601.095	553.19	-0.110093	0.759105	BRAD285_v2_6412	BRAD285_v2_6412	\conserved protein of unknown function; Putative HNH endonuclease\""	899.912	4417.39	2.29515	4.60578e-34	ors_DEG
bll1371	alkA	\AutoIPR: IPR011257:DNA glycosylase; IPR023170:Helix-turn-helix, base-excision DNA repair, C-terminal;\""	14.1607	14.5019	0.0118851	0.987971	BRAD285_v2_6409	BRAD285_v2_6409	putative DNA-3-methyladenine glycosidase	10.151	20.5163	1.04852	0.0280935	none_DEG
blr1372	gltX_1	\AutoIPR: IPR000924:Glutamyl/glutaminyl-tRNA synthetase;\""	8.89342	25.065	1.47851	0.00662318	BRAD285_v2_6408	BRAD285_v2_6408	putative Glutamyl-tRNA synthetase, class Ic	58.4602	110.242	0.929878	3.01398e-05	both_DEG
blr1373	blr1373	\AutoIPR: IPR004358:Signal transduction histidine kinase-related protein, C-terminal; IPR005467:Signal transduction histidine kinase, core; IPR011006:CheY-like superfamily; IPR022510:Sortase system, histidine kinase;\""	73.2734	66.552	-0.168022	0.680939	BRAD285_v2_6406	BRAD285_v2_6406	Putative sensor histidine kinase with a response regulator receiver domain	270.622	336.88	0.309865	0.326882	none_DEG
bll1374	bll1374	\AutoIPR: IPR017039:Virulence factor BrkB;\""	53.0054	75.4935	0.48001	0.208942	BRAD285_v2_6405	BRAD285_v2_6405	putative ribonuclease BN-like family transmembrane protein	300.136	356.957	0.251245	0.194304	none_DEG
blr1375	blr1375	\AutoIPR: IPR007667:Hypoxia induced protein, domain;\""	12.892	28.7865	1.23133	0.0151738	BRAD285_v2_6404	BRAD285_v2_6404	conserved protein of unknown function	53.1511	126.575	1.2704	6.85054e-07	ors_DEG
blr1376	blr1376	\AutoIPR: IPR016030:Adenosylcobalamin biosynthesis, ATP:cob(I)alamin adenosyltransferase-like; IPR029499:ATP:cob(I)alamin adenosyltransferase, PduO-type;\""	80.0409	107.87	0.414056	0.32007	BRAD285_v2_6403	BRAD285_v2_6403	putative ATP:cob(I)alamin adenosyltransferase, monofunctional PduO type	293.482	273.67	-0.0898487	0.655721	none_DEG
blr1377	etfS	\AutoIPR: IPR012255:Electron transfer flavoprotein, beta subunit; IPR014730:Electron transfer flavoprotein, alpha/beta-subunit, N-terminal;\""	368.804	560.825	0.607369	0.0322782	BRAD285_v2_6402	etfB	Electron transfer flavoprotein beta-subunit (Beta-ETF) (Electron transfer flavoprotein small subunit) (ETFSS)	1680.78	2015.54	0.261323	0.232258	none_DEG
blr1378	etfL	\AutoIPR: IPR001308:Electron transfer flavoprotein, alpha subunit; IPR029035:DHS-like NAD/FAD-binding domain;\""	343.645	729.258	1.08855	9.46642e-07	BRAD285_v2_6401	etfA	Electron transfer flavoprotein alpha-subunit (Alpha-ETF) (Electron transfer flavoprotein large subunit) (ETFLS)	2147.96	2176.55	0.0200139	0.91089	usda_DEG
blr1379	hbdA_1	\AutoIPR: IPR022694:3-hydroxyacyl-CoA dehydrogenase;\""	377.928	629.394	0.735649	0.000704361	BRAD285_v2_6400	hbdA_2	3-hydroxybutyryl-CoA dehydrogenase (Beta- hydroxybutyryl-CoA dehydrogenase) (BHBD)	2185.69	2402.35	0.137269	0.371231	usda_DEG
bll1380	tlpA	\AutoIPR: IPR005746:Thioredoxin; IPR012336:Thioredoxin-like fold;\""	83.4866	82.6222	-0.0111838	0.976302	BRAD285_v2_6398	tlpA	Thiol:disulfide interchange protein tlpA (Cytochrome c biogenesis protein tlpA)	686.329	493.411	-0.477961	0.00253355	ors_DEG
blr1381	argH	\AutoIPR: IPR000362:Fumarate lyase family; IPR008948:L-Aspartase-like; IPR024083:Fumarase/histidase, N-terminal; IPR029419:Argininosuccinate lyase, C-terminal;\""	107.504	325.674	1.60033	1.13189e-13	BRAD285_v2_6397	argH	argininosuccinate lyase	442.075	692.966	0.64832	2.48416e-05	both_DEG
blr1383	lysA	\AutoIPR: IPR000183:Ornithine/DAP/Arg decarboxylase; IPR029066:PLP-binding barrel;\""	108.617	197.723	0.862416	5.36454e-05	BRAD285_v2_6395	lysA	diaminopimelate decarboxylase	324.355	319.655	-0.0192081	0.915894	usda_DEG
blr1402	blr1402	\AutoIPR: IPR000064:Endopeptidase, NLPC/P60 domain; IPR007921:CHAP domain; IPR013423:Conserved hypothetical protein CHP02594;\""	35.6271	110.731	1.64458	1.36584e-05	BRAD285_v2_6355	BRAD285_v2_6355	conserved exported protein of unknown function	76.9374	395.937	2.3679	4.51064e-10	both_DEG
bll1403	bll1403	\AutoIPR: IPR005302:Molybdenum cofactor sulfurase, C-terminal; IPR011037:Pyruvate kinase-like, insert domain;\""	34.6239	42.4507	0.310542	0.512555	BRAD285_v2_6354	BRAD285_v2_6354	conserved protein of unknown function	144.758	219.123	0.615563	0.00770409	ors_DEG
blr1404	clpB_1	\AutoIPR: IPR001270:ClpA/B family; IPR023150:Double Clp-N motif; IPR027417:P-loop containing nucleoside triphosphate hydrolase; IPR028299:ClpA/B, conserved site 2;\""	1413.35	2357.57	0.738396	0.0253423	BRAD285_v2_6353	clpB	Chaperone	6560.67	5533.36	-0.245588	0.536207	none_DEG
bll1407	bll1407	\AutoIPR: IPR011055:Duplicated hybrid motif; IPR016047:Peptidase M23;\""	2437.68	1484.61	-0.71198	0.00319307	BRAD285_v2_6352	BRAD285_v2_6352	putative metalloendopeptidase	1412.83	4024.57	1.51093	3.94104e-27	both_DEG
blr1408	blr1408	hypothetical protein	308.64	265.03	-0.211719	0.508064	BRAD285_v2_6342	BRAD285_v2_6342	conserved exported protein of unknown function	855.929	1096.57	0.355383	0.216938	none_DEG
blr1409	blr1409	\AutoIPR: IPR002347:Glucose/ribitol dehydrogenase;\""	70.7782	74.7672	0.0587764	0.882059	BRAD285_v2_0488	BRAD285_v2_0488	putative dehydrogenase/reductase SDR family member	87.6646	65.1224	-0.414243	0.193757	none_DEG
blr1410	glpK	\AutoIPR: IPR000577:Carbohydrate kinase, FGGY;\""	236.118	134.148	-0.799898	0.00398138	BRAD285_v2_0490	glpK	glycerol kinase	333.312	281.639	-0.245679	0.239792	usda_DEG
blr1411	blr1411	\AutoIPR: IPR016181:Acyl-CoA N-acyltransferase;\""	37.3391	22.1514	-0.728671	0.110427	BRAD285_v2_0491	BRAD285_v2_0491	\conserved hypothetical protein; putative Acyl-CoA N-acyltransferase\""	204.412	121.982	-0.73069	0.00733016	ors_DEG
blr1415	blr1415	\AutoIPR: IPR003083:S-crystallin;\""	48.4908	40.1953	-0.225167	0.683754	BRAD285_v2_0492	BRAD285_v2_0492	putative Glutathione transferase	185.898	129.205	-0.522331	0.0345235	none_DEG
bll1418	metH	\AutoIPR: IPR011822:Cobalamin-dependent methionine synthase;\""	5212.13	379.605	-3.78285	1.569e-55	BRAD285_v2_0497	metH	B12-dependent homocysteine-N5-methyltetrahydrofolate transmethylase	6676.8	734.748	-3.18554	1.38857e-45	both_DEG
bll1419	metF	\AutoIPR: IPR003171:Methylenetetrahydrofolate reductase; IPR029041:FAD-linked oxidoreductase-like;\""	1717.76	128.902	-3.7143	3.52848e-38	BRAD285_v2_0498	metF	5,10-methylenetetrahydrofolate reductase	1764.94	221.957	-2.9915	2.72789e-40	both_DEG
blr1420	blr1420	\AutoIPR: IPR011251:Luciferase-like domain; IPR019949:Luciferase family oxidoreductase, group 1;\""	59.5874	84.045	0.497981	0.192963	BRAD285_v2_0499	BRAD285_v2_0499	putative monooxygenase with luciferase-like ATPase activity	354.436	680.758	0.945118	8.06304e-05	ors_DEG
bll1421	pheA	\AutoIPR: IPR008242:Bifunctional P-protein, chorismate mutase/prephenate dehydratase;\""	87.7461	212.075	1.27835	1.72639e-06	BRAD285_v2_0505	pheA	Chorismate mutase/prephenate dehydratase	590.811	407.584	-0.530757	0.000846506	both_DEG
bll1422	kdsB	\AutoIPR: IPR003329:Acylneuraminate cytidylyltransferase; IPR029044:Nucleotide-diphospho-sugar transferases;\""	48.3366	40.2593	-0.251753	0.662295	BRAD285_v2_0506	kdsB	CTP:CMP-3-deoxy-D-manno-octulosonate transferase	175.372	161.039	-0.128983	0.574126	none_DEG
blr1423	cycM	\AutoIPR: IPR002327:Cytochrome c, class IA/ IB; IPR009056:Cytochrome c-like domain;\""	1146.42	469.59	-1.27912	2.72829e-05	BRAD285_v2_0507	BRAD285_v2_0507	Cytochrome c homolog	2222.71	2152.83	-0.0463228	0.757922	usda_DEG
blr1424	blr1424	\AutoIPR: IPR000914:Solute-binding protein family 5 domain; IPR006311:Twin-arginine translocation pathway, signal sequence; IPR030678:Peptide/nickel binding protein, MppA-type;\""	470.177	648.249	0.46935	0.0410692	BRAD285_v2_0509	BRAD285_v2_0509	putative oligopeptide transport protein (ABC superfamily, peri_bind)	2598.12	3067.12	0.239055	0.0531786	none_DEG
blr1425	blr1425	\AutoIPR: IPR000914:Solute-binding protein family 5 domain; IPR006311:Twin-arginine translocation pathway, signal sequence;\""	324.135	455.014	0.498376	0.10686	BRAD285_v2_0510	BRAD285_v2_0510	putative oligopeptide transport protein (ABC superfamily, peri_bind)	1484.97	1537.04	0.0490696	0.742314	none_DEG
blr1426	blr1426	\AutoIPR: IPR000515:ABC transporter type 1, transmembrane domain MetI-like;\""	120.23	210.191	0.822519	0.00721831	BRAD285_v2_0511	BRAD285_v2_0511	putative oligopeptide transport protein (ABC superfamily, membrane)	596.289	744.541	0.319999	0.0224762	usda_DEG
blr1427	blr1427	\AutoIPR: IPR000515:ABC transporter type 1, transmembrane domain MetI-like; IPR025966:Oligopeptide transport permease C-like, N-terminal domain;\""	164.008	261.627	0.688009	0.00702847	BRAD285_v2_0512	BRAD285_v2_0512	putative oligopeptide transport protein (ABC superfamily, membrane)	741.311	765.348	0.0455598	0.766162	usda_DEG
blr1428	blr1428	\AutoIPR: IPR012700:Phosphonate C-P lyase system, PhnK; IPR027417:P-loop containing nucleoside triphosphate hydrolase;\""	228.412	716.766	1.65802	1.04736e-12	BRAD285_v2_0513	BRAD285_v2_0513	putative oligopeptide transport protein (ABC superfamily, atp_bind)	916.784	1438.68	0.652115	0.000276546	both_DEG
bll1430	bll1430	\AutoIPR: IPR000064:Endopeptidase, NLPC/P60 domain; IPR001452:SH3 domain; IPR003646:SH3-like domain, bacterial-type;\""	82.7362	47.1013	-0.761846	0.0186772	BRAD285_v2_0517	BRAD285_v2_0517	NLP/P60 family protein	158.146	153.899	-0.00928821	0.966045	none_DEG
bll1431	bll1431	\AutoIPR: IPR011356:Leucine aminopeptidase/peptidase B;\""	120.495	85.7011	-0.445519	0.186569	BRAD285_v2_0518	BRAD285_v2_0518	Putative Leucine aminopeptidase	212.91	274.049	0.379989	0.00611322	ors_DEG
bll1434	ctpI	\AutoIPR: IPR018076:Type II secretion system F domain;\""	384.611	134.054	-1.4949	1.95652e-11	BRAD285_v2_0521	BRAD285_v2_0521	\putative pilus assembly protein; membrane protein\""	747.91	120.225	-2.63485	6.56238e-25	both_DEG
bll1435	ctpH	\AutoIPR: IPR018076:Type II secretion system F domain;\""	505.068	149.356	-1.74879	7.19484e-11	BRAD285_v2_0522	BRAD285_v2_0522	\putative pilus assembly protein; membrane protein\""	1143.41	155.563	-2.86831	5.08269e-33	both_DEG
bll1436	ctpG	\AutoIPR: IPR001482:Type II secretion system protein E; IPR027417:P-loop containing nucleoside triphosphate hydrolase;\""	670.399	261.846	-1.34556	5.60325e-08	BRAD285_v2_0523	BRAD285_v2_0523	putative secretory protein kinase, cpaF-like gene	2448.19	181.262	-3.76031	2.49981e-47	both_DEG
bll1437	ctpF_2	\AutoIPR: IPR025501:ATP binding protein MinD; IPR025669:AAA domain; IPR027417:P-loop containing nucleoside triphosphate hydrolase;\""	862.78	204.828	-2.07937	2.5134e-18	BRAD285_v2_2010	BRAD285_v2_2010	putative pilus assembly protein cpaE	1191.57	174.364	-2.77989	1.06827e-55	both_DEG
bll1438	ctpE	\AutoIPR: IPR019027:Pilus biogenesis CpaD-related;\""	406.814	106.41	-1.92057	1.18194e-12	BRAD285_v2_2011	BRAD285_v2_2011	putative pilus assembly protein cpaD	508.205	71.614	-2.82967	1.61589e-41	both_DEG
bll1439	ctpD	\AutoIPR: IPR004846:Type II/III secretion system; IPR007055:BON domain;\""	834.094	281.095	-1.55839	2.07002e-08	BRAD285_v2_2012	BRAD285_v2_2012	putative Pilus assembly protein cpaC	1367.31	256.111	-2.41875	2.38191e-25	both_DEG
bll1440	ctpC_2	\AutoIPR: IPR017592:Pilus assembly, Flp-type CpaB;\""	310.388	125.545	-1.28139	1.71403e-07	BRAD285_v2_0527	BRAD285_v2_0527	putative pilus assembly protein, cpaB	1231.32	232.567	-2.40412	5.20077e-14	both_DEG
bll1441	ctpB	\AutoIPR: IPR000045:Prepilin type IV endopeptidase, peptidase domain;\""	190.067	83.3014	-1.19361	0.00297519	BRAD285_v2_0528	BRAD285_v2_0528	putative type IV prepilin peptidase, cpaA	270.544	54.4487	-2.34146	4.32168e-25	both_DEG
blr1443	blr1443	\AutoIPR: IPR006694:Fatty acid hydroxylase;\""	336.124	104.256	-1.64419	8.15203e-08	BRAD285_v2_0530	BRAD285_v2_0530	conserved membrane protein of unknown function	1185.4	293.366	-2.02083	4.23391e-23	both_DEG
blr1444	blr1444	hypothetical protein	422.1	120.431	-1.79639	5.52034e-10	BRAD285_v2_0531	BRAD285_v2_0531	conserved protein of unknown function	914.602	276.25	-1.7254	1.02299e-15	both_DEG
bsl1446	infA	\AutoIPR: IPR004368:Translation initiation factor IF-1; IPR006196:RNA-binding domain, S1, IF1 type; IPR012340:Nucleic acid-binding, OB-fold;\""	237.471	757.636	1.67766	1.16625e-14	BRAD285_v2_0535	infA	Translation initiation factor IF-1	2106.62	1214.51	-0.79434	0.0188641	usda_DEG
bll1447	rhlE_1	\AutoIPR: IPR004807:UvrABC system, subunit B; IPR014014:RNA helicase, DEAD-box type, Q motif; IPR027417:P-loop containing nucleoside triphosphate hydrolase;\""	602.406	1149.1	0.934377	0.0364504	BRAD285_v2_0536	BRAD285_v2_0536	putative ATP-dependent RNA helicase with P-loop hydrolase domain (rhlE gene)	8462	2915.43	-1.53697	3.04256e-08	ors_DEG
blr1448	blr1448	\AutoIPR: IPR000709:Leu/Ile/Val-binding protein; IPR017777:ABC transporter, urea, substrate-binding, UrtA; IPR028082:Periplasmic binding protein-like I;\""	89.8874	830.879	3.21166	5.04807e-19	BRAD285_v2_0538	BRAD285_v2_0538	putative branched-chain amino acid ABC transporter (substrate-binding protein)	101.363	1598.42	3.96907	1.0279e-33	both_DEG
blr1449	blr1449	\AutoIPR: IPR001851:ABC transporter, permease; IPR011989:Armadillo-like helical;\""	9.95531	90.2754	3.1581	6.4642e-12	BRAD285_v2_0539	BRAD285_v2_0539	putative Branched-chain amino acid ABC transporter (permease protein)	29.4066	222.233	2.91114	7.67294e-20	both_DEG
blr1450	blr1450	\AutoIPR: IPR001851:ABC transporter, permease;\""	6.8709	61.7917	3.23135	2.69009e-14	BRAD285_v2_0540	BRAD285_v2_0540	putative branched-chain amino acid ABC transporter (permease protein)	20.0253	161.95	2.97278	3.44232e-19	both_DEG
blr1451	blr1451	\AutoIPR: IPR017781:ABC transporter, urea, ATP-binding protein, UrtD; IPR027417:P-loop containing nucleoside triphosphate hydrolase;\""	4.76163	48.9612	3.32011	8.12796e-12	BRAD285_v2_0541	BRAD285_v2_0541	putative branched-chain amino acid ABC transporter (ATP-binding protein)	15.5304	155.149	3.3902	5.89306e-20	both_DEG
blr1452	blr1452	\AutoIPR: IPR017780:ABC transporter, urea, ATP-binding protein, UrtE; IPR027417:P-loop containing nucleoside triphosphate hydrolase;\""	20.5019	48.0816	1.25129	0.00134146	BRAD285_v2_0542	BRAD285_v2_0542	putative branched-chain amino acid ABC transporter (ATP-binding protein)	25.1974	87.7052	1.79203	1.56744e-07	both_DEG
blr1453	ureD	\AutoIPR: IPR002669:Urease accessory protein UreD;\""	65.7341	43.7242	-0.525383	0.144161	BRAD285_v2_0543	BRAD285_v2_0543	putative urease accessory protein UreD	74.7617	79.7503	0.124106	0.675651	none_DEG
blr1454	ureA	\AutoIPR: IPR002026:Urease, gamma/gamma-beta subunit;\""	9.38488	23.0743	1.35962	0.0141409	BRAD285_v2_0544	ureA	Urease gamma subunit (Urea amidohydrolase gamma subunit)	123.226	99.317	-0.318675	0.333237	none_DEG
blr1455	ureB	\AutoIPR: IPR002019:Urease, beta subunit;\""	20.985	30.9095	0.567287	0.267089	BRAD285_v2_0545	ureB	Urease beta subunit	193.657	110.195	-0.804135	0.00122295	ors_DEG
blr1456	blr1456	\AutoIPR: IPR003607:HD/PDEase domain;\""	30.796	19.7009	-0.749594	0.131078	BRAD285_v2_0546	BRAD285_v2_0546	putative metal-dependent phosphohydrolase	117.276	58.6615	-0.99053	3.48495e-06	ors_DEG
blr1457	ureC	\AutoIPR: IPR005848:Urease, alpha subunit; IPR029754:Urease nickel binding site;\""	141.009	171.89	0.284759	0.313029	BRAD285_v2_0547	ureC_1	Urease alpha subunit (Urea amidohydrolase)	895.424	466.968	-0.94463	5.97888e-12	ors_DEG
bsr1458	bsr1458	\AutoIPR: IPR011008:Dimeric alpha-beta barrel;\""	183.336	54.9472	-1.71378	3.8791e-06	BRAD285_v2_0548	BRAD285_v2_0548	conserved protein of unknown function	130.247	151.919	0.218335	0.495857	usda_DEG
blr1459	ureF	\AutoIPR: IPR002639:Urease accessory protein UreF;\""	90.5028	40.5331	-1.08271	0.0120477	BRAD285_v2_0550	BRAD285_v2_0550	putative Urease accessory protein UreF	233.803	126.57	-0.86755	0.000376378	ors_DEG
blr1460	ureG	\AutoIPR: IPR004400:Urease accessory protein UreG; IPR027417:P-loop containing nucleoside triphosphate hydrolase;\""	32.0029	27.9356	-0.22562	0.681745	BRAD285_v2_0551	ureG	Urease accessory protein UreG	212.308	181.416	-0.222074	0.214338	none_DEG
blr1461	blr1461	\AutoIPR: IPR006189:CHASE; IPR011102:Signal transduction histidine kinase, HWE region;\""	249.244	145.82	-0.753046	0.0214335	BRAD285_v2_0552	BRAD285_v2_0552	putative signal transduction histidine kinase with Chase domain	487.028	837.92	0.782169	0.0157605	none_DEG
bll1465	bll1465	hypothetical protein	14.5596	10.0802	-0.573223	0.472292	BRAD285_v2_0558	BRAD285_v2_0558	conserved membrane protein of unknown function	76.7214	284.937	1.89205	7.92073e-06	ors_DEG
bll1466	bll1466	\AutoIPR: IPR010279:Protein of unknown function DUF883, ElaB;\""	86.7141	15.0293	-2.64543	2.63331e-07	BRAD285_v2_0559	BRAD285_v2_0559	conserved protein of unknown function	103.013	629.581	2.59862	1.15537e-09	both_DEG
bll1467	bll1467	\AutoIPR: IPR002549:Uncharacterised protein family UPF0118;\""	39.0775	26.2758	-0.65966	0.183009	BRAD285_v2_0560	BRAD285_v2_0560	putative permease	53.1724	205.466	1.9516	1.72418e-07	ors_DEG
blr1468	blr1468	\AutoIPR: IPR005490:L,D-transpeptidase catalytic domain;\""	78.9052	33.6309	-1.20663	0.000682584	BRAD285_v2_6084	BRAD285_v2_6084	putative ErfK/YbiS/YcfS/YnhG protein family	913.889	207.912	-2.14082	6.14055e-30	both_DEG
blr1469	blr1469	\AutoIPR: IPR021293:Protein of unknown function DUF2865;\""	50.8516	63.3061	0.341974	0.478925	BRAD285_v2_0563	BRAD285_v2_0563	conserved exported protein of unknown function	186.037	157.769	-0.243227	0.581055	none_DEG
bll1471	bll1471	\AutoIPR: IPR003660:HAMP linker domain; IPR004089:Methyl-accepting chemotaxis protein (MCP) signalling domain;\""	12.161	58.3552	2.22523	5.15053e-05	BRAD285_v2_0564	BRAD285_v2_0564	putative methyl-accepting chemotaxis receptor/sensory transducer	1305.11	328.16	-1.99731	1.88332e-25	both_DEG
bsr1472	bsr1472	hypothetical protein	26.4989	8.47142	-1.91385	0.0350687	BRAD285_v2_0566	BRAD285_v2_0566	conserved protein of unknown function	96.8477	87.6365	-0.158262	0.588834	none_DEG
bll1475	nodQ	\AutoIPR: IPR002891:Adenylylsulphate kinase; IPR011779:Sulphate adenylyltransferase, large subunit; IPR022424:Translation initiation factor 2, gamma subunit; IPR027417:P-loop containing nucleoside triphosphate hydrolase;\""	211.28	167.358	-0.331913	0.483799	BRAD285_v2_0576	cysNC	CysN/CysC bifunctional enzyme, ATP-sulfurylase large subunit and adenylyl sulfate kinase	219.654	879.313	2.00936	1.9824e-31	ors_DEG
bll1476	cysD_3	\AutoIPR: IPR014729:Rossmann-like alpha/beta/alpha sandwich fold;\""	202.928	86.9655	-1.18566	0.000112215	BRAD285_v2_0577	BRAD285_v2_0577	ATP-sulfurylase, subunit 2 (ATP:sulfate adenylyltransferase)	231.436	641.19	1.46355	4.21916e-17	both_DEG
blr1477	blr1477	\AutoIPR: IPR012409:Sirohaem synthase;\""	316.161	45.9833	-2.83762	1.07231e-16	BRAD285_v2_0579	cysG	siroheme synthase	111.433	317.69	1.53391	2.72327e-11	both_DEG
blr1478	blr1478	\AutoIPR: IPR021270:Protein of unknown function DUF2849;\""	161.159	9.41786	-4.2607	1.86839e-13	BRAD285_v2_0580	BRAD285_v2_0580	conserved hypothetical protein	99.1764	163.11	0.725494	0.00162841	both_DEG
blr1479	blr1479	\AutoIPR: IPR011786:Sulphite reductase (NADPH) hemoprotein, beta subunit;\""	807.324	228.592	-1.82601	4.14256e-12	BRAD285_v2_0581	cysI	Sulfite/ferredoxin-nitrite reductase	617.309	902.088	0.54901	0.000286373	both_DEG
blr1480	blr1480	\AutoIPR: IPR008318:Uncharacterised conserved protein UCP030820;\""	176.366	58.8241	-1.57633	0.000139843	BRAD285_v2_0582	BRAD285_v2_0582	conserved hypothetical protein	155.055	353.414	1.19528	1.84174e-05	both_DEG
blr1481	cysH	\AutoIPR: IPR004511:Phosphoadenosine phosphosulphate/adenosine 5'-phosphosulphate reductase; IPR014729:Rossmann-like alpha/beta/alpha sandwich fold;\""	162.528	32.1268	-2.3517	5.65424e-10	BRAD285_v2_0583	cysH	phosphoadenosine phosphosulfate reductase(PAPS reductase, thioredoxin dependent) (PAdoPS reductase) (3'- phosphoadenylylsulfate reductase) (PAPS sulfotransferase)	108.239	219.187	1.02413	1.61834e-06	both_DEG
blr1482	blr1482	\AutoIPR: IPR005669:Thiosulphate/Sulfate-binding protein;\""	340.38	103.789	-1.7011	2.43924e-07	BRAD285_v2_0585	sbp	sulfate ABC transporter (substrate binding protein)	813.887	437.861	-0.891966	7.37493e-06	both_DEG
blr1483	blr1483	\AutoIPR: IPR000515:ABC transporter type 1, transmembrane domain MetI-like; IPR005667:Sulphate ABC transporter permease protein 2;\""	404.059	191.711	-1.06124	0.0582127	BRAD285_v2_0586	cysT	sulfate/thiosulfate transport protein (ABC superfamily, membrane)	535.246	312.667	-0.774448	2.62975e-06	ors_DEG
blr1484	blr1484	\AutoIPR: IPR000515:ABC transporter type 1, transmembrane domain MetI-like; IPR005667:Sulphate ABC transporter permease protein 2;\""	153.719	75.5067	-1.02819	0.00696368	BRAD285_v2_0587	cysW	sulfate/thiosulfate permease W protein (ABC superfamily, membrane)	406.127	206.561	-0.966009	3.06472e-07	both_DEG
blr1485	blr1485	\AutoIPR: IPR005666:Sulphate transport system permease protein 1; IPR014769:ABC transporter, sulphate/thiosulphate import, ATP-binding protein CysA, C-terminal; IPR024765:TOBE-like domain; IPR027417:P-loop containing nucleoside triphosphate hydrolase;\""	218.209	101.373	-1.09999	0.00837571	BRAD285_v2_0588	cysA	sulfate/thiosulfate ABC transporter, ATP-binding component	545.605	326.683	-0.734812	2.4227e-05	both_DEG
blr1486	blr1486	\AutoIPR: IPR014044:CAP domain;\""	67.1749	70.0408	0.0859755	0.841076	BRAD285_v2_0589	BRAD285_v2_0589	conserved protein of unknown function	640.305	246.469	-1.37994	5.49513e-16	ors_DEG
blr1487	blr1487	\AutoIPR: IPR016035:Acyl transferase/acyl hydrolase/lysophospholipase;\""	164.624	141.576	-0.203316	0.570833	BRAD285_v2_0590	BRAD285_v2_0590	\Putative Acyl transferase/acyl hydrolase/lysophospholipase; Putative patatin-like phospholipase\""	834.112	354.509	-1.23737	1.75246e-12	ors_DEG
blr1488	bdhA_1	\AutoIPR: IPR002347:Glucose/ribitol dehydrogenase;\""	175.305	371.452	1.09554	9.34393e-07	BRAD285_v2_0591	BRAD285_v2_0591	D-beta-hydroxybutyrate dehydrogenase (BDH) (3- hydroxybutyrate dehydrogenase) (3-HBDH)	942.155	683.156	-0.460199	0.00883133	both_DEG
bll1490	bll1490	\AutoIPR: IPR002797:Polysaccharide biosynthesis protein; IPR029303:Polysaccharide biosynthesis protein, C-terminal domain;\""	295.475	75.2358	-1.96121	1.17354e-10	BRAD285_v2_0594	BRAD285_v2_0594	\Conserved hypothetical protein; putative polysaccharide export protein, PST family\""	831.772	127.192	-2.71825	1.67633e-46	both_DEG
bll1491	bll1491	\AutoIPR: IPR028250:Thiol:disulfide interchange protein DsbD, N-terminal domain;\""	132.177	349.658	1.41254	1.43206e-08	BRAD285_v2_0595	BRAD285_v2_0595	\conserved hypothetical protein; putative signal peptide\""	211.316	800.21	1.92016	1.69648e-14	both_DEG
blr1492	blr1492	\AutoIPR: IPR003774:Protein of unknown function UPF0301;\""	454.218	252.998	-0.836843	0.00142835	BRAD285_v2_0596	BRAD285_v2_0596	conserved hypothetical protein, hypothetical UPF0301 protein	471.333	1650.42	1.81145	6.10827e-19	both_DEG
bll1493	tfdA	\AutoIPR: IPR003819:Taurine catabolism dioxygenase TauD/TfdA;\""	220.307	71.4607	-1.64756	6.93979e-08	BRAD285_v2_0597	tfdA-like	Alpha-ketoglutarate-dependent 2,4-dichlorophenoxyacetate dioxygenase (EC 1.14.11.-) (2,4-D dioxygenase)	140.648	159.128	0.182653	0.591833	usda_DEG
bll1494	bdhA_2	\AutoIPR: IPR002347:Glucose/ribitol dehydrogenase;\""	21.8094	12.6325	-0.995001	0.220829	BRAD285_v2_0598	BRAD285_v2_0598	putative Glucose/ribitol dehydrogenase, putative D-beta-hydroxybutyrate dehydrogenase	23.6391	75.8144	1.6752	1.4019e-07	ors_DEG
blr1495	blr1495	\AutoIPR: IPR002347:Glucose/ribitol dehydrogenase;\""	24.6693	36.6636	0.518301	0.27644	BRAD285_v2_0600	BRAD285_v2_0600	putative Glucose/ribitol dehydrogenase	46.6037	102.069	1.15781	0.000193655	ors_DEG
blr1496	blr1496	\AutoIPR: IPR008462:CsbD-like;\""	43.3818	32.2485	-0.451635	0.476838	BRAD285_v2_0601	BRAD285_v2_0601	conserved hypothetical protein, hypothetical UPF0337 protein	89.5542	497.895	2.47172	1.82025e-12	ors_DEG
bll1497	bll1497	\AutoIPR: IPR013830:SGNH hydrolase-type esterase domain;\""	516.825	408.042	-0.327919	0.176913	BRAD285_v2_0602	BRAD285_v2_0602	conserved hypothetical protein	1298.04	2600.09	1.00279	2.18668e-08	ors_DEG
bll1498	bll1498	\AutoIPR: IPR002477:Peptidoglycan binding-like; IPR011757:Lytic transglycosylase MltB; IPR011970:Lytic murein transglycosylase; IPR023346:Lysozyme-like domain;\""	193.734	335.033	0.79023	0.00685128	BRAD285_v2_0603	BRAD285_v2_0603	Putative membrane-bound lytic murein transglycosylase, putative signal peptide	706.697	841.725	0.254563	0.143392	usda_DEG
blr1499	exoN	\AutoIPR: IPR029044:Nucleotide-diphospho-sugar transferases;\""	357.481	575.681	0.694665	0.0200586	BRAD285_v2_0605	ExoN	glucose-1-phosphate uridylyltransferase	831.587	1166.82	0.492615	0.000379735	ors_DEG
bll1500	bll1500	\AutoIPR: IPR029787:Nucleotide cyclase;\""	388.193	159.072	-1.27263	2.30666e-06	BRAD285_v2_0606	BRAD285_v2_0606	Putative diguanylate cyclase (GGDEF) precursor	222.368	210.432	-0.0711843	0.659292	usda_DEG
blr1501	blr1501	hypothetical protein	12.8083	12.524	0.0249449	0.972993	BRAD285_v2_0607	BRAD285_v2_0607	conserved hypothetical protein	40.4174	49.0499	0.275021	0.494434	none_DEG
bll1502	bll1502	\AutoIPR: IPR001633:EAL domain; IPR003949:Potassium channel, voltage-dependent, EAG; IPR011622:7TM-DISM receptor, extracellular domain, type 2; IPR011623:7TM-DISM receptor, extracellular domain, type 1; IPR029787:Nucleotide cyclase;\""	402.792	990.646	1.29996	1.31437e-06	BRAD285_v2_0619	BRAD285_v2_0619	Putative diguanylate cyclase (GGDEF)/phosphodiesterase (EAL) with PAS domain	1676.14	2905.19	0.795582	1.01378e-11	both_DEG
bll1503	qor_1	\AutoIPR: IPR002085:Alcohol dehydrogenase superfamily, zinc-type; IPR016040:NAD(P)-binding domain; IPR020843:Polyketide synthase, enoylreductase domain;\""	201.463	252.873	0.343978	0.183606	BRAD285_v2_0621	BRAD285_v2_0621	putative NADPH quinone oxidoreductase	502.275	729.161	0.540117	0.00057495	ors_DEG
bsr1504	bsr1504	\AutoIPR: IPR009579:Protein of unknown function DUF1192;\""	6.87253	3.27895	-0.91717	0.342458	BRAD285_v2_0622	BRAD285_v2_0622	conserved hypothetical protein	14.1985	71.317	2.21879	4.47721e-09	ors_DEG
blr1506	blr1506	\AutoIPR: IPR010848:Protein of unknown function DUF1465;\""	378.967	133.013	-1.50893	1.3245e-10	BRAD285_v2_0625	BRAD285_v2_0625	conserved hypothetical protein	865.397	440.91	-0.97699	7.43808e-09	both_DEG
bsl1507	rpmE	\AutoIPR: IPR002150:Ribosomal protein L31;\""	583.679	647.66	0.155602	0.729794	BRAD285_v2_0626	rpmE	50S ribosomal protein L31	1756.87	731.063	-1.26486	4.48628e-12	ors_DEG
blr1508	blr1508	\AutoIPR: IPR011918:ABC transporter, ATP-binding/permease protein; IPR013305:ABC transporter Tap-like; IPR027417:P-loop containing nucleoside triphosphate hydrolase;\""	132.322	1106.57	3.06223	1.42663e-36	BRAD285_v2_0628	BRAD285_v2_0628	Putative ABC transporter, ATP-binding protein, ATPase	5396.22	2013.54	-1.42216	0.00232548	both_DEG
bll1509	bll1509	\AutoIPR: IPR016181:Acyl-CoA N-acyltransferase;\""	47.2352	37.2722	-0.417427	0.32741	BRAD285_v2_0630	BRAD285_v2_0630	Putative acetyltransferase	103.97	96.1721	-0.105094	0.75134	none_DEG
bll1510	motB_1	\AutoIPR: IPR006665:Outer membrane protein, OmpA/MotB, C-terminal;\""	223.976	124.375	-0.826742	0.00528879	BRAD285_v2_0631	BRAD285_v2_0631	\Conserved hypothetical protein; putative Flagellar motor protein\""	364.684	311.267	-0.226222	0.12268	usda_DEG
bll1511	bll1511	hypothetical protein	181.919	88.3384	-1.04004	0.000269879	BRAD285_v2_0632	BRAD285_v2_0632	\conserved hypothetical protein; putative membrane protein\""	252.088	240.686	-0.0591177	0.764401	usda_DEG
blr1512	blr1512	\AutoIPR: IPR003333:Mycolic acid cyclopropane synthase; IPR029063:S-adenosyl-L-methionine-dependent methyltransferase;\""	44.0241	29.0272	-0.627016	0.185407	BRAD285_v2_0634	BRAD285_v2_0634	putative cyclopropane-fatty-acyl-phospholipid synthase	532.229	105.155	-2.3471	1.97636e-17	ors_DEG
blr1515	acrA	\AutoIPR: IPR006143:RND efflux pump, membrane fusion protein;\""	1423.38	736.25	-0.945826	0.002467	BRAD285_v2_0635	BRAD285_v2_0635	Putative component of multidrug efflux pump, acrB/acrD/acrF family	3504.16	3042	-0.203644	0.426001	usda_DEG
blr1516	acrB	\AutoIPR: IPR001036:Acriflavin resistance protein; IPR027463:Multidrug efflux transporter AcrB TolC docking domain, DN/DC subdomains;\""	1426.61	2153.53	0.594797	0.0736921	BRAD285_v2_0636	BRAD285_v2_0636	Putative component of multidrug efflux pump, acrB/acrD/acrF family	9407.43	5363.51	-0.810397	0.00102007	ors_DEG
bll1517	suhB	\AutoIPR: IPR000760:Inositol monophosphatase;\""	115.666	153.994	0.435171	0.0836931	BRAD285_v2_0638	suhB	inositol monophosphatase	374.984	405.404	0.121701	0.526454	none_DEG
bll1518	bll1518	\AutoIPR: IPR011990:Tetratricopeptide-like helical domain;\""	98.0339	97.0494	-0.0116956	0.976302	BRAD285_v2_0639	BRAD285_v2_0639	\Conserved hypothetical protein; TPR repeat, SEL1 subfamily\""	493.967	338.437	-0.543919	0.000590434	ors_DEG
bll1519	bll1519	\AutoIPR: IPR003733:Thiamine phosphate synthase;\""	48.2895	66.2068	0.495269	0.180398	BRAD285_v2_0640	BRAD285_v2_0640	putative thiamine phosphate pyrophosphorylase (thiamin phosphate synthase/diphosphorylase)	190.151	290.494	0.612547	0.026506	none_DEG
bll1522	pgk	\AutoIPR: IPR001576:Phosphoglycerate kinase;\""	362.774	598.57	0.731338	0.0104501	BRAD285_v2_0645	cbbK	phosphoglycerate kinase	1631.78	1061.02	-0.620046	0.000132729	ors_DEG
bll1523	gapA	\AutoIPR: IPR020831:Glyceraldehyde/Erythrose phosphate dehydrogenase family;\""	1910.02	2009.77	0.0755063	0.859677	BRAD285_v2_0646	cbbG	Glyceraldehyde-3-phosphate dehydrogenase (GAPDH)	3212.53	2679.88	-0.261491	0.0792475	none_DEG
bsr1525	bsr1525	\AutoIPR: IPR025310:Protein of unknown function DUF4164;\""	154.446	87.9943	-0.799779	0.0178763	BRAD285_v2_0649	BRAD285_v2_0649	conserved protein of unknown function	99.5008	148.089	0.575702	0.0217676	none_DEG
blr1526	blr1526	\AutoIPR: IPR007838:Cell division protein ZapA-like;\""	65.8884	68.3026	0.110547	0.795708	BRAD285_v2_0650	BRAD285_v2_0650	conserved protein of unknown function	115.027	140.045	0.288302	0.236782	none_DEG
blr1527	blr1527	\AutoIPR: IPR002698:5-formyltetrahydrofolate cyclo-ligase; IPR024185:5-formyltetrahydrofolate cyclo-ligase-like domain;\""	82.1169	73.0055	-0.155102	0.678047	BRAD285_v2_0663	BRAD285_v2_0663	Antifreeze protein, type I : 5-formyltetrahydrofolate cyclo-ligase	213.821	35.4211	-2.55732	4.85206e-20	ors_DEG
blr1528	blr1528	\AutoIPR: IPR005235:Metallophosphoesterase, MG_246/BB_0505; IPR029052:Metallo-dependent phosphatase-like;\""	46.0685	108.502	1.25796	9.49115e-05	BRAD285_v2_0664	BRAD285_v2_0664	Metallo-phosphoesterase	298.412	200.885	-0.563275	0.0340411	usda_DEG
bll1532	bll1532	\AutoIPR: IPR004090:Chemotaxis methyl-accepting receptor;\""	210.224	48.6432	-2.10042	1.96107e-10	BRAD285_v2_0665	BRAD285_v2_0665	putative methyl-accepting chemotaxis protein	614.543	261.958	-1.2248	2.79765e-12	both_DEG
bll1533	bll1533	\AutoIPR: IPR004089:Methyl-accepting chemotaxis protein (MCP) signalling domain;\""	405.651	165.048	-1.29042	1.91308e-08	BRAD285_v2_0666	BRAD285_v2_0666	Methyl-accepting chemotaxis sensory transducer precursor	496.982	224.583	-1.14479	8.12401e-05	both_DEG
blr1534	blr1534	\AutoIPR: IPR002876:Transcriptional regulator TACO1-like; IPR026563:Transcriptional regulator TACO1-like, domain 2; IPR026564:Transcriptional regulator TACO1-like, domain 3; IPR029072:YebC-like;\""	132.958	249.135	0.901988	0.000927504	BRAD285_v2_0668	BRAD285_v2_0668	conserved protein of unknown function	301.078	302.487	0.0126516	0.951381	usda_DEG
blr1535	ruvC	\AutoIPR: IPR002176:Crossover junction endodeoxyribonuclease RuvC; IPR012337:Ribonuclease H-like domain;\""	62.5253	31.6439	-1.01664	0.0149008	BRAD285_v2_0669	ruvC	Crossover junction endodeoxyribonuclease ruvC (Holliday junction nuclease ruvC)	219.767	137.107	-0.675462	0.00269711	ors_DEG
blr1536	ruvA	\AutoIPR: IPR000085:Bacterial DNA recombination protein RuvA; IPR012340:Nucleic acid-binding, OB-fold;\""	33.8033	77.2059	1.22725	0.000901477	BRAD285_v2_0670	ruvA	Holliday junction DNA helicase ruvA	326.7	254.885	-0.36031	0.0440171	usda_DEG
blr1537	ruvB	\AutoIPR: IPR004605:DNA helicase, Holliday junction RuvB type; IPR027417:P-loop containing nucleoside triphosphate hydrolase;\""	99.0517	75.3784	-0.402341	0.293898	BRAD285_v2_0672	ruvB	Holliday junction DNA helicase ruvB	241.207	129.489	-0.882972	3.50046e-07	ors_DEG
blr1539	blr1539	\AutoIPR: IPR029052:Metallo-dependent phosphatase-like;\""	80.9221	355.852	2.14773	2.76434e-08	BRAD285_v2_0673	BRAD285_v2_0673	putative metallophosphoesterase ykuE	162.386	76.7536	-1.05728	3.27465e-06	both_DEG
blr1554	blr1554	hypothetical protein	73.7542	31.8872	-1.29068	0.00235441	BRAD285_v2_1389	BRAD285_v2_1389	conserved membrane protein of unknown function	207.939	355.861	0.768219	0.00290537	both_DEG
bll1584	bll1584	\AutoIPR: IPR002104:Integrase, catalytic; IPR011010:DNA breaking-rejoining enzyme, catalytic core;\""	47.2623	13.4507	-2.01519	0.000243509	BRAD285_v2_1461	BRAD285_v2_1461	putative Integrase family protein	469.859	1158.04	1.2981	1.00627e-12	both_DEG
blr1588	blr1588	\AutoIPR: IPR009187:Predicted Ku, prokaryotic type;\""	11.4894	10.3066	-0.246747	0.739463	BRAD285_v2_6560	BRAD285_v2_6560	conserved protein of unknown function	19.8539	37.1725	0.894795	0.0293203	none_DEG
bsl1589	bsl1589	\AutoIPR: IPR010982:Lambda repressor-like, DNA-binding domain;\""	62.8781	12.6222	-2.32966	1.50716e-06	BRAD285_v2_7086	BRAD285_v2_7086	conserved protein of unknown function	22.5233	16.4405	-0.489214	0.382858	usda_DEG
blr1619	trbG_1	\AutoIPR: IPR010258:Conjugal transfer, TrbG/VirB9/CagX;\""	7.12327	31.0484	2.1747	9.61664e-06	BRAD285_v2_6513	BRAD285_v2_6513	putative conjugal transfer protein trbG	34.6381	37.1829	0.115525	0.742928	usda_DEG
blr1620	trbI_1	\AutoIPR: IPR005498:Type IV secretion system, VirB10 / TraB / TrbI;\""	9.93451	38.3404	1.89901	2.34498e-05	BRAD285_v2_6512	BRAD285_v2_6512	putative conjugal transfer protein trbI	24.6255	46.3797	0.921374	0.0101754	usda_DEG
bsr1621	bsr1621	\AutoIPR: IPR018733:Protein of unknown function DUF2274;\""	3.24019	1.70031	-1.14665	0.437856	BRAD285_v2_6511	BRAD285_v2_6511	conserved protein of unknown function	11.1367	18.4395	0.708546	0.179316	none_DEG
bsr1628	bsr1628	\AutoIPR: IPR003721:Pantoate-beta-alanine ligase;\""	4.87717	11.1182	1.02304	0.12434	BRAD285_v2_4330	panC	pantothenate synthetase (Pantoate--beta-alanine ligase)	207.584	156.375	-0.416165	0.0371239	none_DEG
blr1629	blr1629	\AutoIPR: IPR001036:Acriflavin resistance protein; IPR027463:Multidrug efflux transporter AcrB TolC docking domain, DN/DC subdomains;\""	332.896	109.346	-1.62259	4.43311e-05	BRAD285_v2_4848	BRAD285_v2_4848	Putative multidrug efflux transporter (RND family)	3034.5	2010.78	-0.59362	0.000433879	both_DEG
blr1632	nodM	\AutoIPR: IPR005855:Glucosamine-fructose-6-phosphate aminotransferase, isomerising; IPR029055:Nucleophile aminohydrolases, N-terminal;\""	40.9313	70.8483	0.82485	0.00527209	BRAD285_v2_3610	glmS	L-glutamine:D-fructose-6-phosphate aminotransferase	8981.62	668.617	-3.74801	6.20636e-182	both_DEG
blr1649	blr1649	\AutoIPR: IPR011086:Domain of unknown function DUF1521;\""	27.6019	85.5611	1.643	0.0015847	BRAD285_v2_1138	BRAD285_v2_1138	Putative Type III effector NopE	763.008	1467.62	0.941617	0.00262356	both_DEG
blr1719	modB_1	\AutoIPR: IPR000515:ABC transporter type 1, transmembrane domain MetI-like;\""	5.18088	2472.86	8.92141	1.52507e-128	BRAD285_v2_5530	modB	Molybdenum ABC transporter (permease protein)	107.882	124.601	0.21164	0.405835	usda_DEG
blr1720	hupS_1	\AutoIPR: IPR001821:[NiFe]-hydrogenase, small subunit; IPR019546:Twin-arginine translocation pathway, signal sequence, bacterial/archaeal; IPR027394:Cytochrome-c3 hydrogenase, C-terminal;\""	48.0009	408.873	3.0978	5.17842e-20	BRAD285_v2_1561	hupS	Uptake hydrogenase small subunit precursor (Hydrogenlyase) (Membrane-bound hydrogenase small subunit)	22.3862	2136.41	6.54218	2.02888e-59	both_DEG
blr1721	hupL_1	\AutoIPR: IPR029014:NiFe hydrogenase-like;\""	98.6694	938.606	3.25421	2.77073e-41	BRAD285_v2_1562	hupL	Uptake hydrogenase large subunit precursor	73.6347	4835.69	6.04543	4.71179e-55	both_DEG
blr1722	hupC_1	\AutoIPR: IPR000516:Nickel-dependent hydrogenase b-type cytochrome subunit; IPR016174:Di-haem cytochrome, transmembrane;\""	19.899	118.692	2.56755	5.9241e-14	BRAD285_v2_1563	hupC	Ni/Fe-hydrogenase, 1 b-type cytochrome subunit (modular protein), hupC	21.9753	1291.45	5.88584	6.64776e-42	both_DEG
blr1724	blr1724	\AutoIPR: IPR000671:Peptidase A31 family; IPR023430:Peptidase HybD-like domain;\""	11.1363	126.137	3.5312	2.50962e-22	BRAD285_v2_1564	hupD	Hydrogenase maturation protein hupD	13.486	923.038	6.01383	2.33373e-34	both_DEG
bsr1725	hupF_1	\AutoIPR: IPR001109:Hydrogenase expression/formation protein, HupF/HypC;\""	23.3644	187.764	3.01107	2.74543e-08	BRAD285_v2_1565	hupF	Hydrogenase expression/formation protein HupF	6.44637	159.812	4.62633	6.9255e-18	both_DEG
blr1727	hupH_1	\AutoIPR: IPR006894:HupH hydrogenase expression protein, C-terminal;\""	7.26746	1579.89	7.78078	3.03214e-104	BRAD285_v2_1567	hupH	hydrogenase expression/formation protein hupH	38.801	446.73	3.55368	4.66215e-17	both_DEG
blr1730	hypA_1	\AutoIPR: IPR000688:Hydrogenase nickel incorporation protein HypA/HybF;\""	1.64653	44.3564	4.82692	3.38061e-09	BRAD285_v2_1571	hypA	hydrogenase expression/formation protein HypA	292.122	112.236	-1.37989	0.0959198	usda_DEG
blr1732	hypB_2	\AutoIPR: IPR003495:CobW/HypB/UreG domain; IPR027417:P-loop containing nucleoside triphosphate hydrolase;\""	2.75347	18.4601	2.71686	0.000140582	BRAD285_v2_1572	hypB	hydrogenase-3 accessory protein for metallocenter assembly with P-loop containing NTP hydrolase domain	1438.91	543.004	-1.40594	0.0492511	usda_DEG
blr1735	hypF_1	\AutoIPR: IPR001109:Hydrogenase expression/formation protein, HupF/HypC; IPR004421:Carbamoyltransferase, HypF-type;\""	6.86772	16.4323	1.10715	0.281273	BRAD285_v2_1574	hypC	Hydrogenase expression/formation protein HypC	65.1278	93.6179	0.521701	0.296579	none_DEG
blr1736	hypD	\AutoIPR: IPR002780:Hydrogenase formation HypD protein;\""	9.90856	34.9056	1.7539	0.000619768	BRAD285_v2_1575	hypD	hydrogenase expression/formation protein	465.139	694.874	0.579831	0.445055	usda_DEG
blr1737	hypE_1	\AutoIPR: IPR011854:Hydrogenase expression/formation protein HypE; IPR016188:PurM, N-terminal-like;\""	7.26125	23.0703	1.7065	0.00662054	BRAD285_v2_1576	hypE	hydrogenase maturation protein HypE (modular protein)	218.123	514.909	1.2431	0.0186647	usda_DEG
bsr1739	bsr1739	\AutoIPR: IPR017896:4Fe-4S ferredoxin-type, iron-sulphur binding domain;\""	20.4909	1996.37	6.60937	9.7507e-69	BRAD285_v2_1788	fdxN_1	ferredoxin	1.04353	6380.36	12.3025	6.25444e-41	both_DEG
blr1743	nifD	\AutoIPR: IPR010143:Nitrogenase component 1, alpha chain;\""	52.029	27741	9.05988	2.76672e-135	BRAD285_v2_1796	nifD	nitrogenase molybdenum-iron protein alpha chain, nifD	56.8557	295660	12.3632	0	both_DEG
blr1744	nifK	\AutoIPR: IPR005976:Nitrogenase molybdenum-iron protein beta chain; IPR024564:Nitrogenase molybdenum-iron protein beta chain, N-terminal;\""	57.9787	37472.5	9.33685	7.77881e-188	BRAD285_v2_1797	nifK	nitrogenase molybdenum-iron protein beta chain, nifK	58.4946	161220	11.4405	1.89582e-276	both_DEG
blr1745	nifE	\AutoIPR: IPR005973:Nitrogenase MoFe cofactor biosynthesis protein NifE; IPR007419:BFD-like [2Fe-2S]-binding domain;\""	55.7011	17242.3	8.27636	2.00455e-186	BRAD285_v2_1798	nifE	nitrogenase molybdenum-cofactor synthesis protein nifE	9.87359	19576.7	10.803	4.0709e-148	both_DEG
blr1746	nifN	\AutoIPR: IPR005975:Nitrogenase molybdenum-iron cofactor biosynthesis protein;\""	36.2531	7579.96	7.71141	6.35797e-185	BRAD285_v2_1799	nifN	nitrogenase reductase-associated ferredoxin, nifN	8.80872	20173.9	11.1992	1.17415e-154	both_DEG
blr1747	nifX	\AutoIPR: IPR013480:Nitrogen fixation protein NifX;\""	23.9507	3160.99	7.03977	2.13704e-79	BRAD285_v2_1800	nifX	nitrogenase molybdenum-iron protein nifX	2.1793	6137.72	11.4871	4.07384e-54	both_DEG
blr1748	blr1748	\AutoIPR: IPR004952:Uncharacterised protein family UPF0460;\""	10.1094	1851.46	7.53773	8.46306e-93	BRAD285_v2_1801	BRAD285_v2_1801	conserved hypothetical protein (DUF269)	11.1938	21229.1	10.8674	7.33614e-123	both_DEG
bsr1749	bsr1749	\AutoIPR: IPR007774:Putative nitrogen fixation protein; IPR029012:Helix hairpin bin domain;\""	6.02108	407.7	6.0999	1.52838e-30	BRAD285_v2_1802	BRAD285_v2_1802	conserved hypothetical protein	3.22283	7240.51	11.0644	4.60663e-68	both_DEG
bsr1750	fer3	\AutoIPR: IPR014283:Ferredoxin III 4[4Fe-4S], nif-specific; IPR017896:4Fe-4S ferredoxin-type, iron-sulphur binding domain;\""	8.52713	2092.79	7.9224	1.96499e-147	BRAD285_v2_1803	fdxB_1	Ferredoxin-3 (Ferredoxin III) (FdIII)	0.745481	2977.44	11.7699	4.58999e-27	both_DEG
blr1753	blr1753	\AutoIPR: IPR017941:Rieske [2Fe-2S] iron-sulphur domain;\""	5.42484	158.818	4.86841	1.6997e-28	BRAD285_v2_1808	BRAD285_v2_1808	conserved protein of unknown function	7.99376	1906.39	7.77861	1.34683e-61	both_DEG
bll1754	bll1754	hypothetical protein	18.3766	2421.97	7.05615	6.09828e-88	BRAD285_v2_1809	BRAD285_v2_1809	conserved protein of unknown function	15.8277	23028.6	10.5341	1.63768e-114	both_DEG
blr1755	blr1755	\AutoIPR: IPR000361:FeS cluster biogenesis; IPR016092:FeS cluster insertion protein;\""	7.04584	4827.4	9.43832	1.64177e-113	BRAD285_v2_1810	iscA	Iron-binding protein IscA (iron-sulfur cluster assembly protein)	2.51244	4725.05	11.3888	1.27163e-47	both_DEG
blr1756	nifS_1	\AutoIPR: IPR006234:O-succinylhomoserine sulfhydrylase; IPR015424:Pyridoxal phosphate-dependent transferase; IPR016454:Cysteine desulfurase, NifS;\""	14.5932	10703	9.53101	2.41921e-189	BRAD285_v2_1812	nifS_1	cysteine desulfurase (Nitrogenase metalloclusters biosynthesis protein nifS)	16.3681	10096.2	9.35113	1.51304e-134	both_DEG
bsr1757	fixU	\AutoIPR: IPR009727:NifT/FixU; IPR024044:NifT/FixU barrel-like domain;\""	3.75751	4356.84	10.1954	2.25968e-118	BRAD285_v2_1813	fixU	fixU nitrogen fixation protein	0.986387	3291.09	11.9066	4.41456e-29	both_DEG
blr1759	nifB	\AutoIPR: IPR005980:Nitrogenase cofactor biosynthesis protein NifB; IPR012726:Thiazole biosynthesis ThiH;\""	20.7092	7911.96	8.58379	1.70337e-148	BRAD285_v2_1816	nifB	Nitrogenase FeMo cofactor biosynthesis protein NifB	9.46196	62113.9	12.6445	2.60888e-200	both_DEG
blr1761	nifZ	\AutoIPR: IPR007415:Nitrogenase MoFe maturation protein, NifZ;\""	3.64833	2012.16	9.09882	1.45017e-129	BRAD285_v2_1821	BRAD285_v2_1821	putative NifZ protein	3.3715	5688.75	10.5555	2.50266e-81	both_DEG
blr1765	fer2	\AutoIPR: IPR012336:Thioredoxin-like fold;\""	7.33689	770.241	6.72701	1.75292e-76	BRAD285_v2_1837	BRAD285_v2_1837	putative ferredoxin, 2Fe-2S (AaFd4)	2.92407	4269.71	10.3262	3.42241e-63	both_DEG
bll1767	bll1767	\AutoIPR: IPR006660:Arsenate reductase-like; IPR012336:Thioredoxin-like fold;\""	6.39699	2198.71	8.4421	1.51183e-137	BRAD285_v2_1838	BRAD285_v2_1838	putative Arsenate reductase (nitrogenase-associated protein) (modular protein)	5.64303	3782.12	9.41254	6.14782e-88	both_DEG
blr1769	nifH	\AutoIPR: IPR000392:Nitrogenase iron protein, subunit NifH/Protochlorophyllide reductase, subunit ChlL; IPR027417:P-loop containing nucleoside triphosphate hydrolase; IPR030655:NifH/chlL conserved site;\""	86.957	90925.5	10.0325	0	BRAD285_v2_1795	nifH_1	\nitrogenase iron protein, nifH; dinitrogenase reductase\""	3.76178	162803	15.3808	1.66076e-160	both_DEG
blr1770	nifQ	\AutoIPR: IPR006975:NifQ;\""	18.8008	8340.97	8.79864	6.25586e-106	BRAD285_v2_1841	BRAD285_v2_1841	putative nitrogen fixation protein nifQ	4.98979	6031.85	10.4333	2.06195e-83	both_DEG
blr1771	nifW	\AutoIPR: IPR004893:Nitrogen fixation protein NifW;\""	35.4324	6597.92	7.54452	1.66405e-139	BRAD285_v2_1845	nifW	nitrogenase stabilizer NifW	7.43133	9307.33	10.2016	2.62121e-114	both_DEG
blr1773	fixB	\AutoIPR: IPR001308:Electron transfer flavoprotein, alpha subunit; IPR029035:DHS-like NAD/FAD-binding domain;\""	25.6983	7685.85	8.22659	8.18593e-115	BRAD285_v2_1847	fixB	\protein FixB; electron transfer flavoprotein alpha chain\""	4.3586	33975.3	12.9563	7.59069e-140	both_DEG
blr1774	fixC	\AutoIPR: IPR002938:Monooxygenase, FAD-binding;\""	47.7107	15020	8.29981	3.63972e-143	BRAD285_v2_1848	fixC	\FixC protein; flavoprotein-ubiquinone oxidoreductase\""	8.6029	52913.2	12.7243	4.31626e-213	both_DEG
bsr1775	fixX	\AutoIPR: IPR012206:Ferredoxin-like, FixX;\""	21.4304	5403.59	7.97722	4.98663e-118	BRAD285_v2_1849	BRAD285_v2_1849	putative Ferredoxin protein, FixX	5.1956	10687.8	11.029	5.79142e-115	both_DEG
bll1776	ahpD	\AutoIPR: IPR004674:Alkylhydroperoxidase AhpD; IPR029032:AhpD-like;\""	17.265	1873.04	6.77498	1.58533e-100	BRAD285_v2_1855	ahpD	alkylhydroperoxidase, AhpD protein	273.577	2945.78	3.4303	3.90813e-35	both_DEG
bll1777	ahpC_1	\AutoIPR: IPR012336:Thioredoxin-like fold; IPR024706:Peroxiredoxin, AhpC-type;\""	13.3675	4599.41	8.43925	7.031e-121	BRAD285_v2_1856	AhpC	Thioredoxin peroxidase (AhpC, Alkyl hydroperoxide reductase)	299.114	3436.38	3.52695	2.22212e-43	both_DEG
bll1800	rhcV	\AutoIPR: IPR001712:Type III secretion system FHIPEP; IPR025505:FHIPEP conserved site;\""	57.216	67.415	0.242831	0.627228	BRAD285_v2_1115	BRAD285_v2_1115	putative Type III secretion inner membrane protein similar to y4yR (RhcV protein)	773.882	263.64	-1.55974	7.31823e-14	ors_DEG
bll1801	bll1801	\AutoIPR: IPR011990:Tetratricopeptide-like helical domain;\""	7.17272	14.6235	0.924335	0.169965	BRAD285_v2_1116	BRAD285_v2_1116	conserved protein of unknown function	89.1411	62.1766	-0.536356	0.0858342	none_DEG
bll1802	bll1802	hypothetical protein	7.66288	11.8852	0.635781	0.350996	BRAD285_v2_1117	BRAD285_v2_1117	Putative Type III effector NopAL	208.83	96.2962	-1.13072	0.00018891	ors_DEG
bll1803	bll1803	hypothetical protein	22.1532	49.3567	1.17999	0.00416604	BRAD285_v2_1118	BRAD285_v2_1118	Putative Type III effector NopY	122.562	47.3885	-1.36556	9.89166e-06	both_DEG
bll1804	bll1804	hypothetical protein	18.8084	169.426	3.1738	3.85396e-10	BRAD285_v2_1120	BRAD285_v2_1120	conserved protein of unknown function	154.933	26.7999	-2.53771	9.23884e-16	both_DEG
bll1811	rhcC1	RhcC1 protein	19.2359	38.262	1.04779	0.0132568	BRAD285_v2_1256	Rhc1	RhcC1 protein	122.936	2155.92	4.11548	1.44514e-63	ors_DEG
blr1813	rhcJ	\AutoIPR: IPR003282:Type III secretion system lipoprotein HrcJ/YscJ;\""	8.82758	56.0976	2.65746	5.33096e-09	BRAD285_v2_1258	rhcJ	RhcJ protein	182.184	222.113	0.284088	0.329398	usda_DEG
blr1815	nolV	\AutoIPR: IPR012842:Type III secretion system HrpE/YscL;\""	3.53271	31.6373	3.13777	1.67419e-07	BRAD285_v2_1262	nolV	Nodulation protein nolV	57.9874	150.753	1.35105	6.52891e-05	both_DEG
blr1816	rhcN_1	\AutoIPR: IPR005714:ATPase, type III secretion system, FliI/YscN; IPR027417:P-loop containing nucleoside triphosphate hydrolase;\""	9.65986	93.586	3.27648	2.04385e-17	BRAD285_v2_1263	rhcN	RhcN protein	401.102	917.792	1.19218	1.1072e-08	both_DEG
blr1817	rhcN_2	hypothetical protein	2.58962	25.7549	3.3559	8.38427e-08	BRAD285_v2_1264	BRAD285_v2_1264	\conserved protein of unknown function; Type III effector NopZ\""	239.024	330.549	0.464935	0.109068	usda_DEG
blr1818	rhcQ	\AutoIPR: IPR001172:Flagellar motor switch FliN/Type III secretion HrcQb; IPR013385:Type III secretion system apparatus protein YscQ/HrcQ/SpaO;\""	11.0494	59.3295	2.4186	7.91268e-07	BRAD285_v2_1265	rhcQ	RhcQ protein	313.403	622.375	0.985571	0.000145016	both_DEG
blr1819	rhcR	\AutoIPR: IPR005838:Type III secretion system inner membrane P protein;\""	15.4282	50.1745	1.67244	9.97703e-05	BRAD285_v2_1267	rhcR	RhcR protein	192.85	190.27	-0.0255523	0.941209	usda_DEG
bsr1820	rhcS	\AutoIPR: IPR002191:Bacterial export protein family 3;\""	2.8145	10.7936	1.86152	0.0137778	BRAD285_v2_1268	BRAD285_v2_1268	putative translocation protein y4yM	88.1856	91.2461	0.0386998	0.921647	none_DEG
blr1821	rhcT	\AutoIPR: IPR002010:Type III secretion system inner membrane R protein;\""	54.4428	58.0611	0.0881255	0.848782	BRAD285_v2_1269	rhcT	RhcT protein	192.771	212.813	0.141988	0.624811	none_DEG
blr1822	rhcU	\AutoIPR: IPR006135:Type III secretion system substrate exporter; IPR029025:Type III secretion system substrate exporter, C-terminal;\""	15.39	32.0496	1.02926	0.04241	BRAD285_v2_1270	rhcU	RhcU protein	356.925	276.297	-0.375422	0.139916	none_DEG
bll1841	bll1841	\AutoIPR: IPR019027:Pilus biogenesis CpaD-related;\""	13.2472	15.9993	0.242973	0.697726	BRAD285_v2_1276	BRAD285_v2_1276	\Conserved hypothetical protein; Pilus biogenesis CpaD-related\""	140.845	116.994	-0.262405	0.228484	none_DEG
bll1842	rhcC2	\AutoIPR: IPR004846:Type II/III secretion system; IPR007055:BON domain;\""	24.1031	54.5793	1.17427	0.0030969	BRAD285_v2_1275	BRAD285_v2_1275	RhcC2 protein	233.715	184.966	-0.345866	0.202093	usda_DEG
bll1843	basR	\AutoIPR: IPR011006:CheY-like superfamily; IPR011879:Signal transduction response regulator, phosphate regulon transcriptional regulatory protein PhoB;\""	3.22901	14.7047	2.12899	0.000299446	BRAD285_v2_1345	ttsI	Transcriptional regulatory protein (TtsI)	55.7538	41.3911	-0.47295	0.344495	usda_DEG
blr1847	blr1847	\AutoIPR: IPR010694:Uncharacterised protein family VirK;\""	44.9569	1169.68	4.701	8.09338e-45	BRAD285_v2_1271	BRAD285_v2_1271	conserved exported protein of unknown function, VirK-like protein	506.594	130.801	-1.95787	1.56911e-10	both_DEG
blr1853	blr1853	\AutoIPR: IPR001128:Cytochrome P450;\""	200.643	3387.72	4.07901	3.81971e-35	BRAD285_v2_0950	BRAD285_v2_0950	cytochrome P-450	452.281	210.964	-1.10365	0.000502488	both_DEG
blr1879	blr1879	\AutoIPR: IPR001623:DnaJ domain;\""	29.5029	2546.35	6.43667	2.80352e-89	BRAD285_v2_0082	BRAD285_v2_0082	conserved protein of unknown function	2320.06	1919.79	-0.272684	0.0829451	usda_DEG
blr1880	blr1880	\AutoIPR: IPR019941:Transcription regulator LuxR, chaperone HchA-associated;\""	11.4846	2086.77	7.51241	5.24916e-80	BRAD285_v2_6508	BRAD285_v2_6508	conserved protein of unknown function	339.486	235.828	-0.527065	0.00874516	both_DEG
blr1895	blr1895	\AutoIPR: IPR003439:ABC transporter-like; IPR008995:Molybdate/tungstate binding, C-terminal; IPR012340:Nucleic acid-binding, OB-fold; IPR027417:P-loop containing nucleoside triphosphate hydrolase;\""	85.0802	48.4036	-0.838354	0.0279915	BRAD285_v2_6674	BRAD285_v2_6674	\putative ABC transporter, ATP-binding protein; carbohydrate transporter (maltose malK-like)\""	1097.87	36.858	-4.92967	1.2419e-76	ors_DEG
blr1935	blr1935	hypothetical protein	1.00086	18.2675	4.13314	0.000103166	BRAD285_v2_6555	BRAD285_v2_6555	conserved protein of unknown function	4.9547	9.57038	0.912272	0.174579	usda_DEG
bll1940	bll1940	\AutoIPR: IPR012337:Ribonuclease H-like domain;\""	0	19.4131	8.04324	5.90533e-09	BRAD285_v2_1220	BRAD285_v2_1220	putative transposase (fragment)	31.107	90.5385	1.56077	4.96396e-09	both_DEG
blr1947	blr1947	\AutoIPR: IPR011129:Cold shock protein; IPR012751:CspD, cold shock;\""	19.8093	22.5336	0.20233	0.73005	BRAD285_v2_0926	BRAD285_v2_0926	Cold shock protein, DNA binding	186.625	231.388	0.29539	0.277194	none_DEG
blr1955	blr1955	\AutoIPR: IPR007543:Organic solvent tolerance protein, C-terminal;\""	21.8437	261.654	3.5994	2.81777e-32	BRAD285_v2_4019	BRAD285_v2_4019	putative Organic solvent tolerance protein OstA (ImpA)	7725.15	12380.4	0.680388	8.43615e-10	both_DEG
bll2019	nolA	\AutoIPR: IPR009061:DNA binding domain, putative;\""	13.1057	737.471	5.8169	1.13776e-74	BRAD285_v2_1337	nolA	Nodulation transcriptional regulatory protein NolA	176.625	109.7	-0.702776	0.0572357	usda_DEG
bll2023	nodD1	\AutoIPR: IPR020890:Transcription regulator HTH, HdfR;\""	19.1088	48.0923	1.36462	0.00202346	BRAD285_v2_1333	nodD2	Nodulation transcriptional regulatory protein NodD2	299.395	148.725	-1.01587	0.00283086	both_DEG
blr2025	nodA	\AutoIPR: IPR003484:N-acyltransferase NodA; IPR016181:Acyl-CoA N-acyltransferase;\""	3.39922	4.4452	0.35374	0.728296	BRAD285_v2_1420	nodA	Nodulation protein A (N-acyltransferase)	354.961	528.417	0.572993	0.240331	none_DEG
blr2027	nodC	\AutoIPR: IPR026107:Hyaluronan synthase/nodulation protein C; IPR029044:Nucleotide-diphospho-sugar transferases;\""	16.1963	26.8778	0.621226	0.31813	BRAD285_v2_1421	nodB	Nodulation protein B (Chitooligosaccharide deacetylase)	408.556	263.839	-0.632645	0.170548	none_DEG
blr2028	nodS	\AutoIPR: IPR008715:SAM-dependent methyltransferase, NodS-related; IPR029063:S-adenosyl-L-methionine-dependent methyltransferase;\""	2.1703	3.1742	0.503507	0.687956	BRAD285_v2_1423	nodS	Nodulation protein S (Methyltransferase)	388.971	170.399	-1.1981	0.00270745	ors_DEG
blr2029	nodU	\AutoIPR: IPR003696:Carbamoyltransferase;\""	22.8039	38.2121	0.674613	0.124345	BRAD285_v2_1424	nodU	Nodulation protein U (Carbamoyl transferase)	2027.12	814.009	-1.31799	0.000104135	ors_DEG
blr2030	nodI_2	\AutoIPR: IPR005978:Nodulation ABC transporter, NodI; IPR027417:P-loop containing nucleoside triphosphate hydrolase;\""	11.0095	9.41786	-0.363285	0.639892	BRAD285_v2_1425	nodI	Nodulation protein I (Nod factor ABC transporter, ATPase component)	520.845	276.079	-0.919655	0.00970116	ors_DEG
blr2031	nodJ	\AutoIPR: IPR000412:ABC-2 transporter;\""	13.401	6.88246	-1.00682	0.141412	BRAD285_v2_1426	nodJ	Nodulation protein J (nod factor ABC-2 type transporter)	1109.45	454.621	-1.29031	0.000143691	ors_DEG
blr2035	nodZ	\AutoIPR: IPR008716:NodZ; IPR027350:Glycosyltransferase family 23 (GT23) domain;\""	42.2177	53.5281	0.307714	0.48468	BRAD285_v2_1358	nodZ	Fucosyl transferase nodulation protein Z	2199.99	669.115	-1.71934	1.07274e-11	ors_DEG
blr2036	fixR_1	\AutoIPR: IPR002347:Glucose/ribitol dehydrogenase;\""	150.593	6736.13	5.4832	1.70629e-161	BRAD285_v2_5111	fixR_2	short-chain dehydrogenase	565.982	691.924	0.290935	0.0479823	usda_DEG
blr2037	nifA	\AutoIPR: IPR010113:Nif-specific regulatory protein; IPR025662:Sigma-54 interaction domain, ATP-binding site 1; IPR025943:Sigma-54 interaction domain, ATP-binding site 2; IPR025944:Sigma-54 interaction domain, conserved site; IPR027417:P-loop containing nucleoside triphosphate hydrolase; IPR029016:GAF domain-like;\""	197.273	2996.34	3.92579	2.36441e-45	BRAD285_v2_1787	nifA	Mo/Fe nitrogenase specific transcriptional regulator, NifA	30.738	777.672	4.63165	1.0015e-41	both_DEG
blr2038	fixA	\AutoIPR: IPR012255:Electron transfer flavoprotein, beta subunit;\""	36.5666	4092.07	6.80556	2.14683e-89	BRAD285_v2_1846	fixA	\protein fixA; electron transfer flavoprotein beta-subunit (Beta-ETF)\""	3.46373	26078	12.9014	2.03015e-121	both_DEG
blr2062	noeI	\AutoIPR: IPR006342:Methyltransferase FkbM; IPR029063:S-adenosyl-L-methionine-dependent methyltransferase;\""	5.33836	72.911	3.76162	2.06288e-15	BRAD285_v2_1444	noeI	Nodulation protein noeI (2-O-methyltransferase)	474.264	444.667	-0.0937399	0.823256	usda_DEG
bll2094	bll2094	\AutoIPR: IPR008920:Transcription regulator FadR/GntR, C-terminal; IPR011991:Winged helix-turn-helix DNA-binding domain; IPR017723:Transcription regulator, 2-aminoethylphosphonate utilisation-associated;\""	35.1561	17.7099	-1.19215	0.0403706	BRAD285_v2_4924	BRAD285_v2_4924	putative transcriptional regulatory protein, GntR family	46.7177	27.6919	-0.813613	0.0811411	none_DEG
blr2095	bioB	\AutoIPR: IPR002684:Biotin synthase/Biotin biosynthesis bifunctional protein BioAB; IPR022432:Menaquinone biosynthesis, SCO4494, predicted;\""	50.5796	36.6231	-0.484156	0.286507	BRAD285_v2_4923	bioB	biotin synthetase (Biotin synthase)	475.553	176.172	-1.43569	3.85226e-10	ors_DEG
blr2097	bioF	\AutoIPR: IPR015424:Pyridoxal phosphate-dependent transferase;\""	24.5321	10.5907	-1.24068	0.0293218	BRAD285_v2_4922	bioF	7-keto-8-aminopelargonic acid synthetase	184.335	61.1113	-1.5888	9.39976e-08	ors_DEG
blr2098	bioD	\AutoIPR: IPR004472:Dethiobiotin synthase BioD; IPR027417:P-loop containing nucleoside triphosphate hydrolase;\""	21.2478	7.21362	-1.53584	0.026004	BRAD285_v2_4921	bioD	dethiobiotin synthetase	117.745	55.1373	-1.08911	0.00031565	ors_DEG
blr2099	bioA_1	\AutoIPR: IPR005814:Aminotransferase class-III; IPR015424:Pyridoxal phosphate-dependent transferase;\""	31.3196	18.0374	-0.7327	0.125462	BRAD285_v2_4920	bioA	7,8-diaminopelargonic acid synthetase, PLP-dependent	251.738	99.9162	-1.3473	5.234e-07	ors_DEG
blr2108	blr2108	\AutoIPR: IPR000873:AMP-dependent synthetase/ligase; IPR001242:Condensation domain; IPR009081:Acyl carrier protein-like; IPR014397:L-aminoadipate-semialdehyde dehydrogenase; IPR020802:Polyketide synthase, thioesterase domain; IPR025110:AMP-binding enzyme C-terminal domain; IPR029058:Alpha/Beta hydrolase fold;\""	139.139	43632.3	8.29458	1.23921e-219	BRAD285_v2_5049	BRAD285_v2_5049	Putative Non-ribosomal peptide synthase, Amino acid adenylation (modular protein)	179.295	99.0336	-0.850509	0.0156296	usda_DEG
blr2170	blr2170	\AutoIPR: IPR018389:Bacterial extracellular solute-binding protein, family 7;\""	116.184	23.196	-2.27422	9.27483e-09	BRAD285_v2_3538	BRAD285_v2_3538	putative TRAP-type C4-dicarboxylate transport system, periplasmic component (dctP-like)	2172.02	471.149	-2.20677	5.23582e-31	both_DEG
blr2171	blr2171	\AutoIPR: IPR004681:TRAP transporter permease protein; IPR007387:Tripartite ATP-independent periplasmic transporter, DctQ component;\""	46.6993	25.4576	-0.98837	0.0522631	BRAD285_v2_3539	BRAD285_v2_3539	putative TRAP-type C4-dicarboxylate transport system, fusion of small and large permease proteins (dctQ/dctM domains)	738.936	269.869	-1.45257	3.47947e-09	ors_DEG
blr2174	iolD	\AutoIPR: IPR010061:Methylmalonate-semialdehyde dehydrogenase; IPR016161:Aldehyde/histidinol dehydrogenase;\""	5.70301	7.10227	0.0226475	0.983329	BRAD285_v2_2872	mmsA	Methylmalonate-semialdehyde dehydrogenase	1478.65	1227.76	-0.269281	0.123112	none_DEG
bll2176	bll2176	\AutoIPR: IPR001294:Phytochrome; IPR005467:Signal transduction histidine kinase, core; IPR009082:Signal transduction histidine kinase, homodimeric domain; IPR011006:CheY-like superfamily; IPR014409:Signal transduction histidine kinase, hybrid-type, aerobic respiration control ArcB; IPR017206:Signal transduction histidine kinase, hybrid-type, BC3207, predicted;\""	97.4963	13.3525	-2.97317	1.16684e-06	BRAD285_v2_5403	BRAD285_v2_5403	putative sensor histidine kinase with a response regulator receiver domain	167.106	48.229	-1.79614	1.40412e-11	both_DEG
blr2177	blr2177	\AutoIPR: IPR004504:DNA repair protein RadA; IPR010624:KaiC domain; IPR027417:P-loop containing nucleoside triphosphate hydrolase; IPR030665:Circadian clock protein kinase KaiC;\""	23.3421	13.1261	-0.911357	0.177313	BRAD285_v2_5175	BRAD285_v2_5175	\conserved hypothetical protein with an ATP-binding domain; putative circadian oscillation regulator KaiC homolog\""	133.057	231.9	0.799024	0.0142001	none_DEG
bll2188	bll2188	hypothetical protein	133.709	132.662	-0.0263489	0.941566	BRAD285_v2_0964	BRAD285_v2_0964	conserved protein of unknown function	651.005	588.993	-0.145471	0.429471	none_DEG
bll2189	bll2189	\AutoIPR: IPR008325:Uncharacterised conserved protein UCP033924;\""	479.659	291.93	-0.704981	0.0344071	BRAD285_v2_0965	BRAD285_v2_0965	conserved exported protein of unknown function	129.263	376.287	1.54549	5.1591e-09	ors_DEG
bll2190	bll2190	\AutoIPR: IPR000760:Inositol monophosphatase;\""	66.2182	67.6609	0.0286458	0.957893	BRAD285_v2_0967	cysQ	CysQ protein	135.193	145.075	0.107233	0.669775	none_DEG
blr2191	blr2191	\AutoIPR: IPR018762:Protein of unknown function DUF2328;\""	168.124	125.178	-0.414531	0.113073	BRAD285_v2_0968	BRAD285_v2_0968	conserved protein of unknown function	1025.87	693.865	-0.562743	0.00263535	ors_DEG
blr2193	cheW_2	\AutoIPR: IPR002545:CheW-like protein;\""	82.0452	37.6978	-1.10125	0.00282114	BRAD285_v2_0970	cheW_1	Chemotaxis protein cheW	1382.21	193.859	-2.83142	7.40469e-28	both_DEG
blr2194	cheY_1	\AutoIPR: IPR011006:CheY-like superfamily;\""	399.255	127.351	-1.62418	5.46251e-10	BRAD285_v2_0971	cheY_1	Chemotaxis protein cheY	3242.66	305.432	-3.41097	1.28896e-28	both_DEG
blr2195	cheB_1	\AutoIPR: IPR008248:Signal transduction response regulator, chemotaxis, CheB; IPR011006:CheY-like superfamily;\""	583.67	205.758	-1.50212	1.39131e-10	BRAD285_v2_0972	cheB_1	Chemotaxis response regulator protein CheB-glutamate methylesterase	4471.08	443.872	-3.336	1.4977e-48	both_DEG
blr2196	cheR_1	\AutoIPR: IPR000780:MCP methyltransferase, CheR-type; IPR029063:S-adenosyl-L-methionine-dependent methyltransferase;\""	456.13	161.732	-1.47255	1.93922e-07	BRAD285_v2_7140	cheR_3	Chemotaxis protein methyltransferase	1345.79	245.828	-2.45797	1.86056e-11	both_DEG
bll2198	bll2198	\AutoIPR: IPR016185:Pre-ATP-grasp domain;\""	54.7774	47.6012	-0.184067	0.724535	BRAD285_v2_0978	BRAD285_v2_0978	Putative Glutathionylspermidine synthase family protein	204.756	227.412	0.14881	0.550325	none_DEG
bll2199	bll2199	\AutoIPR: IPR007140:Protein of unknown function DUF350;\""	13.0428	5.84448	-1.03388	0.175898	BRAD285_v2_0981	BRAD285_v2_0981	\Conserved hypothetical protein; putative membrane protein\""	51.7613	6.08108	-3.15032	5.28746e-11	ors_DEG
bll2200	bll2200	\AutoIPR: IPR011991:Winged helix-turn-helix DNA-binding domain; IPR022305:Sortase system response regulator;\""	3281.05	2173.28	-0.593064	0.00335256	BRAD285_v2_0990	ctrA	Two-component cell cycle transcriptional regulator ctrA	13276.2	3298.37	-2.00907	2.65828e-29	both_DEG
blr2201	fliI_1	\AutoIPR: IPR005714:ATPase, type III secretion system, FliI/YscN; IPR027417:P-loop containing nucleoside triphosphate hydrolase;\""	90.6626	108.543	0.242319	0.392112	BRAD285_v2_0991	fliI	flagellum-specific ATP synthase	359.773	342.798	-0.0645344	0.726818	none_DEG
blr2202	blr2202	\AutoIPR: IPR012823:Flagellar export FliJ;\""	539.593	279.987	-0.939233	0.00132017	BRAD285_v2_0992	BRAD285_v2_0992	putative flagelar FliJ protein	1481.55	522.777	-1.5065	6.97452e-11	both_DEG
blr2203	blr2203	\AutoIPR: IPR011991:Winged helix-turn-helix DNA-binding domain; IPR014298:RNA polymerase sigma-X type;\""	83.385	72.728	-0.175093	0.626026	BRAD285_v2_0993	BRAD285_v2_0993	Putative RNA polymerase ECF-type sigma factor	418.005	289.476	-0.530651	0.00225117	ors_DEG
bll2207	flhA_1	\AutoIPR: IPR001712:Type III secretion system FHIPEP;\""	155.307	196.436	0.340629	0.354628	BRAD285_v2_0996	flhA	Flagellar biosynthesis protein flhA	649.751	798.228	0.298165	0.435109	none_DEG
bll2208	bll2208	\AutoIPR: IPR021647:Copper binding periplasmic protein CusF;\""	48.395	10.3812	-2.40508	1.86605e-05	BRAD285_v2_5883	BRAD285_v2_5883	putative periplasmic copper binding protein	111.366	16.901	-2.70393	7.76519e-14	both_DEG
bll2209	copC	\AutoIPR: IPR008972:Cupredoxin;\""	100.923	12.8185	-3.14629	2.75532e-10	BRAD285_v2_5882	BRAD285_v2_5882	putative Copper tolerance protein (Cupredoxin)	187.545	32.9944	-2.54163	2.86023e-19	both_DEG
bll2210	copA	\AutoIPR: IPR001287:Nitrite reductase, copper-type; IPR011706:Multicopper oxidase, type 2;\""	62.6463	39.2291	-0.722532	0.0966606	BRAD285_v2_5881	BRAD285_v2_5881	\putative Multicopper oxidase; Copper resistance protein A\""	429.181	104.437	-2.04259	1.19751e-12	ors_DEG
bll2211	copB	\AutoIPR: IPR003423:Outer membrane efflux protein;\""	48.2606	11.0134	-2.36245	6.38104e-05	BRAD285_v2_5880	BRAD285_v2_5880	\putative Outer membrane efflux protein; copper resistance protein B\""	152.81	56.4684	-1.44244	5.40554e-08	both_DEG
bll2215	bll2215	hypothetical protein	28.9776	17.8345	-0.634176	0.21313	BRAD285_v2_5873	BRAD285_v2_5873	conserved exported protein of unknown function	9.31329	50.0436	2.41812	1.56864e-07	ors_DEG
bll2216	bll2216	\AutoIPR: IPR019915:Transcription regulator, pyrimidine utilisation, RutR;\""	17.5748	14.4206	-0.374732	0.557194	BRAD285_v2_6726	BRAD285_v2_6726	putative transcriptional regulator, TetR family	46.0261	142.167	1.61078	1.01297e-07	ors_DEG
blr2218	blr2218	\AutoIPR: IPR017612:Xanthine dehydrogenase C subunit;\""	5.23391	11.3512	1.08991	0.114062	BRAD285_v2_5660	BRAD285_v2_5660	Putative xanthine dehydrogenase (YagS-like), FAD binding subunit	28.112	58.338	1.02742	0.0224308	none_DEG
blr2219	blr2219	\AutoIPR: IPR017607:4-hydroxybenzoyl-CoA reductase, alpha subunit;\""	7.62909	41.3785	2.44496	1.42754e-07	BRAD285_v2_6729	BRAD285_v2_6729	putative aldehyde or xanthine dehydrogenase protein, molybdenum binding subunit (YagR-like)	306.509	86.1202	-1.80781	2.38075e-20	both_DEG
blr2221	bioA_2	\AutoIPR: IPR005814:Aminotransferase class-III; IPR015424:Pyridoxal phosphate-dependent transferase;\""	123.109	284.967	1.22752	2.7155e-05	BRAD285_v2_6031	BRAD285_v2_6031	putative aminotransferase protein, class-III	3448.62	3640.21	0.0781298	0.656876	usda_DEG
blr2226	blr2226	\AutoIPR: IPR003439:ABC transporter-like; IPR027417:P-loop containing nucleoside triphosphate hydrolase; IPR030679:ABC-type amino acid transport system, ATPase component, HisP-type;\""	27.8631	8.15346	-1.77302	0.00277729	BRAD285_v2_3465	AapP	General L-amino acid transport ATP-binding protein AapP	1511.27	638.855	-1.23933	1.76789e-14	both_DEG
bll2229	bll2229	\AutoIPR: IPR000101:Gamma-glutamyltranspeptidase; IPR029055:Nucleophile aminohydrolases, N-terminal;\""	26.0117	59.1424	1.21386	0.000756106	BRAD285_v2_5869	BRAD285_v2_5869	putative gamma-glutamyltranspeptidase	115.039	244.166	1.09713	2.38182e-06	both_DEG
blr2232	blr2232	\AutoIPR: IPR011042:Six-bladed beta-propeller, TolB-like;\""	62.9216	71.1502	0.115096	0.81733	BRAD285_v2_4729	BRAD285_v2_4729	conserved exported protein of unknown function	248.256	112.56	-1.13013	1.89633e-08	ors_DEG
blr2233	blr2233	\AutoIPR: IPR005511:Senescence marker protein-30 (SMP-30); IPR011042:Six-bladed beta-propeller, TolB-like;\""	74.5279	148.106	1.01776	0.00382859	BRAD285_v2_4730	BRAD285_v2_4730	Putative gluconolactonase	133.43	255.487	0.929273	0.000644321	both_DEG
blr2248	blr2248	\AutoIPR: IPR016915:Uncharacterised conserved protein UCP029342;\""	259.414	205.513	-0.313455	0.312945	BRAD285_v2_4973	BRAD285_v2_4973	conserved exported protein of unknown function, putative ErfK/YbiS/YcfS/YnhG family protein precursor	201.742	349.512	0.795889	0.000313129	ors_DEG
bll2249	ubiE_2	\AutoIPR: IPR029063:S-adenosyl-L-methionine-dependent methyltransferase;\""	36.4927	36.758	0.0313272	0.951351	BRAD285_v2_3149	BRAD285_v2_3149	ubiquinone/menaquinone biosynthesis methyltransferase	110.705	23.4768	-2.22085	1.31688e-09	ors_DEG
blr2259	blr2259	\AutoIPR: IPR000709:Leu/Ile/Val-binding protein; IPR028082:Periplasmic binding protein-like I;\""	9.52155	7.53818	-0.476894	0.581051	BRAD285_v2_1610	BRAD285_v2_1610	Putative branched-chain amino acid ABC transporter (substrate-binding protein)	2297.93	394.357	-2.54476	3.0964e-18	ors_DEG
blr2262	blr2262	\AutoIPR: IPR000709:Leu/Ile/Val-binding protein; IPR028082:Periplasmic binding protein-like I;\""	23.8609	10.9388	-1.21034	0.223764	BRAD285_v2_4213	BRAD285_v2_4213	putative ABC transporter, substrate-binding protein	57.3693	62.5596	0.12267	0.845779	none_DEG
blr2264	blr2264	\AutoIPR: IPR029787:Nucleotide cyclase;\""	61.7293	125.928	1.04561	0.00194534	BRAD285_v2_4581	BRAD285_v2_4581	conserved protein of unknown function	189.067	296.66	0.643967	0.00300634	both_DEG
blr2269	blr2269	\AutoIPR: IPR028082:Periplasmic binding protein-like I;\""	34.9577	30.5115	-0.287483	0.629867	BRAD285_v2_5602	BRAD285_v2_5602	Putative sugar (D-ribose) ABC transporter (periplasmic binding protein)	366.192	154.919	-1.252	1.39176e-05	ors_DEG
blr2270	blr2270	\AutoIPR: IPR003439:ABC transporter-like; IPR027417:P-loop containing nucleoside triphosphate hydrolase;\""	28.7385	26.4511	-0.186698	0.771555	BRAD285_v2_5601	BRAD285_v2_5601	Putative Sugar (D-ribose) ABC transporter (ATP-binding protein)	128.152	52.3307	-1.31925	4.51894e-06	ors_DEG
blr2271	blr2271	\AutoIPR: IPR001851:ABC transporter, permease;\""	11.4491	13.6602	0.20649	0.830128	BRAD285_v2_5600	BRAD285_v2_5600	Putative Sugar (D-ribose) ABC transporter (permease protein)	92.3282	39.0274	-1.26624	3.15622e-06	ors_DEG
blr2272	blr2272	\AutoIPR: IPR007049:Carbohydrate-selective porin OprB;\""	49.2155	55.472	0.163409	0.703157	BRAD285_v2_4582	BRAD285_v2_4582	putative carbohydrate-selective porin, OprB family	195.34	84.4051	-1.2097	1.41227e-05	ors_DEG
blr2275	blr2275	\AutoIPR: IPR011991:Winged helix-turn-helix DNA-binding domain; IPR012794:Beta-ketoadipate transcriptional regulator, PcaR/PcaU/PobR; IPR029016:GAF domain-like;\""	27.6791	34.0197	0.344737	0.43458	BRAD285_v2_3513	BRAD285_v2_3513	putative transcriptional regulatory protein, IclR family	144.129	178.886	0.321214	0.18512	none_DEG
blr2276	blr2276	\AutoIPR: IPR006992:Amidohydrolase 2;\""	20.8951	36.5683	0.861459	0.111026	BRAD285_v2_3509	BRAD285_v2_3509	conserved exported protein of unknown function	25.5548	18.8806	-0.471813	0.314647	none_DEG
blr2277	blr2277	\AutoIPR: IPR005511:Senescence marker protein-30 (SMP-30); IPR011042:Six-bladed beta-propeller, TolB-like;\""	15.7692	31.0352	0.956533	0.075969	BRAD285_v2_3508	BRAD285_v2_3508	putative gluconolactonase	61.7876	47.9318	-0.331469	0.293518	none_DEG
blr2278	blr2278	\AutoIPR: IPR011701:Major facilitator superfamily; IPR020846:Major facilitator superfamily domain;\""	7.74781	23.561	1.55193	0.00908294	BRAD285_v2_3506	BRAD285_v2_3506	putative permeases of the major facilitator superfamily	28.5917	4.87599	-2.61089	1.42101e-06	both_DEG
blr2280	blr2280	\AutoIPR: IPR011701:Major facilitator superfamily; IPR020846:Major facilitator superfamily domain;\""	9.20675	32.458	1.80221	0.000196407	BRAD285_v2_2143	ttuB	tartrate transporter	42.7454	53.7667	0.328643	0.44281	usda_DEG
blr2281	blr2281	\AutoIPR: IPR006311:Twin-arginine translocation pathway, signal sequence; IPR006992:Amidohydrolase 2;\""	7.2065	29.798	1.97704	0.00172834	BRAD285_v2_3507	BRAD285_v2_3507	conserved protein of unknown function	24.7721	8.97481	-1.54879	0.00222008	both_DEG
bll2282	menG_1	\AutoIPR: IPR005493:Ribonuclease E inhibitor RraA/Dimethylmenaquinone methyltransferase;\""	25.6119	10.5907	-1.30253	0.023468	BRAD285_v2_3512	BRAD285_v2_3512	putative demethylmenaquinone methyltransferase	15.496	14.692	-0.119433	0.863865	none_DEG
bll2309	mobA_1	\AutoIPR: IPR013482:Molybdenum cofactor guanylyltransferase; IPR029044:Nucleotide-diphospho-sugar transferases;\""	18.142	40.1887	1.17297	0.00417895	BRAD285_v2_1465	BRAD285_v2_1465	putative homologue mobA, molybdopterin-guanine dinucleotide biosynthesis protein A	64.5507	83.5305	0.390932	0.11723	usda_DEG
blr2311	mobB	\AutoIPR: IPR027417:P-loop containing nucleoside triphosphate hydrolase;\""	75.7954	104.868	0.504446	0.382724	BRAD285_v2_1466	mobB	molybdopterin-guanine dinucleotide biosynthesis protein B, mobB	51.6836	128.469	1.35817	1.13706e-09	ors_DEG
bsr2313	bsr2313	\AutoIPR: IPR001455:TusA-like domain;\""	23.6828	11.5239	-1.22226	0.047253	BRAD285_v2_1467	BRAD285_v2_1467	conserved protein of unknown function	288.96	344.103	0.258027	0.333942	none_DEG
blr2314	blr2314	\AutoIPR: IPR011701:Major facilitator superfamily; IPR020846:Major facilitator superfamily domain;\""	263.52	400.286	0.611241	0.0216471	BRAD285_v2_1468	BRAD285_v2_1468	\putative permease of the Major Facilitator Superfamily (MFS); putative oxalate/formate antiporter\""	4129.82	2435.34	-0.76136	2.8455e-10	ors_DEG
bll2319	bll2319	\AutoIPR: IPR011991:Winged helix-turn-helix DNA-binding domain; IPR014178:Fatty acid response transcription factor FadR;\""	7.83471	13.7583	0.676114	0.316281	BRAD285_v2_3829	BRAD285_v2_3829	putative Transcriptional regulatory protein, GntR family	66.3983	132.473	1.01562	1.24157e-05	ors_DEG
blr2320	blr2320	\AutoIPR: IPR003953:FAD binding domain; IPR012831:Precorrin 3B synthase CobZ; IPR027477:Succinate dehydrogenase/fumarate reductase flavoprotein, catalytic domain;\""	19.2376	21.3843	0.134237	0.829381	BRAD285_v2_3830	BRAD285_v2_3830	putative succinate dehydrogenase, putative fumarate reductase, putative FAD requiring protein	152.367	185.803	0.259777	0.226716	none_DEG
blr2322	citB	\AutoIPR: IPR012830:Citrate utilization protein B; IPR023234:NarG-like domain;\""	22.521	27.1645	0.207261	0.749785	BRAD285_v2_3831	citB	citrate utilization protein B	87.9942	146.159	0.749623	0.000550883	ors_DEG
bll2323	bll2323	\AutoIPR: IPR029058:Alpha/Beta hydrolase fold;\""	22.9725	16.4286	-0.542274	0.35329	BRAD285_v2_1943	BRAD285_v2_1943	conserved hypothetical protein	202.543	139.047	-0.541448	0.191709	none_DEG
bll2324	bll2324	\AutoIPR: IPR000873:AMP-dependent synthetase/ligase; IPR002123:Phospholipid/glycerol acyltransferase; IPR011701:Major facilitator superfamily; IPR020846:Major facilitator superfamily domain;\""	329.181	158.295	-1.07767	0.000267102	BRAD285_v2_1942	BRAD285_v2_1942	\bifunctional protein [Includes: 2-acylglycerophosphoethanolamine acyltransferase; Acyl-ACP synthetase]\""	1996.5	490.189	-2.02657	9.75661e-19	both_DEG
bll2327	pncB	\AutoIPR: IPR002638:Quinolinate phosphoribosyl transferase, C-terminal; IPR007229:Nicotinate phosphoribosyltransferase family;\""	297.907	123.795	-1.26619	2.73703e-06	BRAD285_v2_7326	pncB	Nicotinate phosphoribosyltransferase (NAPRTase)	1078.8	730.078	-0.557848	9.86318e-09	both_DEG
bll2329	bll2329	\AutoIPR: IPR003042:Aromatic-ring hydroxylase-like;\""	31.185	145.262	2.21487	7.39143e-05	BRAD285_v2_7106	BRAD285_v2_7106	putative FAD-binding Monooxygenase	173.2	1167.59	2.7514	4.09907e-18	both_DEG
bll2332	bll2332	\AutoIPR: IPR020890:Transcription regulator HTH, HdfR;\""	12.5465	18.6159	0.531168	0.363449	BRAD285_v2_4960	BRAD285_v2_4960	transcriptional regulatory protein, LysR family	1178.08	618.115	-0.929475	0.0898782	none_DEG
blr2337	pobA_1	\AutoIPR: IPR003042:Aromatic-ring hydroxylase-like; IPR012733:4-hydroxybenzoate 3-monooxygenase; IPR016040:NAD(P)-binding domain;\""	2.01445	27.0193	3.76198	9.41372e-08	BRAD285_v2_4988	phbH	4-hydroxybenzoate hydroxylase (4-hydroxybenzoate-3-monooxygenase)	67.4032	163.625	1.27009	0.000175657	both_DEG
bll2338	bll2338	\AutoIPR: IPR007890:CHASE2; IPR029787:Nucleotide cyclase;\""	56.9651	58.3412	0.0389254	0.922353	BRAD285_v2_2735	BRAD285_v2_2735	putative adenylate/guanylyl cyclase with a CHASE2 domain	159.962	81.8836	-0.945634	3.07309e-05	ors_DEG
blr2349	cheB_2	\AutoIPR: IPR008248:Signal transduction response regulator, chemotaxis, CheB; IPR011006:CheY-like superfamily;\""	63.745	45.5304	-0.522649	0.261858	BRAD285_v2_5458	cheB_2	Chemotaxis Response Regulator protein CheB-glutamate methylesterase	59.3544	26.651	-1.14953	0.000318617	ors_DEG
blr2382	lspL_1	\AutoIPR: IPR008089:Nucleotide sugar epimerase; IPR021168:Bifunctional polymyxin resistance protein, ArnA;\""	48.547	92.7509	0.92576	0.0134082	BRAD285_v2_2077	BRAD285_v2_2077	\putative nucleotide sugar epimerase; Capsular polysaccharide biosynthesis protein\""	602.378	667.635	0.149865	0.548929	none_DEG
blr2383	ugdH_1	\AutoIPR: IPR017476:UDP-glucose/GDP-mannose dehydrogenase;\""	16.4631	20.0284	0.392519	0.503596	BRAD285_v2_0251	rkpK	UDP-glucose 6-dehydrogenase (UDP-Glc dehydrogenase) (UDP-GlcDH) (UDPGDH)	449.045	2324.23	2.36808	7.85767e-41	ors_DEG
blr2384	blr2384	\AutoIPR: IPR008183:Aldose 1-/Glucose-6-phosphate 1-epimerase; IPR011013:Galactose mutarotase-like domain;\""	14.5323	9.22817	-0.464488	0.500686	BRAD285_v2_5127	BRAD285_v2_5127	conserved protein of unknown function	151.955	268.519	0.821211	0.000310692	ors_DEG
blr2389	celB	\AutoIPR: IPR005852:Phosphoglucomutase, alpha-D-glucose specific; IPR006352:Phosphoglucosamine mutase;\""	97.7257	91.6148	-0.0952884	0.808262	BRAD285_v2_5354	pgm	phosphomannomutase/phosphoglucomutase	294.153	353.778	0.275292	0.165313	none_DEG
blr2390	vanA	\AutoIPR: IPR017941:Rieske [2Fe-2S] iron-sulphur domain;\""	27.2041	29.0195	0.151823	0.832316	BRAD285_v2_5428	vanA	vanillate O-demethylase oxygenase, iron-sulfur subunit (modular protein=subunit from monooxygenase) (vanA-like)	286.892	148.915	-0.947771	1.5021e-05	ors_DEG
blr2391	blr2391	\AutoIPR: IPR011711:GntR, C-terminal; IPR011991:Winged helix-turn-helix DNA-binding domain; IPR014178:Fatty acid response transcription factor FadR;\""	7.13127	4.24231	-0.711744	0.466537	BRAD285_v2_5427	vanR	transcriptional regulatory protein, GntR family	78.8429	55.6732	-0.503162	0.116522	none_DEG
blr2392	blr2392	\AutoIPR: IPR000951:Phthalate dioxygenase reductase;\""	16.9545	13.8866	-0.396626	0.528333	BRAD285_v2_5426	BRAD285_v2_5426	putative Oxydoreductase	113.285	187.874	0.746458	0.00573523	ors_DEG
blr2397	blr2397	\AutoIPR: IPR012132:Glucose-methanol-choline oxidoreductase;\""	82.8267	93.98	0.187544	0.587293	BRAD285_v2_5422	betA	\choline dehydrogenase, a flavoprotein; alcohol dehydrogenase\""	497.21	712.491	0.519867	0.00218335	ors_DEG
blr2398	hemC	\AutoIPR: IPR000860:Tetrapyrrole biosynthesis, hydroxymethylbilane synthase;\""	50.6076	85.2385	0.725708	0.04284	BRAD285_v2_5421	hemC	porphobilinogen deaminase	389.559	527.212	0.445588	0.0153163	none_DEG
bll2399	hemE	\AutoIPR: IPR006361:Uroporphyrinogen decarboxylase HemE;\""	35.6972	59.1527	0.719702	0.0268172	BRAD285_v2_5420	hemE	uroporphyrinogen decarboxylase	292.102	315.351	0.111782	0.441122	none_DEG
blr2401	blr2401	\AutoIPR: IPR000014:PAS domain; IPR029787:Nucleotide cyclase;\""	54.3744	19.6329	-1.46715	0.00367516	BRAD285_v2_5418	BRAD285_v2_5418	Putative diguanylate cyclase (GGDEF) with PAS/PAC domain	1090.35	403.972	-1.43291	6.04378e-23	both_DEG
bsl2402	bsl2402	\AutoIPR: IPR007236:SlyX;\""	9.09742	9.8773	0.0877724	0.928944	BRAD285_v2_5417	BRAD285_v2_5417	conserved protein of unknown function, homolog to slyX	33.5499	54.4145	0.691617	0.0443687	none_DEG
bll2403	bll2403	\AutoIPR: IPR020936:Uncharacterised protein family UPF0176;\""	18.4182	8.20712	-1.05034	0.187578	BRAD285_v2_5416	BRAD285_v2_5416	conserved protein of unknown function, putative Rhodanese-related sulfurtransferase	78.725	144.196	0.874033	4.05295e-05	ors_DEG
blr2404	ggt_2	\AutoIPR: IPR000101:Gamma-glutamyltranspeptidase; IPR029055:Nucleophile aminohydrolases, N-terminal;\""	67.2466	184.741	1.4618	4.28257e-08	BRAD285_v2_5415	BRAD285_v2_5415	putative gamma-glutamyltranspeptidase	1471.35	1290.59	-0.189778	0.163113	usda_DEG
blr2405	fbp	\AutoIPR: IPR001179:Peptidyl-prolyl cis-trans isomerase, FKBP-type, domain; IPR023566:Peptidyl-prolyl cis-trans isomerase, FKBP-type;\""	53.307	139.435	1.39356	6.38104e-05	BRAD285_v2_5413	fbp	Peptidylprolyl isomerase	253.755	951.086	1.9062	4.46558e-14	both_DEG
bsl2406	bsl2406	\AutoIPR: IPR008462:CsbD-like;\""	3.95204	20.769	2.36204	0.000750953	BRAD285_v2_5411	BRAD285_v2_5411	conserved protein of unknown function, putative CsbD-like domain	1411.55	3809.3	1.43141	0.00383408	both_DEG
blr2407	blr2407	\AutoIPR: IPR014710:RmlC-like jelly roll fold;\""	93.3842	73.6351	-0.344205	0.467095	BRAD285_v2_5410	BRAD285_v2_5410	conserved protein of unknown function	270.412	265.524	-0.0299488	0.891229	none_DEG
blr2412	blr2412	\AutoIPR: IPR027005:Glycosyltransferase 39 like;\""	19.4935	16.4521	-0.296997	0.67481	BRAD285_v2_5404	BRAD285_v2_5404	putative dolichyl-phosphate-mannose--protein O-mannosyl transferase	36.277	88.5213	1.2942	4.47603e-08	ors_DEG
blr2418	blr2418	\AutoIPR: IPR002477:Peptidoglycan binding-like; IPR029030:Caspase-like domain;\""	9.98274	78.2344	2.95801	2.52053e-12	BRAD285_v2_3401	BRAD285_v2_3401	\conserved hypothetical protein; putative peptidase (caspase-like)\""	638.615	2845.36	2.15683	3.8971e-22	both_DEG
blr2419	blr2419	\AutoIPR: IPR009351:Protein of unknown function DUF1006;\""	46.9013	25.133	-0.987529	0.0287014	BRAD285_v2_5400	BRAD285_v2_5400	conserved protein of unknown function	71.5443	33.5899	-1.12992	0.000161016	ors_DEG
bll2420	bll2420	\AutoIPR: IPR021257:Protein of unknown function DUF2809;\""	7.72065	2.97131	-1.3817	0.20495	BRAD285_v2_5397	BRAD285_v2_5397	conserved membrane protein of unknown function	32.2413	20.9644	-0.585237	0.136903	none_DEG
blr2421	blr2421	\AutoIPR: IPR011701:Major facilitator superfamily; IPR020846:Major facilitator superfamily domain;\""	114.421	93.9734	-0.287155	0.382724	BRAD285_v2_5396	BRAD285_v2_5396	\putative transport protein (MFS superfamily); tartrate transporter\""	311.216	89.4765	-1.78507	1.07097e-14	ors_DEG
blr2422	blr2422	\AutoIPR: IPR006143:RND efflux pump, membrane fusion protein;\""	239.282	3937.56	4.041	1.55182e-15	BRAD285_v2_5394	BRAD285_v2_5394	\putative component of multidrug efflux system; signal peptide\""	89.2327	161.881	0.867592	0.000118775	both_DEG
blr2423	blr2423	\AutoIPR: IPR001036:Acriflavin resistance protein; IPR027463:Multidrug efflux transporter AcrB TolC docking domain, DN/DC subdomains;\""	126.454	476.116	1.91925	1.11142e-10	BRAD285_v2_5393	BRAD285_v2_5393	RND efflux transporter	253.61	315.37	0.300624	0.177406	usda_DEG
blr2424	blr2424	\AutoIPR: IPR019915:Transcription regulator, pyrimidine utilisation, RutR;\""	125.315	147.167	0.244755	0.514683	BRAD285_v2_5392	BRAD285_v2_5392	putative transcriptional regulator, TetR family	189.341	311.541	0.716162	0.0140628	none_DEG
blr2425	blr2425	\AutoIPR: IPR012349:FMN-binding split barrel;\""	53.9852	142.106	1.39179	9.82132e-07	BRAD285_v2_5391	BRAD285_v2_5391	conserved protein of unknown function	614.692	618.95	0.00437414	0.979195	usda_DEG
blr2430	blr2430	\AutoIPR: IPR029069:HotDog domain;\""	47.8495	84.3761	0.82531	0.0249901	BRAD285_v2_5390	yciA	Acyl-CoA thioester hydrolase	147.738	341.098	1.21824	4.41433e-09	ors_DEG
blr2432	blr2432	\AutoIPR: IPR006439:HAD hydrolase, subfamily IA; IPR023214:HAD-like domain;\""	39.8487	30.5313	-0.377914	0.387092	BRAD285_v2_0345	BRAD285_v2_0345	\putative Haloacid dehalogenase-like hydrolase; putative Phosphoglycolate phosphatase\""	28.2173	53.6422	0.959793	0.00971359	ors_DEG
blr2433	blr2433	\AutoIPR: IPR001034:HTH DeoR N-terminal domain; IPR011991:Winged helix-turn-helix DNA-binding domain; IPR014036:DeoR C-terminal sensor domain;\""	155.151	181.703	0.243425	0.363433	BRAD285_v2_5387	glpR	glycerol-3-phosphate regulon repressor, transcriptional regulator protein, DeoR family	309.671	321.24	0.0510319	0.859586	none_DEG
blr2436	glpD_1	\AutoIPR: IPR000447:FAD-dependent glycerol-3-phosphate dehydrogenase; IPR006076:FAD dependent oxidoreductase;\""	18.8909	85.4078	2.19642	1.49834e-08	BRAD285_v2_5386	glpD_3	sn-glycerol-3-phosphate dehydrogenase FAD/NAD(P)-binding (aerobic)	159.547	224.138	0.496126	0.0311676	usda_DEG
blr2437	glpD_2	\AutoIPR: IPR008995:Molybdate/tungstate binding, C-terminal; IPR012340:Nucleic acid-binding, OB-fold; IPR017662:2-aminoethylphosphonate ABC transport system, ATP-binding component PhnT; IPR027417:P-loop containing nucleoside triphosphate hydrolase;\""	14.1002	69.2866	2.29903	7.45629e-10	BRAD285_v2_5385	BRAD285_v2_5385	putative ATP-binding protein of sugar ABC transporter	111.242	181.756	0.713416	0.000285685	both_DEG
blr2438	blr2438	\AutoIPR: IPR003439:ABC transporter-like; IPR008995:Molybdate/tungstate binding, C-terminal; IPR012340:Nucleic acid-binding, OB-fold; IPR027417:P-loop containing nucleoside triphosphate hydrolase;\""	21.5981	93.9197	2.12505	5.21709e-07	BRAD285_v2_5384	BRAD285_v2_5384	putative ATP-binding protein of sugar ABC transporter	175.744	140.155	-0.338539	0.18602	usda_DEG
blr2439	blr2439	\AutoIPR: IPR000515:ABC transporter type 1, transmembrane domain MetI-like;\""	28.8733	89.9236	1.65635	2.10988e-07	BRAD285_v2_5383	BRAD285_v2_5383	putative ABC transporter permease protein	218.307	174.306	-0.327514	0.216938	usda_DEG
blr2440	blr2440	\AutoIPR: IPR000515:ABC transporter type 1, transmembrane domain MetI-like;\""	16.7317	123.486	2.89648	5.03159e-16	BRAD285_v2_5382	BRAD285_v2_5382	putative sugar ABC transport system, permease component	197.261	170.064	-0.221629	0.388671	usda_DEG
blr2441	blr2441	\AutoIPR: IPR018678:Protein of unknown function DUF2160, transmembrane;\""	10.2685	48.5439	2.30503	2.54886e-05	BRAD285_v2_5381	BRAD285_v2_5381	conserved membrane protein of unknown function	63.3689	121.969	0.930998	0.000484458	both_DEG
blr2442	blr2442	\AutoIPR: IPR014597:ABC transporter, periplasmic substrate-binding protein;\""	504.06	1403.98	1.48172	3.34203e-09	BRAD285_v2_5380	BRAD285_v2_5380	\putative periplasmic binding ABC transporter protein, sugar binding precursor; signal peptide\""	10472.2	3071.61	-1.7696	2.08614e-09	both_DEG
bll2446	bll2446	\AutoIPR: IPR027369:DinB/YfiT-like putative metal-dependent hydrolase;\""	66.9665	92.6335	0.508779	0.305251	BRAD285_v2_5364	BRAD285_v2_5364	conserved protein of unknown function	53.5496	95.4179	0.812651	0.00110565	ors_DEG
bll2454	bll2454	\AutoIPR: IPR010982:Lambda repressor-like, DNA-binding domain; IPR018653:Domain of unknown function DUF2083,transcriptional regulator;\""	21.5491	43.6364	1.03173	0.00883193	BRAD285_v2_5341	BRAD285_v2_5341	putative transcriptional regulator, XRE family	82.3621	77.2449	-0.0665178	0.828218	usda_DEG
blr2455	blr2455	\AutoIPR: IPR006254:Isocitrate lyase;\""	74.2176	288.017	1.97063	2.85091e-13	BRAD285_v2_3635	aceA	isocitrate lyase	76.8315	1213.11	3.97246	2.52734e-24	both_DEG
blr2456	blr2456	hypothetical protein	66.8181	80.0096	0.262284	0.404322	BRAD285_v2_5338	BRAD285_v2_5338	conserved protein of unknown function	202.965	145.359	-0.470992	0.0457954	none_DEG
bll2457	bll2457	\AutoIPR: IPR029052:Metallo-dependent phosphatase-like;\""	23.9024	26.6201	0.168818	0.758836	BRAD285_v2_5337	BRAD285_v2_5337	putative metallo-phosphoesterase	206.349	177.906	-0.21632	0.288294	none_DEG
blr2458	blr2458	\AutoIPR: IPR015797:NUDIX hydrolase domain-like;\""	6.46756	14.6235	1.06526	0.0666262	BRAD285_v2_5336	BRAD285_v2_5336	putative NUDIX hydrolase	73.1033	52.7529	-0.477883	0.0730692	none_DEG
blr2459	blr2459	\AutoIPR: IPR016181:Acyl-CoA N-acyltransferase;\""	16.5946	99.0401	2.55516	2.35801e-15	BRAD285_v2_5333	BRAD285_v2_5333	putative acetyltransferase	370.819	505.866	0.445968	0.0047791	both_DEG
bll2460	bll2460	\AutoIPR: IPR010105:TonB-dependent siderophore receptor;\""	22.2366	124.454	2.48966	3.436e-18	BRAD285_v2_5332	BRAD285_v2_5332	putative outer membrane hemin/siderophore receptor protein	312.168	237.923	-0.386086	0.119408	usda_DEG
bll2462	bll2462	\AutoIPR: IPR029062:Class I glutamine amidotransferase-like;\""	238.95	1140.23	2.25841	2.70337e-18	BRAD285_v2_5330	BRAD285_v2_5330	conserved membrane protein of unknown function	951.477	2918.73	1.61828	9.2092e-17	both_DEG
bll2463	bll2463	\AutoIPR: IPR024163:Aerotolerance regulator N-terminal; IPR029062:Class I glutamine amidotransferase-like;\""	283.016	1492.77	2.40141	5.32623e-20	BRAD285_v2_5329	BRAD285_v2_5329	conserved membrane protein of unknown function	1353.93	4805.73	1.82732	1.45148e-21	both_DEG
bll2464	bll2464	\AutoIPR: IPR002881:Domain of unknown function DUF58;\""	166.927	813.852	2.28999	5.57666e-27	BRAD285_v2_5328	BRAD285_v2_5328	conserved protein of unknown function	645.319	2180.87	1.75745	1.09994e-21	both_DEG
bll2465	bll2465	\AutoIPR: IPR016366:ATPase chaperone, AAA-type, MoxR, predicted; IPR027417:P-loop containing nucleoside triphosphate hydrolase;\""	178.307	1572.62	3.14336	1.53086e-69	BRAD285_v2_5327	BRAD285_v2_5327	putative MoxR family protein	924.837	3572.97	1.95129	2.33573e-36	both_DEG
blr2466	blr2466	\AutoIPR: IPR023361:Protein of unknown function DUF1285, beta-roll domain;\""	106.801	78.414	-0.4351	0.212031	BRAD285_v2_5326	BRAD285_v2_5326	conserved protein of unknown function	134.95	285.479	1.08895	6.32269e-11	ors_DEG
blr2467	blr2467	\AutoIPR: IPR015797:NUDIX hydrolase domain-like;\""	49.3659	71.572	0.53759	0.119778	BRAD285_v2_5325	BRAD285_v2_5325	putative NUDIX hydrolase	137.986	176.596	0.360096	0.0474405	none_DEG
bsr2468	bsr2468	hypothetical protein	9.49757	9.85377	0.0420395	0.964143	BRAD285_v2_5324	BRAD285_v2_5324	conserved protein of unknown function	93.3724	120.705	0.369339	0.140847	none_DEG
blr2469	papS_1	\AutoIPR: IPR002646:Poly A polymerase, head domain;\""	39.8388	110.811	1.44778	8.54417e-07	BRAD285_v2_5323	BRAD285_v2_5323	putative poly(A) polymerase	144.707	202.566	0.48714	0.0356299	usda_DEG
blr2470	papS_2	\AutoIPR: IPR002781:Transmembrane protein TauE like;\""	57.6326	149.176	1.38256	0.000804026	BRAD285_v2_5321	BRAD285_v2_5321	conserved membrane protein of unknown function	107.128	126.493	0.25504	0.42239	usda_DEG
bll2471	bll2471	\AutoIPR: IPR012312:Haemerythrin/HHE cation-binding motif;\""	37.4724	293.243	2.96643	4.16771e-07	BRAD285_v2_3725	BRAD285_v2_3725	conserved hypothetical protein	997.678	2069.59	1.05258	0.137261	usda_DEG
blr2474	blr2474	\AutoIPR: IPR000782:FAS1 domain;\""	5.61937	3.48184	-0.619549	0.584818	BRAD285_v2_7299	BRAD285_v2_7299	conserved exported protein of unknown function	1614.35	273.464	-2.56204	0.000592236	ors_DEG
blr2475	tspO_1	\AutoIPR: IPR004307:TspO/MBR-related protein;\""	15.2451	5.28689	-1.41627	0.105227	BRAD285_v2_5003	tspO	Tryptophan-rich sensory protein (modular protein)	53.502	30.2356	-0.837216	0.00502391	ors_DEG
bll2480	bll2480	\AutoIPR: IPR006439:HAD hydrolase, subfamily IA; IPR023214:HAD-like domain;\""	35.6708	80.3338	1.14313	0.00396089	BRAD285_v2_5318	BRAD285_v2_5318	putative Phosphoglycolate phosphatase	416.752	340.87	-0.295974	0.116826	usda_DEG
bll2481	hemF	\AutoIPR: IPR001260:Coproporphyrinogen III oxidase, aerobic;\""	41.0854	46.0946	0.143538	0.732218	BRAD285_v2_5317	hemF	coproporphyrinogen III oxidase	280.404	369.175	0.393012	0.0102879	none_DEG
bll2482	bll2482	\AutoIPR: IPR007115:6-pyruvoyl tetrahydropterin synthase/QueD family protein;\""	15.7561	15.1642	-0.0564567	0.935138	BRAD285_v2_5316	ptpS	6-pyruvoyltetrahydropterin synthase	199.714	244.086	0.2828	0.117032	none_DEG
bll2483	bll2483	\AutoIPR: IPR013785:Aldolase-type TIM barrel; IPR024924:7-carboxy-7-deazaguanine synthase-like;\""	13.2372	31.8861	1.32907	0.00872843	BRAD285_v2_5315	BRAD285_v2_5315	conserved protein of unknown function, putative organic radical activating enzyme	132.398	451.19	1.77614	9.18641e-15	both_DEG
bll2484	bll2484	\AutoIPR: IPR016914:tRNA (cytidine/uridine-2'-O-)-methyltransferase; IPR029028:Alpha/beta knot methyltransferases;\""	4.81777	11.3446	1.0802	0.146921	BRAD285_v2_5314	BRAD285_v2_5314	putative tRNA/rRNA methyltransferase	24.6943	489.405	4.31201	3.08127e-05	ors_DEG
blr2485	blr2485	\AutoIPR: IPR014349:Rieske iron-sulphur protein; IPR019546:Twin-arginine translocation pathway, signal sequence, bacterial/archaeal;\""	352.783	708.482	1.01124	7.24035e-05	BRAD285_v2_5313	BRAD285_v2_5313	Ubiquinol-cytochrome c reductase iron-sulfur subunit (Rieske iron-sulfur protein) (RISP)	1034.49	2602.92	1.33154	2.90753e-19	both_DEG
blr2486	blr2486	\AutoIPR: IPR002326:Cytochrome c1; IPR012049:Menaquinone:cytochrome c reductase, cytochrome b/c subunit; IPR016174:Di-haem cytochrome, transmembrane; IPR027387:Cytochrome b/b6-like domain;\""	1948.76	2480.02	0.349863	0.182816	BRAD285_v2_5312	BRAD285_v2_5312	\Cytochrome b/c1 [Contains: Cytochrome b; Cytochrome c1]\""	9094.02	10866.6	0.257058	0.0294225	none_DEG
blr2487	blr2487	\AutoIPR: IPR029058:Alpha/Beta hydrolase fold;\""	111.714	180.641	0.717127	0.0153997	BRAD285_v2_5310	BRAD285_v2_5310	putative carboxymethylenebutenolidase	651.334	682.276	0.0639024	0.740995	none_DEG
blr2489	trpE	\AutoIPR: IPR006221:Anthranilate synthase/para-aminobenzoate synthase like domain; IPR010112:Anthranilate synthase; IPR029062:Class I glutamine amidotransferase-like;\""	240.042	513.835	1.10359	5.05878e-05	BRAD285_v2_5306	trpE(G	Anthranilate synthase [Includes: Glutamine amidotransferase]	758.001	1659.42	1.12912	1.01297e-11	both_DEG
blr2490	apt	\AutoIPR: IPR005764:Adenine phosphoribosyl transferase; IPR029057:Phosphoribosyltransferase-like;\""	67.3019	168.056	1.33685	1.43046e-05	BRAD285_v2_5305	apt	adenine phosphoribosyltransferase	216.118	407.289	0.915992	2.3382e-10	both_DEG
bll2491	bll2491	\AutoIPR: IPR027417:P-loop containing nucleoside triphosphate hydrolase;\""	153.239	189.459	0.30729	0.282093	BRAD285_v2_5304	BRAD285_v2_5304	conserved protein of unknown function	537.024	556.583	0.0427621	0.794677	none_DEG
bll2492	bll2492	\AutoIPR: IPR027417:P-loop containing nucleoside triphosphate hydrolase;\""	161.492	304.845	0.926794	0.00582477	BRAD285_v2_5303	BRAD285_v2_5303	conserved protein of unknown function	452.751	824.874	0.866376	1.48862e-10	both_DEG
bll2493	bll2493	\AutoIPR: IPR001915:Peptidase M48;\""	67.591	33.0667	-1.05089	0.00607956	BRAD285_v2_5302	BRAD285_v2_5302	\putative protease htpX; membrane protein\""	142.599	61.7751	-1.21903	0.000353997	both_DEG
bll2494	bll2494	\AutoIPR: IPR007156:LemA; IPR023353:LemA-like domain;\""	59.0305	52.6827	-0.149427	0.711608	BRAD285_v2_5301	BRAD285_v2_5301	conserved exported protein of unknown function	98.0544	37.1759	-1.38498	7.80251e-05	ors_DEG
bll2495	bll2495	\AutoIPR: IPR015324:Ribosomal protein Rsm22, bacterial-type; IPR029063:S-adenosyl-L-methionine-dependent methyltransferase;\""	73.1103	29.5914	-1.28837	0.000160687	BRAD285_v2_5299	BRAD285_v2_5299	conserved protein of unknown function	358.221	122.264	-1.54508	8.532e-12	both_DEG
bll2496	smc	\AutoIPR: IPR003395:RecF/RecN/SMC, N-terminal; IPR011890:Structural maintenance of chromosomes protein, prokaryotic; IPR027417:P-loop containing nucleoside triphosphate hydrolase;\""	1633.06	971.178	-0.743922	0.000919413	BRAD285_v2_5298	BRAD285_v2_5298	putative chromosome segregation SMC protein	2984.65	2010.09	-0.568975	0.00318783	both_DEG
bll2497	bll2497	\AutoIPR: IPR012336:Thioredoxin-like fold;\""	143.105	590.677	2.04965	4.99704e-23	BRAD285_v2_5296	BRAD285_v2_5296	conserved exported protein of unknown function	1484.69	2168.3	0.545554	0.00397044	both_DEG
bll2498	bll2498	\AutoIPR: IPR007922:Protein of unknown function DUF721/UPF0232;\""	30.7351	25.6803	-0.238042	0.64573	BRAD285_v2_5295	BRAD285_v2_5295	conserved protein of unknown function	92.8477	100.041	0.1411	0.646635	none_DEG
blr2499	mutY	\AutoIPR: IPR005760:A/G-specific adenine glycosylase MutY; IPR011257:DNA glycosylase; IPR015797:NUDIX hydrolase domain-like; IPR023170:Helix-turn-helix, base-excision DNA repair, C-terminal;\""	75.924	51.9796	-0.575589	0.130992	BRAD285_v2_5292	mutY	adenine glycosylase mutY	134.611	61.9379	-1.08184	0.000130964	ors_DEG
blr2501	blr2501	\AutoIPR: IPR014710:RmlC-like jelly roll fold;\""	2460.77	334.602	-2.87975	5.77771e-26	BRAD285_v2_0380	BRAD285_v2_0380	\conserved hypothetical protein; putative RmlC-like cupin family protein\""	694.563	244.674	-1.51078	1.82725e-06	both_DEG
blr2506	blr2506	\AutoIPR: IPR000727:Target SNARE coiled-coil domain; IPR003660:HAMP linker domain; IPR004089:Methyl-accepting chemotaxis protein (MCP) signalling domain;\""	278.557	180.126	-0.648008	0.00441527	BRAD285_v2_4595	BRAD285_v2_4595	putative methyl-accepting chemotaxis protein	661.518	52.7592	-3.63817	9.13362e-69	both_DEG
bll2509	gst_2	\AutoIPR: IPR001091:Restriction/modification DNA-methylase; IPR002941:DNA methylase N-4/N-6; IPR029063:S-adenosyl-L-methionine-dependent methyltransferase;\""	2477.02	704.515	-1.80898	8.24718e-12	BRAD285_v2_5283	BRAD285_v2_5283	adenine DNA methyltransferase	3648.1	1173.82	-1.63379	4.99355e-21	both_DEG
blr2510	blr2510	\AutoIPR: IPR007343:Uncharacterised protein family, zinc metallopeptidase putative;\""	229.104	283.907	0.317981	0.214802	BRAD285_v2_5282	BRAD285_v2_5282	conserved protein of unknown function	504.071	806.219	0.677134	0.000377752	ors_DEG
blr2511	moeB_2	\AutoIPR: IPR013484:Molybdenum cofactor biosynthesis protein B, proteobacteria;\""	157.83	286.01	0.873182	0.0053145	BRAD285_v2_5281	moaB	Molybdenum cofactor biosynthesis protein B	283.012	443.13	0.654461	0.0218012	usda_DEG
bll2512	bll2512	\AutoIPR: IPR011991:Winged helix-turn-helix DNA-binding domain; IPR016181:Acyl-CoA N-acyltransferase;\""	90.9352	26.1607	-1.80477	6.73648e-05	BRAD285_v2_5279	BRAD285_v2_5279	\putative transcriptional regulator, MarR family; N-acetyltransferase\""	654.273	37.0633	-4.13812	7.08032e-47	both_DEG
bll2513	bll2513	\AutoIPR: IPR029044:Nucleotide-diphospho-sugar transferases;\""	35.0194	37.6401	0.103274	0.83071	BRAD285_v2_5278	BRAD285_v2_5278	putative glycosyl transferase, family 2	73.8851	141.42	0.961595	0.00225009	ors_DEG
bll2518	bll2518	\AutoIPR: IPR005593:Xylulose 5-phosphate/Fructose 6-phosphate phosphoketolase; IPR029061:Thiamin diphosphate-binding fold;\""	39.4839	397.61	3.32609	2.72172e-09	BRAD285_v2_5277	xfp	D-xylulose 5-phosphate/D-fructose 6-phosphate phosphoketolase	1042.41	1170.15	0.166965	0.6639	usda_DEG
blr2519	blr2519	\AutoIPR: IPR019939:CofG family;\""	76.2223	159.842	1.09433	0.000537614	BRAD285_v2_5276	BRAD285_v2_5276	conserved protein of unknown function	296.864	581.771	0.970124	0.000617196	both_DEG
blr2520	blr2520	\AutoIPR: IPR029068:Glyoxalase/Bleomycin resistance protein/Dihydroxybiphenyl dioxygenase;\""	13.9232	23.862	0.680705	0.194796	BRAD285_v2_5275	BRAD285_v2_5275	conserved protein of unknown function	9.25615	41.2852	2.1883	2.41253e-06	ors_DEG
blr2521	rnhB	\AutoIPR: IPR001352:Ribonuclease HII/HIII; IPR012337:Ribonuclease H-like domain;\""	64.4508	65.2538	0.024023	0.961975	BRAD285_v2_5274	rnhB	Ribonuclease HII	419.39	495.732	0.24532	0.357421	none_DEG
blr2522	blr2522	hypothetical protein	80.1861	83.2816	0.0291449	0.95833	BRAD285_v2_5273	BRAD285_v2_5273	conserved membrane protein of unknown function	234.162	258.203	0.148633	0.575911	none_DEG
blr2524	blr2524	\AutoIPR: IPR003042:Aromatic-ring hydroxylase-like; IPR007859:Electron transfer flavoprotein-ubiquinone oxidoreductase; IPR017896:4Fe-4S ferredoxin-type, iron-sulphur binding domain;\""	236.362	435.44	0.88931	0.000364725	BRAD285_v2_5271	BRAD285_v2_5271	putative electron transfer flavoprotein dehydrogenases	1493.35	1904.86	0.351318	0.0157376	usda_DEG
blr2525	blr2525	\AutoIPR: IPR021183:N-terminal acetyltransferase A, auxiliary subunit;\""	1145.2	1634.75	0.516147	0.00313463	BRAD285_v2_5270	BRAD285_v2_5270	\conserved protein of unknown function; putative TPR repeat domain\""	3218.97	4724.34	0.553106	6.45216e-05	both_DEG
blr2526	ipk	\AutoIPR: IPR004424:4-diphosphocytidyl-2C-methyl-D-erythritol kinase; IPR012369:Galactokinase, glycosyltransferase;\""	82.6366	168.145	1.02665	0.000332899	BRAD285_v2_5269	ispE	\4-diphosphocytidyl-2-C-methyl-D-erythritol kinase; isopentenyl monophosphate kinase\""	244.876	479.639	0.987941	2.1419e-11	both_DEG
bll2528	rhtB_1	\AutoIPR: IPR001123:Lysine-type exporter protein (LYSE/YGGA);\""	13.9844	10.7701	-0.407328	0.607671	BRAD285_v2_3985	BRAD285_v2_3985	putative RhtB family transporter (fragment)	23.5585	4.6408	-2.36888	0.00113421	ors_DEG
bll2532	ispB	\AutoIPR: IPR017446:Polyprenyl synthetase-related;\""	318.098	351.443	0.150494	0.531613	BRAD285_v2_5268	ispB	octaprenyl diphosphate synthase	745.533	1728.4	1.21225	5.85013e-08	ors_DEG
bsr2532	bsr2532	\AutoIPR: IPR007864:Urease accessory protein UreE, C-terminal domain; IPR011322:Nitrogen regulatory PII-like, alpha/beta;\""	47.9969	75.5173	0.661459	0.0607787	BRAD285_v2_5267	BRAD285_v2_5267	conserved protein of unknown function	94.0448	86.3909	-0.141949	0.683904	none_DEG
blr2533	blr2533	\AutoIPR: IPR029063:S-adenosyl-L-methionine-dependent methyltransferase;\""	68.3216	69.1991	0.0401186	0.92398	BRAD285_v2_5266	BRAD285_v2_5266	\conserved hypothetical protein; putative S-adenosyl-L-methionine-dependent methyltransferase domain\""	188.601	148.25	-0.344205	0.160135	none_DEG
blr2534	sohB	\AutoIPR: IPR002142:Peptidase S49; IPR029045:ClpP/crotonase-like domain;\""	56.5442	78.2281	0.467407	0.131676	BRAD285_v2_5264	BRAD285_v2_5264	putative serine protease SohB	176.424	231.498	0.397343	0.0449735	none_DEG
blr2535	glyQ	\AutoIPR: IPR006194:Glycine-tRNA synthetase, heterodimeric;\""	139.851	273.089	0.972687	0.00012724	BRAD285_v2_5262	glyQ	glycine tRNA synthetase, alpha subunit	652.813	702.908	0.104955	0.469921	usda_DEG
blr2536	glyS	\AutoIPR: IPR006194:Glycine-tRNA synthetase, heterodimeric; IPR008909:DALR anticodon binding;\""	293.257	351.879	0.271793	0.308611	BRAD285_v2_5260	glyS	glycine tRNA synthetase, beta subunit	1401.06	1281.21	-0.126515	0.396417	none_DEG
bll2537	bll2537	\AutoIPR: IPR009642:Protein of unknown function DUF1236;\""	25.405	40.3982	0.716201	0.149796	BRAD285_v2_5259	BRAD285_v2_5259	conserved protein of unknown function	313.164	2277.5	2.86618	1.2678e-20	ors_DEG
blr2538	ppdK	\AutoIPR: IPR006319:Phosphoenolpyruvate synthase; IPR010121:Pyruvate, phosphate dikinase; IPR015813:Pyruvate/Phosphoenolpyruvate kinase-like domain; IPR023151:PEP-utilising enzyme, conserved site;\""	731.794	2549.42	1.80299	2.39157e-12	BRAD285_v2_5257	ppdK	ppdK, Pyruvate phosphate dikinase	4365.75	7283.6	0.738985	1.9603e-07	both_DEG
blr2539	blr2539	\AutoIPR: IPR011105:Cell wall hydrolase, SleB;\""	683.727	386.735	-0.813458	0.00185796	BRAD285_v2_5256	BRAD285_v2_5256	Putative hydrolase	1201.55	184.68	-2.7034	7.90011e-23	both_DEG
bll2540	nadC	\AutoIPR: IPR002638:Quinolinate phosphoribosyl transferase, C-terminal; IPR027277:Nicotinate-nucleotide pyrophosphorylase/Putative pyrophosphorylase ModD;\""	64.6123	12.0135	-2.398	1.33776e-05	BRAD285_v2_4304	nadC	quinolinate phosphoribosyltransferase (nicotinate-nucleotide pyrophosphorylase)	302.898	686.7	1.17881	4.72421e-06	both_DEG
bll2541	nadB	\AutoIPR: IPR005288:L-aspartate oxidase; IPR013027:FAD-dependent pyridine nucleotide-disulphide oxidoreductase; IPR015939:Fumarate reductase/succinate dehydrogenase flavoprotein-like, C-terminal; IPR027477:Succinate dehydrogenase/fumarate reductase flavoprotein, catalytic domain;\""	51.7915	17.9705	-1.68034	0.00257574	BRAD285_v2_5255	nadB_2	L-aspartate oxidase	197.219	103.459	-0.922319	2.25226e-06	both_DEG
bll2542	nadA	\AutoIPR: IPR003473:Quinolinate synthetase A;\""	205.755	32.5561	-2.6882	3.02522e-14	BRAD285_v2_4306	nadA	quinolinate synthetase A	259.451	127.305	-1.01904	4.24175e-06	both_DEG
blr2543	blr2543	\AutoIPR: IPR011701:Major facilitator superfamily; IPR020846:Major facilitator superfamily domain;\""	66.9297	55.6198	-0.269116	0.555958	BRAD285_v2_5254	BRAD285_v2_5254	putative MFS permease	90.1655	106.197	0.245072	0.421475	none_DEG
blr2544	blr2544	\AutoIPR: IPR002085:Alcohol dehydrogenase superfamily, zinc-type; IPR016040:NAD(P)-binding domain; IPR020843:Polyketide synthase, enoylreductase domain;\""	81.312	112.706	0.484309	0.178129	BRAD285_v2_5253	acuI	acuI, Acrylyl-CoA reductase	260.248	402.358	0.620865	0.000769565	ors_DEG
blr2545	blr2545	hypothetical protein	209.357	444.8	1.099	8.49464e-06	BRAD285_v2_5252	BRAD285_v2_5252	conserved exported protein of unknown function	820.394	1989.38	1.27934	1.49514e-27	both_DEG
blr2547	blr2547	\AutoIPR: IPR000727:Target SNARE coiled-coil domain; IPR003660:HAMP linker domain; IPR004089:Methyl-accepting chemotaxis protein (MCP) signalling domain;\""	77.4855	57.7873	-0.470123	0.259888	BRAD285_v2_6161	BRAD285_v2_6161	putative methyl-accepting chemotaxis protein	574.024	389.175	-0.562035	0.00089673	ors_DEG
blr2548	blr2548	\AutoIPR: IPR000727:Target SNARE coiled-coil domain; IPR003660:HAMP linker domain; IPR004090:Chemotaxis methyl-accepting receptor; IPR024478:4HB MCP domain;\""	360.068	140.98	-1.35716	9.0247e-08	BRAD285_v2_3909	BRAD285_v2_3909	putative methyl-accepting chemotaxis receptor/sensory transducer protein	2048.13	436.074	-2.23475	6.16165e-21	both_DEG
bll2549	bll2549	\AutoIPR: IPR019286:Protein of unknown function DUF2339, transmembrane;\""	82.8876	76.8821	-0.135473	0.778206	BRAD285_v2_5247	BRAD285_v2_5247	\Conserved hypothetical protein; putative membrane protein; putative MSF permease\""	384.577	163.463	-1.23472	1.94056e-07	ors_DEG
bll2550	bll2550	\AutoIPR: IPR011213:Nicotinic acid mononucleotide biosynthesis protein; IPR011991:Winged helix-turn-helix DNA-binding domain; IPR015797:NUDIX hydrolase domain-like;\""	32.2049	25.0246	-0.322446	0.538194	BRAD285_v2_4307	BRAD285_v2_4307	conserved protein of unknown function	280.119	361.646	0.369156	0.288541	none_DEG
bll2551	bll2551	\AutoIPR: IPR029021:Protein-tyrosine phosphatase-like;\""	43.9562	30.6529	-0.540768	0.240247	BRAD285_v2_5246	BRAD285_v2_5246	Conserved hypothetical protein	99.6246	166.225	0.745649	0.00379953	ors_DEG
bll2552	bll2552	\AutoIPR: IPR006674:HD domain;\""	21.3916	38.1598	0.882524	0.0781657	BRAD285_v2_5243	BRAD285_v2_5243	putative metal dependent phosphohydrolase	99.524	150.038	0.623088	0.00334498	ors_DEG
bll2553	tag	\AutoIPR: IPR005019:Methyladenine glycosylase;\""	94.4201	125.529	0.386412	0.31191	BRAD285_v2_5242	tag	tag, DNA-3-methyladenine glycosylase 1	279.436	634.081	1.18819	2.27152e-14	ors_DEG
bll2554	gcvT_1	\AutoIPR: IPR006277:Sarcosine oxidase, alpha subunit; IPR017703:YgfZ/GcvT conserved site;\""	96.7064	86.3462	-0.137505	0.74004	BRAD285_v2_5241	gcvT_2	gcvT, glycine cleavage T protein (aminomethyl transferase)	826.567	1705.65	1.05183	4.91115e-10	ors_DEG
blr2555	pyrC	\AutoIPR: IPR004722:Dihydroorotase;\""	33.9975	281.04	3.04524	6.61569e-25	BRAD285_v2_5240	BRAD285_v2_5240	dihydroorotase	685.166	1375.65	1.01195	2.74525e-17	both_DEG
blr2557	blr2557	\AutoIPR: IPR011517:RNA polymerase sigma-70 ECF-like; IPR012845:RNA polymerase sigma factor, FliA/WhiG;\""	33.9431	29.8311	-0.107515	0.83359	BRAD285_v2_0157	BRAD285_v2_0157	putative RNA polymerase sigma factor protein	133.41	181.234	0.433825	0.0167884	none_DEG
blr2558	blr2558	\AutoIPR: IPR012347:Ferritin-related;\""	12.5353	16.5333	0.382861	0.534983	BRAD285_v2_0158	BRAD285_v2_0158	conserved exported protein of unknown function	87.0126	84.2807	-0.0893135	0.736976	none_DEG
bsl2560	bsl2560	hypothetical protein	205.565	48.6734	-2.04015	1.0647e-12	BRAD285_v2_5233	BRAD285_v2_5233	conserved protein of unknown function	1211.51	98.2636	-3.60935	2.06664e-45	both_DEG
bll2561	bll2561	\AutoIPR: IPR012645:Conserved hypothetical protein CHP02301;\""	46.0124	38.0657	-0.201161	0.687897	BRAD285_v2_5232	BRAD285_v2_5232	Conserved exported protein of unknown function	94.6699	73.0612	-0.357757	0.111598	none_DEG
bll2562	nudD	\AutoIPR: IPR015797:NUDIX hydrolase domain-like;\""	65.2152	29.3217	-1.25909	0.00291121	BRAD285_v2_5231	BRAD285_v2_5231	\putative Nudix hydrolase family protein; putative ADP-ribose pyrophosphatase\""	70.3777	19.227	-1.87364	3.43787e-07	both_DEG
bll2563	bll2563	hypothetical protein	235.171	19.8123	-3.56554	2.96426e-18	BRAD285_v2_5230	BRAD285_v2_5230	conserved hypothetical protein	733.072	199.601	-1.89144	5.84915e-24	both_DEG
blr2564	blr2564	\AutoIPR: IPR003738:Protein of unknown function DUF159;\""	58.3169	46.858	-0.250234	0.579769	BRAD285_v2_5229	BRAD285_v2_5229	conserved protein of unknown function	60.1283	70.6621	0.266436	0.453686	none_DEG
bll2566	bll2566	hypothetical protein	134.219	39.8811	-1.725	2.5648e-07	BRAD285_v2_4312	BRAD285_v2_4312	conserved protein of unknown function	264.648	307.828	0.231072	0.252795	usda_DEG
bll2567	bll2567	\AutoIPR: IPR004385:Nucleoside diphosphate pyrophosphatase;\""	36.5665	37.2212	-0.0440117	0.925934	BRAD285_v2_5227	nudK	GDP-mannose pyrophosphatase NudK	127.387	133.27	0.0428919	0.868214	none_DEG
bll2568	bll2568	\AutoIPR: IPR016181:Acyl-CoA N-acyltransferase;\""	16.1051	34.0366	1.0942	0.0111365	BRAD285_v2_5226	BRAD285_v2_5226	Putative Acyl-CoA N-acyltransferase	104.14	142.361	0.460546	0.0235686	none_DEG
bll2569	bll2569	\AutoIPR: IPR016164:FAD-linked oxidase-like, C-terminal; IPR016166:FAD-binding, type 2;\""	85.6208	251.766	1.56301	3.8194e-09	BRAD285_v2_5225	BRAD285_v2_5225	putative D-lactate ferricytochrome C oxidoreductase	934.417	1382.06	0.567378	0.000851971	both_DEG
bll2570	bll2570	\AutoIPR: IPR010923:tRNA threonylcarbamoyladenosine biosynthesis protein SUA5;\""	33.0789	50.3031	0.633887	0.10907	BRAD285_v2_5224	sua5	Threonylcarbamoyl-AMP synthase	212.466	232.493	0.125779	0.469835	none_DEG
blr2576	blr2576	\AutoIPR: IPR003010:Carbon-nitrogen hydrolase;\""	33.1285	52.0975	0.675381	0.0638911	BRAD285_v2_5513	BRAD285_v2_5513	N-carbamoyl-D-amino acid hydrolase (D-N-alpha- carbamilase)	37.0597	22.8423	-0.665986	0.0648795	none_DEG
blr2578	blr2578	\AutoIPR: IPR011701:Major facilitator superfamily; IPR020846:Major facilitator superfamily domain;\""	12.0327	26.404	1.08007	0.0520092	BRAD285_v2_0212	BRAD285_v2_0212	putative major facilitator superfamily (MSF) transporter	89.4034	92.8323	0.0643108	0.864883	none_DEG
blr2583	cbbT	\AutoIPR: IPR005477:Deoxyxylulose-5-phosphate synthase; IPR005478:Transketolase, bacterial-like; IPR009014:Transketolase, C-terminal/Pyruvate-ferredoxin oxidoreductase, domain II; IPR029061:Thiamin diphosphate-binding fold;\""	16.0019	77.4636	2.26986	4.93268e-08	BRAD285_v2_0648	cbbT_1	Transketolase (TK)	1652.99	1596.81	-0.0479876	0.79041	usda_DEG
blr2584	cbbA	\AutoIPR: IPR000771:Ketose-bisphosphate aldolase, class-II; IPR013785:Aldolase-type TIM barrel;\""	7.94552	26.9344	1.81307	0.00302962	BRAD285_v2_0643	cbbA_1	Fructose-bisphosphate aldolase	1998.31	2071.68	0.05249	0.736655	usda_DEG
blr2588	cbbX_2	\AutoIPR: IPR000056:Ribulose-phosphate 3-epimerase-like; IPR013785:Aldolase-type TIM barrel;\""	4.27809	21.1748	2.25643	0.000979037	BRAD285_v2_2578	rpe	Ribulose-phosphate 3-epimerase (Pentose-5-phosphate 3- epimerase) (PPE) (R5P3E)	269.34	227.833	-0.229088	0.154807	usda_DEG
blr2591	dop	\AutoIPR: IPR001940:Peptidase S1C; IPR009003:Trypsin-like cysteine/serine peptidase domain;\""	146.848	5718.92	5.28261	1.20817e-32	BRAD285_v2_4589	BRAD285_v2_4589	putative serine protease do-like precursor	366.774	14301	5.28241	6.9773e-107	both_DEG
bsl2593	bsl2593	hypothetical protein	20.325	26.637	0.354272	0.46226	BRAD285_v2_1478	BRAD285_v2_1478	conserved protein of unknown function	11.196	35.2654	1.70626	0.00103919	ors_DEG
bll2598	bll2598	\AutoIPR: IPR000014:PAS domain; IPR011006:CheY-like superfamily; IPR011102:Signal transduction histidine kinase, HWE region; IPR013655:PAS fold-3;\""	543.793	376.379	-0.524688	0.119827	BRAD285_v2_3431	BRAD285_v2_3431	putative sensor histidine kinase (HWE) with PAS and response regulator receiver domains	1706.12	659.057	-1.37006	3.29003e-07	ors_DEG
bll2599	bll2599	\AutoIPR: IPR004358:Signal transduction histidine kinase-related protein, C-terminal; IPR005467:Signal transduction histidine kinase, core; IPR011006:CheY-like superfamily; IPR014525:Signal transduction histidine kinase, hybrid-type, ethylene sensor; IPR022510:Sortase system, histidine kinase; IPR029016:GAF domain-like;\""	2068.72	1213.77	-0.771332	0.00452115	BRAD285_v2_3432	BRAD285_v2_3432	Putative Sensor histidine kinase with a GAF domain and multiple HAMP and Response regulator receiver domains (modular protein)	8022.3	3718	-1.10926	3.27055e-06	both_DEG
bsr2601	bsr2601	hypothetical protein	6.81957	13.8016	1.12969	0.110392	BRAD285_v2_3437	BRAD285_v2_3437	conserved protein of unknown function	15.0348	127.79	2.9902	9.70753e-11	ors_DEG
blr2603	blr2603	\AutoIPR: IPR011033:PRC-barrel-like;\""	7.39622	20.2886	1.44558	0.0376206	BRAD285_v2_3438	BRAD285_v2_3438	conserved hypothetical protein with Photosynthetic reaction centre domain (PCR-barrel)	66.4651	331.143	2.30329	5.4025e-10	ors_DEG
blr2605	blr2605	\AutoIPR: IPR002347:Glucose/ribitol dehydrogenase;\""	18.24	27.6107	0.493041	0.440173	BRAD285_v2_7321	BRAD285_v2_7321	\putative Acetoin(diacetyl) reductase (Acetoin dehydrogenase) (AR) (Meso-2,3-butanediol dehydrogenase); oxidoreductase, short chain dehydrogenase; short chain dehydrogenase\""	109.676	125.781	0.158533	0.511817	none_DEG
blr2609	blr2609	\AutoIPR: IPR001395:Aldo/keto reductase; IPR023210:NADP-dependent oxidoreductase domain;\""	65.4257	85.3332	0.407508	0.229206	BRAD285_v2_5125	dkgB_2	2,5-diketo-D-gluconate reductase B	1066.87	945.174	-0.175921	0.460592	none_DEG
bll2612	bll2612	\AutoIPR: IPR015424:Pyridoxal phosphate-dependent transferase;\""	119.933	120.31	0.0293465	0.922688	BRAD285_v2_5121	BRAD285_v2_5121	putative 2-aminoadipate transaminase	311.761	237.445	-0.392858	0.019542	none_DEG
bll2613	bll2613	\AutoIPR: IPR021471:Protein of unknown function DUF3124;\""	109.946	108.095	0.0188062	0.966837	BRAD285_v2_3814	BRAD285_v2_3814	\conserved hypothetical protein; putative exported protein\""	95.513	82.9656	-0.22407	0.409366	none_DEG
blr2614	blr2614	\AutoIPR: IPR020884:Glutathione-regulated potassium-efflux system protein KefB;\""	132.234	92.7667	-0.497277	0.0827062	BRAD285_v2_3815	BRAD285_v2_3815	putative Glutathione-regulated potassium-efflux system protein	544.739	412.91	-0.396844	0.0399004	none_DEG
blr2615	ribA	\AutoIPR: IPR000422:3,4-dihydroxy-2-butanone 4-phosphate synthase, RibB; IPR000926:GTP cyclohydrolase II, RibA; IPR016299:Riboflavin biosynthesis protein RibBA;\""	127.643	221.083	0.801637	0.00571499	BRAD285_v2_5120	BRAD285_v2_5120	putative GTP cyclohydrolase II, riboflavin biosynthesis	482.816	693.998	0.533611	1.30241e-06	both_DEG
blr2616	gcdH	\AutoIPR: IPR009075:Acyl-CoA dehydrogenase/oxidase C-terminal; IPR009100:Acyl-CoA dehydrogenase/oxidase, N-terminal and middle domain; IPR013786:Acyl-CoA dehydrogenase/oxidase, N-terminal;\""	402.175	1030.87	1.36385	2.45832e-08	BRAD285_v2_5119	gcdH	glutaryl-CoA dehydrogenase	1753.14	2424.49	0.47017	2.47516e-06	both_DEG
blr2617	blr2617	\AutoIPR: IPR001279:Beta-lactamase-like;\""	136.093	173.99	0.370843	0.181667	BRAD285_v2_5118	BRAD285_v2_5118	putative Beta-lactamase	522.973	545.571	0.0568511	0.738503	none_DEG
bll2618	bll2618	\AutoIPR: IPR010865:Protein of unknown function DUF1499;\""	121.653	76.7295	-0.620434	0.0660989	BRAD285_v2_5117	BRAD285_v2_5117	conserved membrane protein of unknown function	373.85	288.836	-0.367587	0.0045432	ors_DEG
bll2619	alkK	\AutoIPR: IPR000873:AMP-dependent synthetase/ligase; IPR025110:AMP-binding enzyme C-terminal domain;\""	1507.44	855.955	-0.8104	0.00743011	BRAD285_v2_5116	alkK	acyl-CoA synthetase	5053.42	2806.86	-0.849064	4.9815e-07	both_DEG
blr2620	blr2620	\AutoIPR: IPR009683:Extensin-like, C-terminal;\""	44.8518	80.1341	0.870207	0.0385603	BRAD285_v2_5115	BRAD285_v2_5115	conserved protein of unknown function	73.7497	101.428	0.463993	0.103432	none_DEG
blr2622	corA	\AutoIPR: IPR002523:Mg2+ transporter protein, CorA-like/Zinc transport protein ZntB;\""	86.247	136.14	0.660983	0.025034	BRAD285_v2_5113	BRAD285_v2_5113	putative magnesium/cobalt transport protein	217.704	472.381	1.10596	1.60424e-05	ors_DEG
bll2624	pdxH_1	\AutoIPR: IPR000659:Pyridoxamine 5'-phosphate oxidase;\""	79.5531	95.4134	0.28084	0.435558	BRAD285_v2_5110	pdxH	pyridoxamine 5'-phosphate oxidase	393.028	631.763	0.674359	0.000245723	ors_DEG
blr2625	pdxH_2	hypothetical protein	189.456	68.131	-1.45421	4.66042e-07	BRAD285_v2_5109	BRAD285_v2_5109	conserved protein of unknown function	556.735	203.942	-1.44914	1.3012e-10	both_DEG
blr2626	dnaJ_3	\AutoIPR: IPR022465:Terminal organelle assembly protein TopJ;\""	335.793	485.305	0.543373	0.0398854	BRAD285_v2_5108	BRAD285_v2_5108	putative heat shock protein DnaJ	1149.24	1565.67	0.444367	0.0203647	none_DEG
bll2627	bll2627	hypothetical protein	134.082	353.352	1.39962	5.00342e-09	BRAD285_v2_5106	BRAD285_v2_5106	conserved protein of unknown function	116.205	116.693	-0.0113031	0.960251	usda_DEG
bll2628	prtI	\AutoIPR: IPR013324:RNA polymerase sigma factor, region 3/4; IPR014286:RNA polymerase sigma-70 RpoE type;\""	59.8337	420.083	2.81028	1.18062e-25	BRAD285_v2_5105	BRAD285_v2_5105	ECF family sigma factor	43.9004	36.3855	-0.320898	0.344556	usda_DEG
blr2630	gpmB	\AutoIPR: IPR029033:Histidine phosphatase superfamily;\""	36.2515	54.1566	0.594111	0.13765	BRAD285_v2_5103	BRAD285_v2_5103	putative phosphoglycerate mutase	115.307	204.466	0.876133	2.31685e-06	ors_DEG
blr2631	aroC	\AutoIPR: IPR000453:Chorismate synthase;\""	139.611	168.052	0.28667	0.362601	BRAD285_v2_5102	aroC	chorismate synthase (5-enolpyruvylshikimate-3-phosphate phospholyase)	210.802	345.685	0.732013	8.96994e-05	ors_DEG
blr2632	blr2632	\AutoIPR: IPR029787:Nucleotide cyclase;\""	79.6023	79.5527	0.00752135	0.982878	BRAD285_v2_5101	BRAD285_v2_5101	putative Adenylate/Guanylate cyclase	284.312	242.474	-0.226915	0.187558	none_DEG
bll2636	clpS_1	\AutoIPR: IPR014719:Ribosomal protein L7/L12, C-terminal/adaptor protein ClpS-like; IPR022935:ATP-dependent Clp protease adaptor protein ClpS;\""	16.1066	36.1964	1.19963	0.00788538	BRAD285_v2_5100	BRAD285_v2_5100	ATP-dependent Clp protease adaptor protein clpS 2	81.0447	174.893	1.1465	7.54208e-08	both_DEG
blr2642	blr2642	hypothetical protein	739.36	113.036	-2.70154	1.38155e-24	BRAD285_v2_7644	BRAD285_v2_7644	conserved hypothetical protein	658.037	472.462	-0.477046	0.0261448	usda_DEG
bll2648	bll2648	\AutoIPR: IPR010280:(Uracil-5)-methyltransferase family; IPR012340:Nucleic acid-binding, OB-fold; IPR029063:S-adenosyl-L-methionine-dependent methyltransferase; IPR030390:RNA methyltransferase TrmA, active site;\""	33.7999	42.8091	0.277523	0.519357	BRAD285_v2_5097	BRAD285_v2_5097	putative RNA methyltransferase	144.422	222.087	0.614901	0.000653006	ors_DEG
bll2649	bll2649	\AutoIPR: IPR004538:Haemolysin A; IPR029063:S-adenosyl-L-methionine-dependent methyltransferase;\""	37.8129	43.843	0.154375	0.770243	BRAD285_v2_5096	BRAD285_v2_5096	putative rRNA methylase	68.9079	63.8248	-0.105311	0.715473	none_DEG
bll2650	bll2650	\AutoIPR: IPR007710:Nucleoside 2-deoxyribosyltransferase;\""	84.0295	65.347	-0.317328	0.628437	BRAD285_v2_5095	BRAD285_v2_5095	putative Nucleoside 2-deoxyribosyltransferase	355.177	235.823	-0.604415	0.000318448	ors_DEG
bll2651	dxs	\AutoIPR: IPR005477:Deoxyxylulose-5-phosphate synthase; IPR009014:Transketolase, C-terminal/Pyruvate-ferredoxin oxidoreductase, domain II; IPR029061:Thiamin diphosphate-binding fold;\""	1635.14	2338.34	0.518334	0.0103506	BRAD285_v2_5093	dxs	\1-deoxy-D-xylulose 5-phosphate synthase; flavoprotein\""	5202.03	5988.16	0.203928	0.0401848	none_DEG
bsl2652	bsl2652	\AutoIPR: IPR003761:Exonuclease VII, small subunit;\""	188.835	211.45	0.160799	0.7519	BRAD285_v2_5091	xseB	exodeoxyribonuclease small subunit	43.9369	299.739	2.74997	2.68177e-14	ors_DEG
bll2653	bll2653	\AutoIPR: IPR000286:Histone deacetylase superfamily; IPR023801:Histone deacetylase domain;\""	119.86	281.955	1.25281	2.34041e-05	BRAD285_v2_5090	BRAD285_v2_5090	putative deacetylase	774.538	871.899	0.170432	0.196236	usda_DEG
bll2654	bll2654	\AutoIPR: IPR006179:5'-Nucleotidase/apyrase; IPR029052:Metallo-dependent phosphatase-like;\""	155.389	55.4548	-1.54018	1.51458e-07	BRAD285_v2_5089	BRAD285_v2_5089	putative 5'-nucleotidase	160.055	402.576	1.31973	6.20152e-10	both_DEG
bll2655	bll2655	\AutoIPR: IPR001753:Crotonase superfamily; IPR029045:ClpP/crotonase-like domain;\""	114.388	41.2293	-1.4318	0.000197338	BRAD285_v2_5086	BRAD285_v2_5086	putative enoyl-CoA hydratase	309.496	375.899	0.273031	0.149368	usda_DEG
bll2657	mmgC	\AutoIPR: IPR009075:Acyl-CoA dehydrogenase/oxidase C-terminal; IPR009100:Acyl-CoA dehydrogenase/oxidase, N-terminal and middle domain; IPR013786:Acyl-CoA dehydrogenase/oxidase, N-terminal; IPR025878:Acetyl-CoA dehydrogenase-like C-terminal domain;\""	90.7484	259.549	1.51631	2.15153e-07	BRAD285_v2_5076	BRAD285_v2_5076	putative acyl-CoA dehydrogenase	865.247	779.693	-0.151432	0.310767	usda_DEG
blr2658	blr2658	hypothetical protein	189.09	33.3743	-2.50747	3.65303e-12	BRAD285_v2_1914	BRAD285_v2_1914	conserved hypothetical protein	226.768	186.816	-0.280259	0.339538	usda_DEG
blr2671	blr2671	hypothetical protein	13.3878	17.3515	0.373524	0.640107	BRAD285_v2_4731	BRAD285_v2_4731	conserved exported protein of unknown function	77.6341	287.883	1.87683	7.94046e-09	ors_DEG
bll2682	macA_1	\AutoIPR: IPR001670:Alcohol dehydrogenase, iron-type;\""	25.6152	37.6034	0.484787	0.257729	BRAD285_v2_6484	BRAD285_v2_6484	Maleylacetate reductase	11.3562	27.7656	1.46259	0.00453178	ors_DEG
bll2699	bll2699	\AutoIPR: IPR002933:Peptidase M20;\""	41.1444	59.0913	0.560919	0.14168	BRAD285_v2_3071	BRAD285_v2_3071	putative peptidase	201.106	139.341	-0.52773	0.00146902	ors_DEG
blr2702	blr2702	\AutoIPR: IPR011852:TRAP transporter solute receptor, TAXI family; IPR015168:SsuA/THI5-like;\""	19.9749	60.7784	1.61854	2.21707e-06	BRAD285_v2_5363	BRAD285_v2_5363	conserved exported protein of unknown function	258.597	565.149	1.13133	4.61884e-06	both_DEG
bll2707	bll2707	\AutoIPR: IPR029068:Glyoxalase/Bleomycin resistance protein/Dihydroxybiphenyl dioxygenase;\""	34.8302	29.4396	-0.236698	0.618027	BRAD285_v2_3416	BRAD285_v2_3416	putative Glyoxalase_3	372.212	264.147	-0.486452	0.00266536	ors_DEG
bll2708	bll2708	\AutoIPR: IPR009056:Cytochrome c-like domain;\""	32.3604	15.4821	-1.21077	0.0352651	BRAD285_v2_5568	BRAD285_v2_5568	\conserved hypothetical protein; putative membrane protein; putative Cytochrome c region\""	34.3063	43.36	0.362258	0.270852	none_DEG
blr2709	blr2709	\AutoIPR: IPR011042:Six-bladed beta-propeller, TolB-like;\""	33.0354	24.6357	-0.422745	0.529178	BRAD285_v2_4948	BRAD285_v2_4948	putative L-sorbosone dehydrogenase	108.791	620.626	2.5179	6.59402e-21	ors_DEG
blr2714	cyoA_2	\AutoIPR: IPR006332:Quinol oxidase subunit II; IPR006333:Cytochrome o ubiquinol oxidase subunit II; IPR008972:Cupredoxin;\""	36.2823	31.4605	-0.229177	0.710377	BRAD285_v2_4947	cyoA_2	cytochrome o ubiquinol oxidase, subunit II	76.1867	163.617	1.10925	0.00119577	ors_DEG
blr2716	cyoC_2	\AutoIPR: IPR000298:Cytochrome c oxidase subunit III domain; IPR013833:Cytochrome c oxidase, subunit III, 4-helical bundle; IPR024791:Cytochrome c oxidase subunit III;\""	15.7582	17.879	0.163252	0.832138	BRAD285_v2_4946	cyoC_2	cytochrome o ubiquinol oxidase, subunit III	97.5465	75.4528	-0.392855	0.234939	none_DEG
blr2717	cyoD_3	\AutoIPR: IPR005171:Cytochrome C oxidase subunit IV, prokaryotes;\""	14.8424	11.99	-0.265825	0.701846	BRAD285_v2_4945	cyoD_2	Cytochrome O ubiquinol oxidase protein subunit IV	128.856	76.4699	-0.755881	0.00527761	ors_DEG
bll2718	bll2718	\AutoIPR: IPR004026:Ada DNA repair, metal-binding; IPR016071:Staphylococcal nuclease (SNase-like), OB-fold;\""	54.3627	51.6983	-0.0380035	0.937568	BRAD285_v2_4943	BRAD285_v2_4943	conserved exported protein of unknown function	220.108	102.522	-1.09103	6.75271e-09	ors_DEG
blr2721	htrA	\AutoIPR: IPR001940:Peptidase S1C; IPR009003:Trypsin-like cysteine/serine peptidase domain;\""	32.8664	383.875	3.54915	7.64446e-29	BRAD285_v2_4942	HtrA	serine protease DO-like precursor	112.635	151.984	0.440978	0.194875	usda_DEG
blr2725	blr2725	\AutoIPR: IPR000868:Isochorismatase-like;\""	1.02003	59.6633	5.65278	4.01006e-19	BRAD285_v2_4940	BRAD285_v2_4940	putative Isochorismatase	3.31506	32.3577	3.408	2.73784e-06	both_DEG
blr2726	blr2726	hypothetical protein	6.80162	221.956	5.00179	1.09983e-49	BRAD285_v2_4939	BRAD285_v2_4939	conserved membrane protein of unknown function	10.6321	150.207	3.86429	1.52942e-17	both_DEG
bll2729	bll2729	\AutoIPR: IPR000515:ABC transporter type 1, transmembrane domain MetI-like;\""	100.471	34.348	-1.63732	3.01995e-05	BRAD285_v2_5991	BRAD285_v2_5991	putative ABC transporter (permease protein)	222.199	65.1413	-1.79249	8.44373e-07	both_DEG
bll2730	bll2730	\AutoIPR: IPR000515:ABC transporter type 1, transmembrane domain MetI-like;\""	120.741	28.946	-2.12144	6.43689e-09	BRAD285_v2_5990	BRAD285_v2_5990	Putative ABC transporter (permease protein)	199.275	80.2074	-1.30643	1.07311e-05	both_DEG
bll2731	bll2731	\AutoIPR: IPR006059:Solute-binding family 1; IPR006311:Twin-arginine translocation pathway, signal sequence;\""	453.553	110.555	-2.04517	3.03867e-10	BRAD285_v2_5989	BRAD285_v2_5989	Putative ABC transporter (substrate binding protein)	627.207	313.81	-1.00065	0.00195361	both_DEG
bll2732	bll2732	\AutoIPR: IPR009056:Cytochrome c-like domain; IPR025710:SoxA protein;\""	10.5305	15.6302	0.682335	0.306285	BRAD285_v2_4934	BRAD285_v2_4934	\putative diheme cytochrome C; sulfur oxidizing protein soxA\""	73.3478	90.4702	0.296835	0.309124	none_DEG
bll2733	bll2733	\AutoIPR: IPR013783:Immunoglobulin-like fold; IPR014756:Immunoglobulin E-set; IPR014880:Sulphur oxidation protein SoxZ;\""	5.75768	6.14551	0.0551899	0.961375	BRAD285_v2_4933	BRAD285_v2_4933	putative sulfur oxidation protein soxZ	30.5673	47.511	0.633786	0.0740639	none_DEG
bll2734	bll2734	\AutoIPR: IPR016568:Sulphur oxidation, SoxY;\""	20.0759	15.6916	-0.424941	0.476164	BRAD285_v2_4932	BRAD285_v2_4932	putative sulfur oxidation protein soxY	58.0149	57.0361	-0.00379094	0.989705	none_DEG
bll2735	bll2735	\AutoIPR: IPR016156:FAD/NAD-linked reductase, dimerisation domain; IPR023753:Pyridine nucleotide-disulphide oxidoreductase, FAD/NAD(P)-binding domain;\""	20.7862	42.6429	1.03657	0.0104023	BRAD285_v2_4930	BRAD285_v2_4930	putative sulfide dehydrogenase [flavocytochrome c] flavoprotein chain precursor	220.537	248.697	0.178903	0.441122	none_DEG
bll2736	bll2736	\AutoIPR: IPR000674:Aldehyde oxidase/xanthine dehydrogenase, a/b hammerhead; IPR012368:Oxidoreductase molybdopterin-binding subunit, IorB-related;\""	275.016	442.222	0.686899	0.0162831	BRAD285_v2_4929	BRAD285_v2_4929	Isoquinoline 1-oxidoreductase beta subunit	720.258	1213.96	0.753245	0.00101442	ors_DEG
blr2749	blr2749	\AutoIPR: IPR018389:Bacterial extracellular solute-binding protein, family 7;\""	84.0566	43.2149	-1.02505	0.00621096	BRAD285_v2_1702	dctP	TRAP-Type C4-dicarboxylate transport system, binding periplasmic protein (DctP subunit)	655.629	677.197	0.0440793	0.876761	usda_DEG
blr2750	blr2750	\AutoIPR: IPR004681:TRAP transporter permease protein; IPR007387:Tripartite ATP-independent periplasmic transporter, DctQ component;\""	60.3725	40.9595	-0.591528	0.139715	BRAD285_v2_1704	dctM	TRAP-type C4-dicarboxylate transport system, large permease component (dctM subunit)	314.98	236.993	-0.417964	0.0606354	none_DEG
blr2751	blr2751	\AutoIPR: IPR001279:Beta-lactamase-like; IPR003033:SCP2 sterol-binding domain; IPR029228:Alkyl sulfatase dimerisation domain;\""	80.7024	99.3923	0.278353	0.37319	BRAD285_v2_4918	BRAD285_v2_4918	putative sterol carrier protein	41.1857	69.6582	0.72124	0.0567052	none_DEG
blr2753	blr2753	\AutoIPR: IPR022515:NHPM bacteriocin system ABC transporter, ATP-binding protein; IPR027417:P-loop containing nucleoside triphosphate hydrolase;\""	62.0045	152.967	1.31354	0.000164103	BRAD285_v2_4915	BRAD285_v2_4915	putative fused ATP-binding/permease protein	43.6417	445.607	3.3474	6.25092e-18	both_DEG
blr2754	blr2754	\AutoIPR: IPR010401:Glycogen debranching enzyme;\""	57.3148	132.535	1.23256	0.000567204	BRAD285_v2_4914	BRAD285_v2_4914	putative amylo-alpha-1,6-glucosidase	70.125	571.582	3.02725	2.98474e-18	both_DEG
blr2755	blr2755	\AutoIPR: IPR011033:PRC-barrel-like;\""	7.39304	32.5495	2.11502	0.000833409	BRAD285_v2_4913	BRAD285_v2_4913	conserved protein of unknown function, putative PRC-barrel precursor	28.6268	141.581	2.29531	1.19906e-07	both_DEG
blr2756	blr2756	\AutoIPR: IPR011701:Major facilitator superfamily; IPR020846:Major facilitator superfamily domain;\""	15.8881	76.3642	2.29827	6.86329e-07	BRAD285_v2_4912	BRAD285_v2_4912	putative permease of the major facilitator superfamily	4959.14	302.977	-4.03276	8.46633e-08	both_DEG
bll2758	bll2758	\AutoIPR: IPR011006:CheY-like superfamily;\""	47.5119	245.754	2.36533	5.9357e-12	BRAD285_v2_4910	BRAD285_v2_4910	putative two component response regulator receiver (CheY-like protein) corresponding to a FixJ-like fragment	1960.53	1268.39	-0.628173	0.389983	usda_DEG
bll2759	fixJ	\AutoIPR: IPR011006:CheY-like superfamily; IPR019941:Transcription regulator LuxR, chaperone HchA-associated;\""	157.608	88.5045	-0.856563	0.000833534	BRAD285_v2_4909	fixJ	two component transcriptional regulatory protein, LuxR family	170.773	314.119	0.873637	4.6311e-06	both_DEG
bll2760	fixL	\AutoIPR: IPR005467:Signal transduction histidine kinase, core; IPR014409:Signal transduction histidine kinase, hybrid-type, aerobic respiration control ArcB; IPR022510:Sortase system, histidine kinase;\""	350.144	179.65	-0.932287	0.000284028	BRAD285_v2_4908	fixL	sensor protein	306.315	490.11	0.680754	1.70901e-05	both_DEG
blr2761	blr2761	\AutoIPR: IPR014729:Rossmann-like alpha/beta/alpha sandwich fold;\""	24.0604	387.151	3.99633	8.28108e-12	BRAD285_v2_4907	BRAD285_v2_4907	conserved protein of unknown function	5222.8	2000.38	-1.38453	0.0585274	usda_DEG
blr2762	blr2762	\AutoIPR: IPR016486:Uncharacterised conserved protein UCP006591, CBS-type;\""	14.6694	193.322	3.7008	8.6717e-09	BRAD285_v2_4906	BRAD285_v2_4906	conserved protein of unknown function	4679.8	1672.29	-1.48462	0.0481445	usda_DEG
blr2763	fixN	\AutoIPR: IPR000883:Cytochrome c oxidase subunit I; IPR023615:Cytochrome c oxidase, subunit I, copper-binding site; IPR023616:Cytochrome c oxidase, subunit I domain;\""	264.602	5424.58	4.35721	0.000325801	BRAD285_v2_4905	ccoN	\Cytochrome c oxidase ccb3-type; subunit I\""	18021.3	20012.1	0.151182	0.861506	usda_DEG
blr2764	fixO	\AutoIPR: IPR000883:Cytochrome c oxidase subunit I; IPR003468:Cytochrome c oxidase, monohaem subunit/FixO; IPR009056:Cytochrome c-like domain;\""	145.55	3455.4	4.56852	0.000753339	BRAD285_v2_4904	ccoO	\cytochrome-c oxidase ccb3-type fixO chain; subunit II\""	8097.96	11508.2	0.507067	0.539746	usda_DEG
bsr2765	fixQ	\AutoIPR: IPR008621:Cbb3-type cytochrome oxidase component;\""	30.5303	279.18	3.18955	0.0225653	BRAD285_v2_4903	ccoQ	\Transmembrane protein; Cbb3 oxidase, subunit IV\""	680.453	1366.44	1.00646	0.205109	none_DEG
blr2766	fixP	\AutoIPR: IPR008168:Cytochrome c, class IC;\""	163.143	2805.58	4.10344	0.00179802	BRAD285_v2_4902	ccoP	\cytochrome-c oxidase ccb3-type; subunit III\""	6748.3	18196.9	1.43115	0.0563769	usda_DEG
blr2767	fixG_1	\AutoIPR: IPR013783:Immunoglobulin-like fold; IPR014116:Cytochrome c oxidase cbb3 type, accessory protein FixG; IPR017896:4Fe-4S ferredoxin-type, iron-sulphur binding domain;\""	183.187	1502.74	3.03563	0.0193462	BRAD285_v2_4370	fixG	nitrogen fixation protein FixG (homologous to rdxB), with 4Fe-4S ferredoxin, iron-sulfur binding domain	1876.81	2483.63	0.404258	0.624954	none_DEG
blr2768	fixH	\AutoIPR: IPR008620:FixH;\""	32.5029	434.665	3.73782	0.00305646	BRAD285_v2_4900	BRAD285_v2_4900	nitrogen fixation protein fixH	1545.68	746.043	-1.05072	0.192174	usda_DEG
blr2769	fixI	\AutoIPR: IPR001757:P-type ATPase; IPR023214:HAD-like domain;\""	226.588	1835.12	3.01734	0.0603332	BRAD285_v2_4899	ccoI	copper-transporting P-type ATPase	5529.71	4757.53	-0.216928	0.810296	none_DEG
bsr2770	fixS_1	\AutoIPR: IPR004714:Cytochrome oxidase maturation protein cbb3-type;\""	6.40128	66.8835	3.37119	0.0308996	BRAD285_v2_4898	ccoS	Cytochrome oxidase maturation protein cbb3-type	190.359	314.053	0.725859	0.228802	none_DEG
bll2771	fixS_2	\AutoIPR: IPR011701:Major facilitator superfamily; IPR020846:Major facilitator superfamily domain;\""	13.5978	152.242	3.47983	0.0347624	BRAD285_v2_2947	BRAD285_v2_2947	putative transporter	10.7692	16.2895	0.526673	0.301869	none_DEG
bll2772	bll2772	\AutoIPR: IPR014710:RmlC-like jelly roll fold;\""	1.85387	13.1628	2.89185	8.31792e-05	BRAD285_v2_2945	BRAD285_v2_2945	conserved exported protein of unknown function	7.61652	28.5177	1.98358	0.00183486	both_DEG
blr2774	blr2774	\AutoIPR: IPR012336:Thioredoxin-like fold;\""	31.1221	31.7144	-0.0191609	0.973247	BRAD285_v2_2944	BRAD285_v2_2944	\conserved protein of unknown function; Putative alkyl hydroperoxide reductase (thioredoxins)\""	72.0764	85.6896	0.261216	0.289252	none_DEG
bll2775	bll2775	\AutoIPR: IPR020890:Transcription regulator HTH, HdfR;\""	33.0567	34.2932	0.0809176	0.876048	BRAD285_v2_2943	BRAD285_v2_2943	putative transcriptional regulatory protein, LysR family	56.4455	155.676	1.49874	1.77839e-06	ors_DEG
blr2776	blr2776	\AutoIPR: IPR016035:Acyl transferase/acyl hydrolase/lysophospholipase;\""	32.7046	70.7737	1.13902	0.000685825	BRAD285_v2_2941	BRAD285_v2_2941	conserved protein of unknown function	13.9692	31.7663	1.13307	0.0204836	usda_DEG
blr2777	blr2777	\AutoIPR: IPR018713:Domain of unknown function DUF2236;\""	29.7513	51.1172	0.822586	0.0300684	BRAD285_v2_3660	BRAD285_v2_3660	conserved hypothetical protein	45.4423	60.238	0.433319	0.206991	none_DEG
bll2778	glgA_1	\AutoIPR: IPR011835:Glycogen/starch synthase, ADP-glucose type;\""	31.4131	653.783	4.38552	4.804e-61	BRAD285_v2_4895	glgA_1	glycogen synthase	341.797	1139.5	1.7387	1.7363e-14	both_DEG
blr2779	blr2779	\AutoIPR: IPR003673:CoA-transferase family III; IPR023606:CoA-transferase family III domain;\""	71.9301	57.0323	-0.292517	0.461982	BRAD285_v2_4893	BRAD285_v2_4893	putative formyl-coenzyme A transferase	229.341	263.569	0.197624	0.242091	none_DEG
blr2780	blr2780	\AutoIPR: IPR002085:Alcohol dehydrogenase superfamily, zinc-type; IPR016040:NAD(P)-binding domain; IPR020843:Polyketide synthase, enoylreductase domain;\""	107.426	201.793	0.93078	0.00627566	BRAD285_v2_4892	adh_2	NAD-dependent alcohol dehydrogenase	797.72	406.467	-0.971011	7.02608e-07	both_DEG
blr2781	blr2781	\AutoIPR: IPR001804:Isocitrate and isopropylmalate dehydrogenases family; IPR024084:Isopropylmalate dehydrogenase-like domain;\""	100.279	161.442	0.690023	0.00444778	BRAD285_v2_4891	leuB_1	3-isopropylmalate dehydrogenase (leuB)	352.177	199.298	-0.82148	4.03945e-05	both_DEG
bll2783	bll2783	\AutoIPR: IPR001753:Crotonase superfamily; IPR014748:Crontonase, C-terminal; IPR018376:Enoyl-CoA hydratase/isomerase, conserved site; IPR029045:ClpP/crotonase-like domain;\""	31.2959	30.5548	-0.0287263	0.957065	BRAD285_v2_4890	BRAD285_v2_4890	putative Enoyl-CoA hydratase	173.382	112.258	-0.63294	0.000222216	ors_DEG
bll2785	bll2785	\AutoIPR: IPR010982:Lambda repressor-like, DNA-binding domain;\""	461.33	970.526	1.07634	7.89978e-05	BRAD285_v2_4889	BRAD285_v2_4889	putative transcriptional regulatory protein	2477.84	1661.57	-0.576684	0.0282647	usda_DEG
bll2786	bll2786	\AutoIPR: IPR011991:Winged helix-turn-helix DNA-binding domain; IPR017786:Transcription factor, choline sulphate-utilisation, putative;\""	1614.87	1583.65	-0.0257555	0.943375	BRAD285_v2_4888	BRAD285_v2_4888	putative transcriptional regulatory protein, LysR family	1083.01	955.329	-0.184028	0.366772	none_DEG
blr2789	ccdA_1	\AutoIPR: IPR003834:Cytochrome c assembly protein, transmembrane domain;\""	614.821	183.565	-1.73567	1.93068e-05	BRAD285_v2_4885	BRAD285_v2_4885	transmembrane cytochrome C biogenesis protein	177.834	279.862	0.665638	0.00955246	both_DEG
bll2795	bll2795	\AutoIPR: IPR011102:Signal transduction histidine kinase, HWE region;\""	34.5569	37.6703	0.147322	0.796293	BRAD285_v2_4884	BRAD285_v2_4884	putative sensor histidine kinase	354.026	351.318	-0.0203841	0.914613	none_DEG
bll2798	bll2798	\AutoIPR: IPR012338:Beta-lactamase/transpeptidase-like;\""	121.65	138.015	0.206534	0.611123	BRAD285_v2_4883	BRAD285_v2_4883	putative beta-lactamase	286.696	571.671	1.00289	1.37728e-11	ors_DEG
blr2799	blr2799	\AutoIPR: IPR015889:Intradiol ring-cleavage dioxygenase, core;\""	130.629	76.3682	-0.730955	0.00845092	BRAD285_v2_4882	BRAD285_v2_4882	putative catechol 1,2-dioxygenase	156.065	482.496	1.62429	5.10299e-24	both_DEG
blr2803	nrtA_1	\AutoIPR: IPR006311:Twin-arginine translocation pathway, signal sequence; IPR029070:Chitinase insertion domain;\""	8.34738	110.992	3.69066	4.83787e-14	BRAD285_v2_4881	nrtA	ABC transporter nitrate-binding protein (nrtA)	38.3097	82.11	1.10124	0.00364214	both_DEG
blr2804	nrtB_1	\AutoIPR: IPR000515:ABC transporter type 1, transmembrane domain MetI-like; IPR005889:Nitrate transport permease;\""	1.58721	14.4206	3.09126	8.92091e-05	BRAD285_v2_4880	nrtB	nitrate transport permease protein (nrtB)	14.2673	34.3839	1.19151	0.00580537	both_DEG
blr2805	nrtC_1	\AutoIPR: IPR005890:Nitrate transport ATP-binding subunit C/D; IPR027417:P-loop containing nucleoside triphosphate hydrolase;\""	6.92549	39.7764	2.55218	2.26233e-08	BRAD285_v2_4879	nrtC	\Nitrate transport protein; ABC transporter ATP-binding protein\""	14.2673	37.6498	1.33711	0.000743077	both_DEG
blr2807	blr2807	\AutoIPR: IPR000971:Globin; IPR009050:Globin-like;\""	1.69165	55.289	5.01576	2.72035e-13	BRAD285_v2_4878	BRAD285_v2_4878	\putative nitric oxide dioxygenase (NOD); flavohemoprotein\""	9.60992	18.8841	0.841956	0.0706512	usda_DEG
blr2808	blr2808	\AutoIPR: IPR013027:FAD-dependent pyridine nucleotide-disulphide oxidoreductase; IPR023753:Pyridine nucleotide-disulphide oxidoreductase, FAD/NAD(P)-binding domain;\""	4.60407	254.729	5.83051	5.2969e-32	BRAD285_v2_4877	nasD	nitrate reductase [NAD(P)H], large subunit	8.56781	20.4495	1.24637	0.0086553	both_DEG
blr2809	nasA	\AutoIPR: IPR007419:BFD-like [2Fe-2S]-binding domain; IPR009010:Aspartate decarboxylase-like domain; IPR010051:Periplasmic nitrate reductase, large subunit; IPR027467:Molybdopterin oxidoreductase, molybdopterin cofactor binding site;\""	10.0485	160.81	4.01285	1.75937e-41	BRAD285_v2_4876	nasA	nitrate reductase, large subunit	51.3945	118.962	1.17957	4.22433e-06	both_DEG
blr2810	blr2810	\AutoIPR: IPR001395:Aldo/keto reductase; IPR023210:NADP-dependent oxidoreductase domain;\""	10.6527	27.2523	1.36932	0.00556364	BRAD285_v2_4875	BRAD285_v2_4875	putative aldo/keto reductase	106.403	202.416	0.913555	0.000256615	both_DEG
blr2811	blr2811	\AutoIPR: IPR000620:EamA domain;\""	128.241	52.2324	-1.25294	0.00035988	BRAD285_v2_4874	BRAD285_v2_4874	conserved membrane protein of unknown function	70.401	56.6688	-0.275433	0.271349	usda_DEG
bll2814	bll2814	\AutoIPR: IPR019888:Transcription regulator AsnC-type;\""	4.61052	9.77255	1.00643	0.329336	BRAD285_v2_4867	bkdR	Bkd operon transcriptional regulator	29.7597	39.5993	0.387175	0.306778	none_DEG
blr2815	blr2815	\AutoIPR: IPR004660:2-oxo-acid dehydrogenase E1 component homodimeric type; IPR005477:Deoxyxylulose-5-phosphate synthase; IPR009014:Transketolase, C-terminal/Pyruvate-ferredoxin oxidoreductase, domain II; IPR029061:Thiamin diphosphate-binding fold;\""	30.8683	86.6748	1.51145	1.85051e-07	BRAD285_v2_4866	BRAD285_v2_4866	putative dehydrogenase	116.945	290.379	1.33767	3.97528e-09	both_DEG
blr2816	blr2816	\AutoIPR: IPR016161:Aldehyde/histidinol dehydrogenase;\""	2730.24	773.465	-1.81302	1.38772e-14	BRAD285_v2_4865	BRAD285_v2_4865	3-succinoylsemialdehyde-pyridine dehydrogenase	2620.03	1440.55	-0.86322	1.96308e-06	both_DEG
bll2817	bll2817	\AutoIPR: IPR005511:Senescence marker protein-30 (SMP-30); IPR011042:Six-bladed beta-propeller, TolB-like;\""	72.3369	103.407	0.522544	0.206154	BRAD285_v2_4864	BRAD285_v2_4864	Putative gluconolactonase	386.842	360.5	-0.0992542	0.560337	none_DEG
blr2818	blr2818	\AutoIPR: IPR021168:Bifunctional polymyxin resistance protein, ArnA;\""	92.715	94.9433	0.0381603	0.925705	BRAD285_v2_4863	BRAD285_v2_4863	putative UDP-glucose 4-epimerase	679.459	329.876	-1.04292	8.05289e-11	ors_DEG
blr2826	ilvD_3	\AutoIPR: IPR000581:Dihydroxy-acid/6-phosphogluconate dehydratase; IPR015928:Aconitase/3-isopropylmalate dehydratase, swivel;\""	185.907	160.605	-0.204138	0.559595	BRAD285_v2_4862	araC_2	L-arabonate dehydratase	548.988	422.611	-0.375073	0.0079556	ors_DEG
bll2830	bll2830	\AutoIPR: IPR001753:Crotonase superfamily; IPR029045:ClpP/crotonase-like domain;\""	87.2713	31.3796	-1.40235	8.22839e-05	BRAD285_v2_4861	BRAD285_v2_4861	putative Enoyl-CoA hydratase	206.378	228.003	0.134442	0.495495	usda_DEG
blr2831	blr2831	\AutoIPR: IPR001864:Trypanothione reductase; IPR013027:FAD-dependent pyridine nucleotide-disulphide oxidoreductase; IPR023753:Pyridine nucleotide-disulphide oxidoreductase, FAD/NAD(P)-binding domain; IPR028202:Reductase, C-terminal;\""	104.516	79.8302	-0.383149	0.18358	BRAD285_v2_4860	camA	Putidaredoxin reductase	913.037	1142.77	0.319075	0.0121641	none_DEG
bll2832	rbsK_2	\AutoIPR: IPR002139:Ribokinase; IPR029056:Ribokinase-like;\""	35.1688	22.0598	-0.569264	0.298022	BRAD285_v2_4859	BRAD285_v2_4859	ribokinase	357.602	353.238	-0.0154456	0.92636	none_DEG
bll2833	bll2833	\AutoIPR: IPR002139:Ribokinase; IPR002173:Carbohydrate/puine kinase, PfkB, conserved site; IPR029056:Ribokinase-like;\""	129.566	95.7001	-0.402196	0.170639	BRAD285_v2_4858	BRAD285_v2_4858	putative sugar kinase	450.786	572.965	0.343904	0.0322964	none_DEG
blr2834	blr2834	\AutoIPR: IPR029068:Glyoxalase/Bleomycin resistance protein/Dihydroxybiphenyl dioxygenase;\""	19.0316	58.8922	1.6127	2.39766e-05	BRAD285_v2_4856	BRAD285_v2_4856	conserved protein of unknown function	416.995	213.18	-0.957647	2.293e-08	both_DEG
bll2856	bll2856	\AutoIPR: IPR001128:Cytochrome P450;\""	55.9392	57.8149	-0.0061651	0.989223	BRAD285_v2_4851	BRAD285_v2_4851	putative cytochrome P450	63.3922	37.4494	-0.727991	0.00668587	ors_DEG
blr2857	blr2857	\AutoIPR: IPR012001:Thiamine pyrophosphate enzyme, N-terminal TPP-binding domain; IPR029061:Thiamin diphosphate-binding fold;\""	41.8613	40.8077	-0.0742173	0.869278	BRAD285_v2_0947	BRAD285_v2_0947	Putative sulfopyruvate decarboxylase alpha subunit	53.3213	33.8564	-0.692005	0.0296617	none_DEG
blr2858	blr2858	\AutoIPR: IPR011766:Thiamine pyrophosphate enzyme, C-terminal TPP-binding; IPR029061:Thiamin diphosphate-binding fold;\""	30.9057	45.3342	0.536083	0.182003	BRAD285_v2_0946	BRAD285_v2_0946	Putative sulfopyruvate decarboxylase beta subunit	50.0103	24.3361	-1.01379	0.00106821	ors_DEG
blr2859	blr2859	\AutoIPR: IPR019915:Transcription regulator, pyrimidine utilisation, RutR; IPR023772:DNA-binding HTH domain, TetR-type, conserved site;\""	293.954	245.023	-0.250163	0.457452	BRAD285_v2_4850	BRAD285_v2_4850	putative transcriptional regulator, TetR family	294.255	255.2	-0.195582	0.329747	none_DEG
blr2860	blr2860	\AutoIPR: IPR006143:RND efflux pump, membrane fusion protein;\""	473.299	543.79	0.208723	0.505404	BRAD285_v2_4849	BRAD285_v2_4849	putative RND efflux membrane fusion protein precursor	1501.29	1332.63	-0.172459	0.334921	none_DEG
bll2866	bll2866	\AutoIPR: IPR000515:ABC transporter type 1, transmembrane domain MetI-like; IPR025966:Oligopeptide transport permease C-like, N-terminal domain;\""	46.0652	54.48	0.296733	0.532662	BRAD285_v2_4847	dppC_2	Dipeptide transport system permease protein DppC	54.8471	27.9145	-0.972731	0.00323169	ors_DEG
bll2867	bll2867	\AutoIPR: IPR000515:ABC transporter type 1, transmembrane domain MetI-like;\""	57.0343	61.3831	0.104222	0.829375	BRAD285_v2_4846	yliC_1	\ABC transporter permease protein; putative dipeptide transport protein\""	143.886	51.4421	-1.46778	1.64044e-07	ors_DEG
bll2868	bll2868	\AutoIPR: IPR000914:Solute-binding protein family 5 domain; IPR030678:Peptide/nickel binding protein, MppA-type;\""	154.939	191.416	0.282252	0.429144	BRAD285_v2_4845	BRAD285_v2_4845	putative ABC transporter substrate-binding protein	345.642	205.807	-0.75136	0.00185145	ors_DEG
bll2871	bll2871	\AutoIPR: IPR029055:Nucleophile aminohydrolases, N-terminal;\""	29.3468	16.8777	-0.68672	0.318356	BRAD285_v2_4844	BRAD285_v2_4844	conserved hypothetical protein	82.9983	49.791	-0.691799	0.0394268	none_DEG
bll2872	ggt_3	\AutoIPR: IPR000101:Gamma-glutamyltranspeptidase; IPR029055:Nucleophile aminohydrolases, N-terminal;\""	166.579	208.366	0.348275	0.26358	BRAD285_v2_4843	BRAD285_v2_4843	putative gamma-glutamyltranspeptidase	368.336	229.999	-0.675452	0.00459774	ors_DEG
bll2874	bll2874	\AutoIPR: IPR010066:Oligopeptide/dipeptide ABC transporter, ATP-binding protein, C-terminal; IPR012700:Phosphonate C-P lyase system, PhnK; IPR027417:P-loop containing nucleoside triphosphate hydrolase;\""	113.16	193.212	0.797612	0.00472679	BRAD285_v2_4841	OppD	Oligopeptide transport ATP-binding protein OppD	141.233	93.1504	-0.601397	0.048859	usda_DEG
bll2875	bll2875	\AutoIPR: IPR000515:ABC transporter type 1, transmembrane domain MetI-like; IPR025966:Oligopeptide transport permease C-like, N-terminal domain;\""	119.108	172.464	0.562815	0.0582127	BRAD285_v2_4840	dppC_1	Dipeptide transport system permease protein DppC	166.861	80.5282	-1.03443	1.66293e-06	ors_DEG
bll2876	bll2876	\AutoIPR: IPR000515:ABC transporter type 1, transmembrane domain MetI-like;\""	162.571	184.273	0.194328	0.67212	BRAD285_v2_4839	BRAD285_v2_4839	putative oligopeptide ABC transporter (permease protein)	153.162	105.831	-0.525338	0.0589241	none_DEG
bll2877	bll2877	\AutoIPR: IPR000914:Solute-binding protein family 5 domain; IPR030678:Peptide/nickel binding protein, MppA-type;\""	856.761	948.488	0.150681	0.739618	BRAD285_v2_4838	BRAD285_v2_4838	putative oligopeptide ABC transporter (substrate-binding protein)	2339.83	948.715	-1.30269	1.47517e-06	ors_DEG
bsr2878	bsr2878	hypothetical protein	201.825	21.739	-3.23376	1.90879e-14	BRAD285_v2_4836	BRAD285_v2_4836	conserved hypothetical protein	124.339	83.8638	-0.613002	0.0115879	usda_DEG
blr2881	ephA_2	\AutoIPR: IPR000639:Epoxide hydrolase-like; IPR029058:Alpha/Beta hydrolase fold;\""	210.035	54.0007	-1.94657	1.8802e-09	BRAD285_v2_4835	BRAD285_v2_4835	putative epoxide hydrolase	251.564	67.7559	-1.87879	7.26195e-12	both_DEG
blr2883	blr2883	\AutoIPR: IPR001045:Spermidine/spermine synthases; IPR029063:S-adenosyl-L-methionine-dependent methyltransferase;\""	54.0288	21.7287	-1.22284	0.0195037	BRAD285_v2_2535	BRAD285_v2_2535	putative Spermidine synthase	235.962	87.4221	-1.42832	6.2497e-08	ors_DEG
bll2884	bll2884	\AutoIPR: IPR029058:Alpha/Beta hydrolase fold;\""	85.2635	44.6339	-0.901028	0.0045262	BRAD285_v2_4834	BRAD285_v2_4834	\conserved hypothetical protein; probable hydrolase\""	160.046	164.43	0.0321354	0.873551	usda_DEG
blr2887	blr2887	\AutoIPR: IPR010234:Phasin, subfamily 2; IPR018968:Phasin;\""	203.392	484.461	1.25742	2.218e-06	BRAD285_v2_4832	BRAD285_v2_4832	conserved hypothetical protein	4532.68	26323.6	2.53779	2.93387e-17	both_DEG
blr2890	paaX	\AutoIPR: IPR011965:Phenylacetic acid degradation operon negative regulatory protein PaaX; IPR011991:Winged helix-turn-helix DNA-binding domain;\""	32.9826	30.0207	-0.131103	0.795231	BRAD285_v2_4831	paaX	phenylacetic acid degradation operon negative regulatory protein paaX	77.7524	87.4909	0.192649	0.555614	none_DEG
blr2891	paaA	\AutoIPR: IPR007814:Phenylacetic acid catabolic; IPR009078:Ferritin-like superfamily;\""	344.359	1037.42	1.59663	3.09756e-12	BRAD285_v2_4830	paaA	Phenylacetic acid degradation protein paaA	708.295	1843.68	1.38008	5.69613e-05	both_DEG
bsr2892	paaB	\AutoIPR: IPR009359:Phenylacetic acid degradation B;\""	135.046	380.427	1.50654	6.42878e-09	BRAD285_v2_4829	paaB	Phenylacetic acid degradation protein paaB	107.632	461.265	2.09558	5.87816e-07	both_DEG
blr2893	paaC	\AutoIPR: IPR007814:Phenylacetic acid catabolic; IPR009078:Ferritin-like superfamily;\""	385.853	1061.16	1.46295	2.3144e-11	BRAD285_v2_4828	paaC	Phenylacetic acid degradation protein paaC	443.432	1235.97	1.47809	0.000272522	both_DEG
blr2894	paaD	\AutoIPR: IPR011883:Phenylacetate-CoA oxygenase, PaaJ subunit;\""	86.857	294.666	1.77409	2.34572e-10	BRAD285_v2_4827	paaD	Phenylacetic acid degradation protein paaD	66.1244	155.99	1.24184	0.00276692	both_DEG
blr2895	paaE	\AutoIPR: IPR001221:Phenol hydroxylase reductase; IPR001834:NADH:cytochrome b5 reductase (CBR);\""	221.788	457.925	1.05181	0.00295193	BRAD285_v2_4826	paaE	phenylacetic acid degradation NADH oxidoreductase paaE	283.561	604.814	1.09251	0.00935313	both_DEG
blr2896	paaI	\AutoIPR: IPR011973:Phenylacetic acid degradation protein PaaD; IPR029069:HotDog domain;\""	139.402	114.705	-0.256015	0.489098	BRAD285_v2_4824	paaI	phenylacetic acid degradation protein with thioesterase/thiol ester dehydrase-isomerase domain	41.6125	27.1373	-0.632641	0.0596131	none_DEG
blr2897	paaK	\AutoIPR: IPR011880:Phenylacetate-CoA ligase; IPR028154:AMP-dependent ligase, C-terminal;\""	445.894	386.29	-0.197223	0.535324	BRAD285_v2_4825	paaK	phenylacetyl-CoA ligase	245.61	65.7854	-1.90607	1.2716e-06	ors_DEG
blr2899	blr2899	\AutoIPR: IPR007272:Sulphur transport domain;\""	32.3363	47.9938	0.545371	0.213508	BRAD285_v2_4823	BRAD285_v2_4823	\conserved hypothetical protein; putative membrane protein\""	105.094	113.946	0.106747	0.736601	none_DEG
bll2902	bll2902	\AutoIPR: IPR003718:OsmC/Ohr family; IPR029058:Alpha/Beta hydrolase fold;\""	30.1315	27.5835	-0.110549	0.824102	BRAD285_v2_4822	BRAD285_v2_4822	\conserved hypothetical protein; putative hydrolase\""	82.217	89.359	0.150586	0.577342	none_DEG
bll2903	bll2903	\AutoIPR: IPR000572:Oxidoreductase, molybdopterin-binding domain;\""	42.9731	42.6966	0.0034292	0.994574	BRAD285_v2_4819	BRAD285_v2_4819	putative oxidoreductase	97.29	120.972	0.321492	0.216233	none_DEG
bll2904	kgtP	\AutoIPR: IPR005828:General substrate transporter; IPR020846:Major facilitator superfamily domain;\""	63.9733	67.9987	0.101887	0.818748	BRAD285_v2_4818	kgtP	alpha-ketoglutarate permease (MFS family)	126.649	197.04	0.634983	0.0123207	none_DEG
bll2914	bll2914	\AutoIPR: IPR000120:Amidase; IPR023631:Amidase signature domain;\""	291.074	184.86	-0.637321	0.0774259	BRAD285_v2_4817	BRAD285_v2_4817	putative amidotransferase	94.5433	155.007	0.706527	0.00131702	ors_DEG
blr2916	blr2916	\AutoIPR: IPR001804:Isocitrate and isopropylmalate dehydrogenases family; IPR024084:Isopropylmalate dehydrogenase-like domain;\""	74.6491	186.808	1.33021	4.2907e-07	BRAD285_v2_4815	yeaU	tartrate dehydrogenase	229.719	257.547	0.156012	0.486317	usda_DEG
bll2919	amaB_1	\AutoIPR: IPR002933:Peptidase M20;\""	64.4411	179.273	1.49017	9.08168e-08	BRAD285_v2_4813	BRAD285_v2_4813	N-carbamoyl-beta-alanine amidohydrolase	186.509	440.006	1.24798	3.20183e-16	both_DEG
bll2920	bll2920	\AutoIPR: IPR020890:Transcription regulator HTH, HdfR;\""	23.52	36.3927	0.623586	0.255229	BRAD285_v2_4812	BRAD285_v2_4812	putative transcriptional regulatory protein, LysR family	33.1011	98.1739	1.54706	3.47858e-09	ors_DEG
blr2921	blr2921	\AutoIPR: IPR009906:Protein of unknown function DUF1445;\""	13.1342	19.3084	0.579353	0.410698	BRAD285_v2_4811	BRAD285_v2_4811	conserved protein of unknown function	17.6051	32.3021	0.799605	0.0293991	none_DEG
blr2922	blr2922	\AutoIPR: IPR028082:Periplasmic binding protein-like I;\""	88.7526	100.774	0.22203	0.589633	BRAD285_v2_4810	BRAD285_v2_4810	putative branched-chain amino acid ABC transporter (substrate-binding protein)	145.648	200.969	0.447683	0.0891524	none_DEG
blr2923	blr2923	\AutoIPR: IPR001851:ABC transporter, permease;\""	30.367	39.0667	0.29521	0.585477	BRAD285_v2_4809	BRAD285_v2_4809	putative ABC transporter permease component	24.4863	54.3874	1.17233	0.000256856	ors_DEG
blr2924	blr2924	\AutoIPR: IPR001851:ABC transporter, permease;\""	24.2467	15.7964	-0.638226	0.255407	BRAD285_v2_4808	BRAD285_v2_4808	putative ABC transporter permiase component	59.196	60.4963	0.083437	0.792263	none_DEG
blr2925	blr2925	\AutoIPR: IPR003439:ABC transporter-like; IPR027417:P-loop containing nucleoside triphosphate hydrolase;\""	11.3642	7.85242	-0.406399	0.598739	BRAD285_v2_4807	BRAD285_v2_4807	ABC transporter ATP-binding protein	15.381	18.7859	0.390309	0.360677	none_DEG
blr2926	blr2926	\AutoIPR: IPR003439:ABC transporter-like; IPR027417:P-loop containing nucleoside triphosphate hydrolase;\""	13.8894	26.1096	0.908045	0.0550245	BRAD285_v2_4806	BRAD285_v2_4806	high-affinity branched-chain amino acid transport protein (ABC transporter ATP-binding protein)	20.2897	54.3748	1.37484	0.000157966	ors_DEG
bll2927	bll2927	\AutoIPR: IPR001303:Class II aldolase/adducin N-terminal;\""	46.0385	69.7265	0.612713	0.0768655	BRAD285_v2_4798	BRAD285_v2_4798	putative fuculose phosphate aldolase	201.965	201.401	-0.005828	0.978491	none_DEG
blr2928	blr2928	\AutoIPR: IPR015815:Hydroxy monocarboxylic acid anion dehydrogenase, HIBADH-type; IPR017476:UDP-glucose/GDP-mannose dehydrogenase; IPR029154:NADP-dependent 3-hydroxyisobutyrate dehydrogenase, NAD-binding domain;\""	64.8277	118.897	0.881419	0.00119689	BRAD285_v2_4797	BRAD285_v2_4797	putative dehydrogenase, NAD(P)-binding domain	508.401	422.866	-0.260761	0.177811	usda_DEG
blr2929	blr2929	\AutoIPR: IPR013022:Xylose isomerase-like, TIM barrel domain; IPR026040:Hydroxypyruvate isomerase-like;\""	49.7556	52.3581	0.100187	0.824102	BRAD285_v2_4796	BRAD285_v2_4796	putative sugar isomerase (interconverting aldoses and ketoses)	299.84	163.659	-0.877609	0.0004345	ors_DEG
blr2930	blr2930	\AutoIPR: IPR010737:Protein of unknown function, DUF1537;\""	55.2295	76.8928	0.449123	0.159499	BRAD285_v2_4795	BRAD285_v2_4795	conserved protein of unknown function	429.194	304.17	-0.492182	0.0450995	none_DEG
blr2932	blr2932	\AutoIPR: IPR000727:Target SNARE coiled-coil domain; IPR003660:HAMP linker domain; IPR004010:Cache domain; IPR004089:Methyl-accepting chemotaxis protein (MCP) signalling domain;\""	18.9284	92.0541	2.24433	2.0562e-06	BRAD285_v2_0886	BRAD285_v2_0886	putative methyl-accepting chemotaxis receptor/sensory transducer	49.7879	73.4946	0.544069	0.0557709	usda_DEG
blr2933	blr2933	\AutoIPR: IPR000727:Target SNARE coiled-coil domain; IPR004089:Methyl-accepting chemotaxis protein (MCP) signalling domain; IPR017232:Signal transduction histidine kinase, nitrogen fixation and metabolism regulator;\""	22.3934	64.01	1.49061	0.0092371	BRAD285_v2_4779	BRAD285_v2_4779	putative sensory transducer protein	549.926	288.834	-0.93244	0.00092937	both_DEG
bll2936	bll2936	\AutoIPR: IPR016039:Thiolase-like;\""	20.8198	87.6134	2.03772	0.0107039	BRAD285_v2_4775	BRAD285_v2_4775	conserved protein of unknown function	82.1463	228.161	1.46353	0.00105562	ors_DEG
blr2938	blr2938	cyclohexanone monooxygenase	24.3882	13.4742	-1.02631	0.135748	BRAD285_v2_5537	BRAD285_v2_5537	Putative fusion protein : FAD-binding monooxygenase (N-ter)/ alpha/beta-Hydrolase (C-ter)(modular protein)	2148.09	683.737	-1.65163	5.35646e-08	ors_DEG
blr2939	blr2939	\AutoIPR: IPR003083:S-crystallin;\""	49.3895	73.7347	0.617864	0.141537	BRAD285_v2_4774	BRAD285_v2_4774	putative glutathione S-transferase	168.612	307.698	0.852447	1.49964e-06	ors_DEG
bll2941	bll2941	\AutoIPR: IPR029068:Glyoxalase/Bleomycin resistance protein/Dihydroxybiphenyl dioxygenase;\""	66.1034	21.6343	-1.65417	0.00229175	BRAD285_v2_4476	BRAD285_v2_4476	\conserved hypothetical protein; putative glyoxalase/dioxygenase\""	336.986	80.5596	-2.06818	9.88827e-25	both_DEG
bll2942	bll2942	\AutoIPR: IPR002347:Glucose/ribitol dehydrogenase; IPR013968:Polyketide synthase, ketoreductase domain;\""	44.2758	26.522	-0.704282	0.168832	BRAD285_v2_4767	BRAD285_v2_4767	putative reductase (EC 1.1.1-)	91.1175	53.542	-0.76092	0.0073944	ors_DEG
blr2943	blr2943	\AutoIPR: IPR001753:Crotonase superfamily; IPR029045:ClpP/crotonase-like domain;\""	48.7905	23.9564	-0.978282	0.0110131	BRAD285_v2_4766	BRAD285_v2_4766	putative enoyl-CoA hydratase	169.125	127.923	-0.400346	0.0962643	none_DEG
blr2944	blr2944	\AutoIPR: IPR011009:Protein kinase-like domain;\""	19.6263	14.4338	-0.319753	0.563639	BRAD285_v2_4765	BRAD285_v2_4765	conserved protein of unknown function	65.8242	51.7934	-0.331819	0.373287	none_DEG
blr2945	blr2945	hypothetical protein	7.87975	1.47389	-2.39749	0.0636136	BRAD285_v2_4764	BRAD285_v2_4764	conserved protein of unknown function	30.8191	25.5739	-0.237493	0.534737	none_DEG
bll2946	fadB_2	\AutoIPR: IPR001753:Crotonase superfamily; IPR014748:Crontonase, C-terminal; IPR018376:Enoyl-CoA hydratase/isomerase, conserved site; IPR029045:ClpP/crotonase-like domain;\""	13.5939	27.5703	0.942857	0.0535211	BRAD285_v2_4763	BRAD285_v2_4763	putative enoyl CoA hydratase	79.9559	90.3798	0.187355	0.569896	none_DEG
blr2947	blr2947	\AutoIPR: IPR009075:Acyl-CoA dehydrogenase/oxidase C-terminal; IPR009100:Acyl-CoA dehydrogenase/oxidase, N-terminal and middle domain; IPR013786:Acyl-CoA dehydrogenase/oxidase, N-terminal;\""	61.105	30.6595	-0.969449	0.0244454	BRAD285_v2_4762	BRAD285_v2_4762	putative acyl-CoA dehydrogenase	155.86	95.0728	-0.699876	0.00059663	ors_DEG
bll2948	bll2948	\AutoIPR: IPR000873:AMP-dependent synthetase/ligase; IPR025110:AMP-binding enzyme C-terminal domain;\""	77.3622	47.2503	-0.754481	0.071465	BRAD285_v2_4761	BRAD285_v2_4761	putative long-chain fatty-acid-CoA ligase	183.66	147.926	-0.324048	0.187637	none_DEG
bll2949	bll2949	\AutoIPR: IPR002347:Glucose/ribitol dehydrogenase;\""	32.968	63.6553	0.90811	0.0112439	BRAD285_v2_4760	BRAD285_v2_4760	putative oxidoreductase	114.112	137.575	0.256223	0.333548	none_DEG
blr2950	blr2950	\AutoIPR: IPR001753:Crotonase superfamily; IPR018376:Enoyl-CoA hydratase/isomerase, conserved site; IPR029045:ClpP/crotonase-like domain;\""	18.6882	42.4768	1.20681	0.0156165	BRAD285_v2_4759	BRAD285_v2_4759	putative enoyl-CoA hydratase	59.6973	78.0429	0.3677	0.203602	none_DEG
blr2951	blr2951	\AutoIPR: IPR000873:AMP-dependent synthetase/ligase; IPR025110:AMP-binding enzyme C-terminal domain;\""	19.4159	27.8911	0.541004	0.252774	BRAD285_v2_4758	BRAD285_v2_4758	putative acyl-CoA ligase	88.6923	70.7972	-0.33925	0.280564	none_DEG
blr2954	blr2954	\AutoIPR: IPR005185:Protein of unknown function DUF307;\""	35.6268	21.9786	-0.628966	0.292789	BRAD285_v2_7721	BRAD285_v2_7721	\conserved hypothetical protein; putative membrane protein\""	167.55	656.017	1.96136	1.68345e-09	ors_DEG
blr2955	ppc	\AutoIPR: IPR021135:Phosphoenolpyruvate carboxylase;\""	457.313	217.748	-1.05717	2.32632e-06	BRAD285_v2_4757	ppc	phosphoenolpyruvate carboxylase	297.137	355.749	0.255312	0.140105	usda_DEG
bll2956	bll2956	\AutoIPR: IPR005511:Senescence marker protein-30 (SMP-30); IPR006311:Twin-arginine translocation pathway, signal sequence; IPR011042:Six-bladed beta-propeller, TolB-like;\""	299.552	87.142	-1.78346	2.54162e-09	BRAD285_v2_4754	BRAD285_v2_4754	Putative gluconolactonase (modular protein)	794.441	207.577	-1.93826	8.75012e-06	both_DEG
bll2958	bll2958	\AutoIPR: IPR002155:Thiolase; IPR016039:Thiolase-like;\""	87.2684	75.6597	-0.264424	0.469166	BRAD285_v2_4752	BRAD285_v2_4752	conserved protein of unknown function	132.397	134.492	0.033959	0.922191	none_DEG
bll2959	bll2959	\AutoIPR: IPR012340:Nucleic acid-binding, OB-fold; IPR022002:Domain of unknown function DUF35, rubredoxin-like zinc ribbon domain, N-terminal;\""	26.6045	14.4206	-0.966346	0.118471	BRAD285_v2_4751	BRAD285_v2_4751	conserved protein of unknown function	32.2399	38.5932	0.243529	0.522774	none_DEG
blr2960	blr2960	\AutoIPR: IPR000120:Amidase; IPR023631:Amidase signature domain;\""	51.9803	78.965	0.596114	0.0715708	BRAD285_v2_4749	BRAD285_v2_4749	putative Glu-tRNA amidotransferase	200.447	354.249	0.817365	0.00511853	ors_DEG
blr2961	blr2961	\AutoIPR: IPR011234:Fumarylacetoacetase, C-terminal-related;\""	46.0222	44.5057	-0.0320258	0.943123	BRAD285_v2_7170	BRAD285_v2_7170	conserved protein of unknown function	172.689	112.838	-0.587147	0.00984033	ors_DEG
blr2962	blr2962	\AutoIPR: IPR005123:Oxoglutarate/iron-dependent dioxygenase;\""	18.8825	20.1199	0.117552	0.850685	BRAD285_v2_4747	BRAD285_v2_4747	conserved protein of unknown function	56.8303	73.2297	0.348551	0.16822	none_DEG
blr2963	alkB	\AutoIPR: IPR005123:Oxoglutarate/iron-dependent dioxygenase; IPR027450:Alpha-ketoglutarate-dependent dioxygenase AlkB-like;\""	10.524	19.9104	0.885254	0.0866232	BRAD285_v2_4746	alkB	Alkylated DNA repair protein alkB	50.7377	69.0543	0.405228	0.149602	none_DEG
bll2965	bll2965	\AutoIPR: IPR012846:Acetolactate synthase, large subunit, biosynthetic; IPR029035:DHS-like NAD/FAD-binding domain; IPR029061:Thiamin diphosphate-binding fold;\""	40.1541	64.7263	0.716519	0.054843	BRAD285_v2_4745	BRAD285_v2_4745	putative acetolactate synthase large subunit	189.97	236.996	0.316602	0.137261	none_DEG
bll2968	attK	\AutoIPR: IPR011985:5-carboxymethyl-2-hydroxymuconate semialdehyde dehydrogenase; IPR016161:Aldehyde/histidinol dehydrogenase; IPR029510:Aldehyde dehydrogenase, glutamic acid active site;\""	38.3354	79.2649	1.08449	0.00142586	BRAD285_v2_4743	BRAD285_v2_4743	\putative NAD-dependent aldehyde dehydrogenase family protein; 5-carboxymethyl-2-hydroxymuconate semialdehyde dehydrogenase, HpcC-like\""	150.679	139.783	-0.106959	0.598559	usda_DEG
bll2969	hpcD	\AutoIPR: IPR004220:5-carboxymethyl-2-hydroxymuconate isomerase; IPR014347:Tautomerase/MIF superfamily;\""	11.1263	10.7936	-0.0895664	0.906189	BRAD285_v2_4742	BRAD285_v2_4742	putative 5-carboxymethyl-2-hydroxymuconate isomerase, HpcD-like	46.5416	33.4258	-0.503826	0.165902	none_DEG
blr2971	blr2971	\AutoIPR: IPR000835:MarR-type HTH domain; IPR012712:Homoprotocatechuate degradation transcriptional regulator HpaR;\""	14.998	11.6824	-0.370493	0.643315	BRAD285_v2_4740	BRAD285_v2_4740	putative homoprotocatechuate degradative operon repressor, transcriptional regulatory protein MarR family, HpcR-like	8.41772	59.7487	2.80188	0.00645994	ors_DEG
blr2973	hpcH	\AutoIPR: IPR015813:Pyruvate/Phosphoenolpyruvate kinase-like domain;\""	212.882	190.522	-0.144324	0.63502	BRAD285_v2_4738	BRAD285_v2_4738	putative aldolase	1939.64	1016.11	-0.933195	2.5863e-06	ors_DEG
blr2974	blr2974	\AutoIPR: IPR017654:Galactarate dehydratase;\""	190.915	261.644	0.452216	0.0712131	BRAD285_v2_4737	BRAD285_v2_4737	putative D-galactarate dehydratase/Altronate hydrolase	1392.53	1031.79	-0.433145	0.015084	none_DEG
blr2977	blr2977	\AutoIPR: IPR002931:Transglutaminase-like; IPR013589:Bacterial transglutaminase-like, N-terminal;\""	123.795	144.293	0.210081	0.577699	BRAD285_v2_4734	BRAD285_v2_4734	conserved protein of unknown function	578.55	390.231	-0.576273	0.000383622	ors_DEG
blr2978	blr2978	\AutoIPR: IPR007302:Circularly permuted ATPgrasp domain;\""	35.0222	110.558	1.64566	4.41491e-06	BRAD285_v2_4733	BRAD285_v2_4733	conserved protein of unknown function	427.416	313.747	-0.437835	0.0389828	usda_DEG
blr2979	blr2979	\AutoIPR: IPR002931:Transglutaminase-like; IPR013589:Bacterial transglutaminase-like, N-terminal;\""	20.1756	28.0062	0.412833	0.372819	BRAD285_v2_4732	BRAD285_v2_4732	putative transaminase-like enzyme	217.049	126.078	-0.77429	4.30285e-05	ors_DEG
bll2993	bll2993	\AutoIPR: IPR003660:HAMP linker domain; IPR004090:Chemotaxis methyl-accepting receptor; IPR024478:4HB MCP domain;\""	310.198	32.6411	-3.37802	3.48715e-18	BRAD285_v2_4722	BRAD285_v2_4722	putative membrane protein	495.432	248.436	-1.0045	0.000262371	both_DEG
blr2994	blr2994	\AutoIPR: IPR010628:Ethanolamine ammonia lyase large subunit; IPR013785:Aldolase-type TIM barrel;\""	69.5753	59.6357	-0.219676	0.542975	BRAD285_v2_4357	eutB	Ethanolamine ammonia-lyase heavy chain (Ethanolamine ammonia-lyase large subunit)	102.685	244.349	1.23256	4.41482e-09	ors_DEG
blr2995	blr2995	\AutoIPR: IPR007197:Radical SAM; IPR023970:Methylthiotransferase/radical SAM-type protein;\""	495.834	525.639	0.0903554	0.752653	BRAD285_v2_4720	BRAD285_v2_4720	conserved protein of unknown function	1040.86	3453.91	1.73148	9.47428e-38	ors_DEG
blr2997	blr2997	\AutoIPR: IPR004869:Membrane transport protein, MMPL domain;\""	230.071	336.476	0.558917	0.060706	BRAD285_v2_4719	BRAD285_v2_4719	putative membrane transporter	836.926	1959.03	1.22803	3.9853e-24	ors_DEG
blr3001	blr3001	\AutoIPR: IPR002060:Squalene/phytoene synthase;\""	220.914	143.408	-0.600156	0.0295344	BRAD285_v2_4714	BRAD285_v2_4714	putative phytoene synthase	778.53	524.449	-0.564713	0.00011879	ors_DEG
blr3002	blr3002	\AutoIPR: IPR002060:Squalene/phytoene synthase;\""	108.977	152.003	0.490219	0.131078	BRAD285_v2_4713	BRAD285_v2_4713	Putative phytoene synthase	480.318	342.231	-0.489415	0.022382	none_DEG
blr3003	blr3003	\AutoIPR: IPR016040:NAD(P)-binding domain; IPR017830:Squalene-associated FAD-dependent desaturase;\""	103.222	61.4878	-0.744299	0.0276142	BRAD285_v2_4712	BRAD285_v2_4712	putative phytoene dehydrogenase	844.993	530.972	-0.667412	0.0123207	none_DEG
blr3005	shc_2	\AutoIPR: IPR000845:Nucleoside phosphorylase domain; IPR017831:Hopanoid-associated phosphorylase HpnG;\""	262.153	756.438	1.53567	2.10446e-09	BRAD285_v2_4710	BRAD285_v2_4710	putative nucleoside phosphorylase	353.901	1856.78	2.39607	7.71582e-27	both_DEG
bll3006	bll3006	\AutoIPR: IPR017833:Hopanoid biosynthesis associated radical SAM protein HpnH; IPR022432:Menaquinone biosynthesis, SCO4494, predicted;\""	469.263	893.405	0.934551	0.000138223	BRAD285_v2_4709	BRAD285_v2_4709	conserved protein of unknown function	2044.6	2140.42	0.0655832	0.696375	usda_DEG
blr3008	blr3008	\AutoIPR: IPR017841:Hopanoid biosynthesis associated RND transporter-like protein HpnN;\""	475.997	767.314	0.693715	0.000366862	BRAD285_v2_4706	BRAD285_v2_4706	putative protein export membrane protein	1866.08	4721.07	1.33938	9.57404e-17	both_DEG
bll3009	bll3009	\AutoIPR: IPR019223:Domain of unknown function DUF2147;\""	109.182	200.159	0.897877	0.00415303	BRAD285_v2_4705	BRAD285_v2_4705	conserved exported protein of unknown function	513.641	2736.47	2.41136	8.28142e-36	both_DEG
blr3010	blr3010	\AutoIPR: IPR005814:Aminotransferase class-III; IPR015424:Pyridoxal phosphate-dependent transferase;\""	704.972	1290.98	0.876947	0.000147803	BRAD285_v2_4704	BRAD285_v2_4704	\putative aminotransferase; ornithine aminotransferase\""	6542.77	7514.13	0.199514	0.295526	usda_DEG
bll3013	bll3013	\AutoIPR: IPR027383:Putative zinc-finger;\""	8.05959	15.0594	0.869602	0.21067	BRAD285_v2_4703	BRAD285_v2_4703	conserved protein of unknown function	43.8352	47.8249	0.0617616	0.861505	none_DEG
bll3014	bll3014	\AutoIPR: IPR014236:RNA polymerase sigma-F type; IPR014325:RNA polymerase sigma-E type, actinobacteria;\""	9.78347	24.0311	1.30934	0.00974299	BRAD285_v2_4702	BRAD285_v2_4702	putative RNA polymerase sigma factor	8.21333	19.2473	1.3178	0.0201594	usda_DEG
bll3015	bll3015	\AutoIPR: IPR006376:Copper-resistance protein CopA; IPR028096:EfeO-type cupredoxin-like domain;\""	3.7336	4.24231	0.24489	0.83359	BRAD285_v2_4701	BRAD285_v2_4701	Putative copper binding protein (modular protein)	7.19114	13.6497	0.828471	0.141401	none_DEG
bll3016	bll3016	\AutoIPR: IPR029052:Metallo-dependent phosphatase-like;\""	4.59934	32.9958	2.77706	4.66962e-06	BRAD285_v2_4700	BRAD285_v2_4700	conserved protein of unknown function	28.94	74.1432	1.44265	2.70741e-06	both_DEG
bll3020	bll3020	\AutoIPR: IPR012132:Glucose-methanol-choline oxidoreductase;\""	56.3033	107.442	0.890223	0.0621622	BRAD285_v2_4697	BRAD285_v2_4697	GMC-type oxidoreductase	195.843	418.12	1.09618	3.32971e-06	ors_DEG
blr3021	blr3021	\AutoIPR: IPR002933:Peptidase M20;\""	73.9562	273.715	1.90796	1.96002e-13	BRAD285_v2_2547	BRAD285_v2_2547	\putative Amidohydrolase family protein; hippurate hydrolase (Benzoylglycine amidohydrolase)\""	1297.97	417.744	-1.63378	1.13975e-09	both_DEG
bll3023	bll3023	\AutoIPR: IPR005122:Uracil-DNA glycosylase-like; IPR023875:DNA metabolism protein, putative;\""	35.6004	44.4311	0.337755	0.530492	BRAD285_v2_4695	BRAD285_v2_4695	putative Uracil-DNA glycosylase	74.8731	133.429	0.828822	0.0209206	none_DEG
blr3024	blr3024	\AutoIPR: IPR017026:Inducible mutagenesis protein A; IPR027417:P-loop containing nucleoside triphosphate hydrolase;\""	9.25653	8.80918	-0.169896	0.835903	BRAD285_v2_4693	BRAD285_v2_4693	conserved protein of unknown function	10.2082	11.7314	0.23191	0.698287	none_DEG
blr3025	blr3025	\AutoIPR: IPR001126:DNA-repair protein, UmuC-like;\""	30.9431	12.9232	-1.34729	0.020728	BRAD285_v2_4692	BRAD285_v2_4692	putative DNA-directed DNA polymerase	41.5669	45.9225	0.158355	0.694238	none_DEG
blr3026	dnaE2	\AutoIPR: IPR004805:DNA polymerase III, alpha subunit; IPR012340:Nucleic acid-binding, OB-fold; IPR022311:Uncharacterised conserved protein UCP005047, YshC; IPR029460:DNA polymerase, helix-hairpin-helix motif;\""	45.261	39.4085	-0.259637	0.520773	BRAD285_v2_4691	dnaE_2	Error-prone DNA polymerase	63.5169	61.0626	-0.0988883	0.733373	none_DEG
bsl3029	bsl3029	hypothetical protein	4.44194	0	-3.38633	0.0385694	BRAD285_v2_5915	BRAD285_v2_5915	conserved protein of unknown function	13.431	19.9743	0.544365	0.231361	none_DEG
blr3031	blr3031	\AutoIPR: IPR006143:RND efflux pump, membrane fusion protein;\""	270.663	210.041	-0.357732	0.169506	BRAD285_v2_4683	BRAD285_v2_4683	conserved exported protein of unknown function	1309.01	1609.72	0.297473	0.0419024	none_DEG
blr3032	blr3032	\AutoIPR: IPR001036:Acriflavin resistance protein; IPR027463:Multidrug efflux transporter AcrB TolC docking domain, DN/DC subdomains;\""	391.391	382.364	-0.032188	0.923971	BRAD285_v2_4682	BRAD285_v2_4682	putative cation/heavy metal efflux system protein	2134.96	1323.77	-0.689793	9.7264e-06	ors_DEG
bll3033	bll3033	\AutoIPR: IPR006992:Amidohydrolase 2;\""	54.3775	36.6022	-0.550968	0.148008	BRAD285_v2_4671	BRAD285_v2_4671	conserved exported protein of unknown function	206.937	200.151	-0.0363583	0.898	none_DEG
bll3034	bll3034	\AutoIPR: IPR027417:P-loop containing nucleoside triphosphate hydrolase;\""	16.8629	6.88246	-1.34187	0.0593091	BRAD285_v2_5165	BRAD285_v2_5165	conserved protein of unknown function	39.6712	22.4735	-0.789764	0.0345296	none_DEG
bll3035	tolC	\AutoIPR: IPR003423:Outer membrane efflux protein;\""	245.585	455.428	0.902923	0.00384647	BRAD285_v2_4670	BepC_2	Outer membrane efflux protein BepC	399.54	1611.3	2.01922	7.17554e-25	both_DEG
bll3036	fadB_3	\AutoIPR: IPR001753:Crotonase superfamily; IPR018376:Enoyl-CoA hydratase/isomerase, conserved site; IPR029045:ClpP/crotonase-like domain;\""	105.91	211.976	1.00194	0.000106736	BRAD285_v2_4668	BRAD285_v2_4668	Putative enoyl-CoA hydratase	305.277	469.797	0.622062	0.00134997	both_DEG
blr3038	SigD_1	\AutoIPR: IPR014218:RNA polymerase sigma-H type; IPR014284:RNA polymerase sigma-70 like domain;\""	23.3855	29.365	0.348903	0.458524	BRAD285_v2_4666	BRAD285_v2_4666	putative RNA polymerase ECF-type sigma factor	53.6122	107.053	1.05954	8.52144e-05	ors_DEG
blr3039	blr3039	\AutoIPR: IPR009495:Protein of unknown function DUF1109;\""	23.6939	32.8469	0.494972	0.341901	BRAD285_v2_4665	BRAD285_v2_4665	\conserved hypothetical protein; putative membrane protein\""	93.7866	188.11	1.01941	7.6535e-06	ors_DEG
bll3040	bll3040	\AutoIPR: IPR019285:Protein of unknown function DUF2336;\""	70.7663	34.6215	-1.09362	0.0653081	BRAD285_v2_4664	BRAD285_v2_4664	conserved exported protein of unknown function, putative Transcriptional accessory protein	352.008	72.4635	-2.29557	1.06695e-34	ors_DEG
bll3041	bll3041	\AutoIPR: IPR029787:Nucleotide cyclase;\""	272.509	60.2811	-2.14121	2.73974e-14	BRAD285_v2_4663	BRAD285_v2_4663	\Conserved hypothetical protein; putative membrane protein; Putative diguanylate cyclase (GGDEF domain)\""	395.218	55.8436	-2.82299	8.60238e-32	both_DEG
blr3042	blr3042	\AutoIPR: IPR014331:RNA polymerase sigma-70 ECF-like, Rhodopirellula baltica;\""	227.286	89.9916	-1.33344	1.15046e-07	BRAD285_v2_4662	BRAD285_v2_4662	putative RNA polymerase ECF-type sigma factor, carQ	453.509	241.357	-0.912367	0.000322747	both_DEG
blr3043	blr3043	hypothetical protein	69.5169	28.5024	-1.2318	0.00376571	BRAD285_v2_4661	BRAD285_v2_4661	conserved hypothetical protein, putative Translation initiation factor IF-2	285.579	173.392	-0.715565	0.00165663	both_DEG
blr3044	blr3044	\AutoIPR: IPR015500:Peptidase S8, subtilisin-related; IPR023827:Peptidase S8, subtilisin, Asp-active site;\""	140.331	76.3051	-0.916409	0.00342693	BRAD285_v2_4660	BRAD285_v2_4660	conserved exported protein of unknown function, putative subtilisin-like serine protease	157.472	131.625	-0.262271	0.361032	usda_DEG
bll3046	bll3046	\AutoIPR: IPR012334:Pectin lyase fold; IPR022388:Conserved hypothetical protein CHP03808;\""	51.2884	35.9634	-0.512536	0.213036	BRAD285_v2_4658	BRAD285_v2_4658	\conserved hypothetical protein; Putative Pectin lyase fold\""	291.183	72.5485	-2.03206	1.46513e-22	ors_DEG
bll3047	bll3047	\AutoIPR: IPR016125:Peptidase C15, pyroglutamyl peptidase I-like;\""	14.5884	8.58937	-0.634631	0.326377	BRAD285_v2_4656	BRAD285_v2_4656	putative Pyrrolidone-carboxylate peptidase	28.2944	39.7802	0.45383	0.190963	none_DEG
bll3048	bll3048	\AutoIPR: IPR003661:Signal transduction histidine kinase EnvZ-like, dimerisation/phosphoacceptor domain; IPR005129:ArgK protein; IPR027417:P-loop containing nucleoside triphosphate hydrolase;\""	17.6533	44.7924	1.3916	0.000516188	BRAD285_v2_4655	BRAD285_v2_4655	Putative LAO/AO transport system kinase, argK family	174.89	176.502	0.029628	0.913813	usda_DEG
bll3052	bll3052	\AutoIPR: IPR021729:Domain of unknown function DUF3298;\""	29.8292	27.2222	-0.162855	0.777707	BRAD285_v2_4654	BRAD285_v2_4654	conserved hypothetical protein	280.143	146.694	-0.935541	0.000337742	ors_DEG
bll3054	mutA_1	\AutoIPR: IPR006158:Cobalamin (vitamin B12)-binding domain; IPR016176:Cobalamin (vitamin B12)-dependent enzyme, catalytic;\""	239.021	466.386	0.971407	0.00197196	BRAD285_v2_4653	mutB	Methylmalonyl-CoA mutase large subunit (MCM-alpha)	786.391	1412.59	0.848958	1.75625e-06	both_DEG
bll3055	bll3055	\AutoIPR: IPR011057:Mss4-like;\""	49.2769	57.5061	0.234965	0.524048	BRAD285_v2_4652	BRAD285_v2_4652	\conserved hypothetical protein; putative Glutathione-dependent formaldehyde-activating (GFA)\""	139.106	275.877	1.02215	3.24391e-08	ors_DEG
bll3056	mutA_2	\AutoIPR: IPR006158:Cobalamin (vitamin B12)-binding domain; IPR016176:Cobalamin (vitamin B12)-dependent enzyme, catalytic; IPR024067:Methylmalonyl-CoA mutase small subunit, N-terminal;\""	123.362	78.6158	-0.595373	0.0786101	BRAD285_v2_4651	mutA	Methylmalonyl-CoA mutase small subunit (MCM-beta)	305.04	610.127	1.00533	1.18638e-10	ors_DEG
bll3057	folK	\AutoIPR: IPR000550:7,8-Dihydro-6-hydroxymethylpterin-pyrophosphokinase, HPPK;\""	9.38488	20.2717	1.14097	0.0398515	BRAD285_v2_4650	folK	2-amino-4-hydroxy-6-hydroxymethyldihydropteridine pyrophosphokinase (7,8-dihydro-6-hydroxymethylpterin-pyrophosphokinase) (HPPK) (6-hydroxymethyl-7,8-dihydropterin pyrophosphokinase) (PPPK)	98.8521	212.788	1.10737	0.00038392	ors_DEG
bll3058	bll3058	\AutoIPR: IPR006156:Dihydroneopterin aldolase; IPR006157:Dihydroneopterin aldolase/epimerase domain;\""	17.2711	73.5458	2.06946	6.30926e-10	BRAD285_v2_4649	folB	dihydroneopterin aldolase (DHNA)	87.5153	206.164	1.25632	6.2205e-08	both_DEG
bll3059	bll3059	\AutoIPR: IPR006390:Dihydropteroate synthase; IPR011005:Dihydropteroate synthase-like;\""	29.7923	55.887	0.93566	0.0208216	BRAD285_v2_4648	folP	Dihydropteroate synthase (DHPS) (Dihydropteroate pyrophosphorylase)	147.978	382.07	1.37919	3.41184e-14	ors_DEG
bll3060	bll3060	\AutoIPR: IPR025567:Domain of unknown function DUF4332;\""	57.2292	27.7184	-0.972356	0.0186422	BRAD285_v2_4647	BRAD285_v2_4647	conserved hypothetical protein	157.257	272.273	0.789877	0.0012971	ors_DEG
blr3062	blr3062	\AutoIPR: IPR027417:P-loop containing nucleoside triphosphate hydrolase;\""	165.021	203.203	0.305961	0.262345	BRAD285_v2_4645	YjgR	Uncharacterized protein YjgR	407.029	804.406	0.982149	5.23018e-11	ors_DEG
blr3064	dapE_1	\AutoIPR: IPR002933:Peptidase M20;\""	157.153	389.082	1.31962	1.30188e-08	BRAD285_v2_4644	BRAD285_v2_4644	putative Peptidase, M20/M25/M40 family	1289.77	1963.6	0.606052	6.77724e-05	both_DEG
bll3065	bll3065	\AutoIPR: IPR001303:Class II aldolase/adducin N-terminal;\""	207.176	137.581	-0.556712	0.0834964	BRAD285_v2_4635	BRAD285_v2_4635	Putative aldolase class II family protein	378.835	683.474	0.855591	0.00010073	ors_DEG
bll3066	bll3066	hypothetical protein	594.647	1060.11	0.834262	0.000469644	BRAD285_v2_4634	BRAD285_v2_4634	\conserved hypothetical protein; putative membrane protein\""	2144.74	2350.39	0.131827	0.540447	usda_DEG
blr3068	blr3068	\AutoIPR: IPR008807:ROSMUCR transcriptional regulator;\""	65.7757	38.5186	-0.718723	0.121598	BRAD285_v2_4632	BRAD285_v2_4632	putative transcriptional regulatory protein, Ros/MucR family	352.221	349.897	-0.0124767	0.954702	none_DEG
[truncated: 2,243 more rows]
